# Supplementary material for: Handling of targeted amplicon sequencing data focusing on index hopping and demultiplexing using a nested metabarcoding approach in ecology
Source: Sci Rep. 2021 Sep 30;11:19510. doi: 10.1038/s41598-021-98018-4 (PMC8484467; doi:10.1038/s41598-021-98018-4)
Supplement: Supplementary file 2 — Supplementary Information 2. [file 41598_2021_98018_MOESM2_ESM.zip]

Archive with 5 entries (5 files):
- Demultiplexing_How_to_for_bash_script.docx
- plate.fastq
- plate2pos_v2_demultiplexing.sh
- plate2pos_v2_demultiplexing_with_comments.sh
- position_indexes.csv
