# Supplementary material for: Handling of targeted amplicon sequencing data focusing on index hopping and demultiplexing using a nested metabarcoding approach in ecology
Source: Sci Rep. 2021 Sep 30;11:19510. doi: 10.1038/s41598-021-98018-4 (PMC8484467; doi:10.1038/s41598-021-98018-4)
Supplement: Supplementary file 2 — Supplementary Information 2. [file 41598_2021_98018_MOESM2_ESM.zip › plate.fastq]

@7001253F:639:HTNW7BCX2:1:1105:1451:2204 1:N:0:AGGCAGAAA+TATCCTCTT
CCTCGAGTGGCACGTCTGTTTGGGCGTCACGCCAAATACGCTCCCACACCCCTCATCGGGCAGTGGGATGCGGCATATGGCCCCCCGTCACGCAAGAGGCGGTGGGCCGAAGATGCGGCTGCCGGCGTATCGTGCCGGACACAGCGCGTGGTGGGCGACCTCGCTTTACTTACCGCAGTGCATCCGGCATGTAGCCGACGTGTTGGCCTCAATTGACCCTATAAACGGAGCGCATGACGCTTCGACCGCGACCTCAAGTCAGACGGGCGATCAGT
+
GGGAGGGGGIIIIIIIIIIGIIGGGIIIIIIIIIIIIIIIIIIIIIIIIIIIIIIIIIIIIIIGIIIIIIIIIIIIIIIIIIIIIIIIIIIIIIIIIIIIIIIIIIIIIIIIIIIIIIIIIIIIIIIIIIIIIIIIIIIIIIIIIIIIIIIIIIIIIIIIIIIIIIIIIIIIIIIIIIIIIIIIIIIIIIIIIIIIIIIIIIIIIIIIIIIIIIIIIIIIIIIIIIIIIIIIIIIIIIIIIIIIIIIIIIIGGGGGAGGGIIGGIGIGGGGGAGG
@7001253F:639:HTNW7BCX2:1:1105:1556:2099 1:N:0:AGGCAGATA+TATCCTCTT
TTATGCGAGGCACGTCTGCTTGGGCGTCACGCATCGCGTCGTCCCCTCCCATTCCCTCACGGGTTTGGTTATGGGACGGATAATGGCTTCCCGTTAGCTCGGTTAGCCCAAAAAGGATCCCTCATCGACGGATGTCACAACCAGTGGTGGTTGAAAGATCATTGGTGTTGTTGTGCTTCACCCTGTCGCTTGCTAGGGCATCGTCATAAACTAACGGCGTGTAATGCGCCTTCGACCGTGACCCCAAATCAATCGGGATGCGCAG
+
AAAGGGGGGGGGIIIIGIIIIIIIIIIIIIIIIIIIIIIIIIIIIIIIIIIIIIIIIIIIIIIIIIIIIIIIIIIIIIIIIIIIIIIIIIIIIIIIIIIIIIIIIIIIIIIIIIIIIIIIIIIIIIIIIIIIIIIIIIIIIIIIIIIIIIIIIIIIIIIIIIIIIIIIIIIIIIIIIIIIIIIIIIIIIIIIIIIIIIIIIIIIIIIIIIIIIIIIIIIIIIIIIIIIIIIIIIIIIIIIIIIIIIIIIIGAGGIGGAGGGGGGA
@7001253F:639:HTNW7BCX2:1:1105:1700:2122 1:N:0:AGGCAGAAA+TATCCTCTT
TTCTAGCTGGCACGTCTGCTTGGGCGTCACGCATCGCGTCGCCCCCTACACCAATTTGGTGCGGGGGCGGATAATGGCATCCCGTTAGCTCGGTTTGCCCAAAAGGATCCCTCATCGACGGATGTCACAACCAGTGGTGGTTGAAAGATCATTGGTGCCGTTGTGCTTCACTCCGTCGCATGCTTGGGCATCGTTACAAAACAATGGTGCTAGCGCGCCTTCGACCGCGACCCCAAGTCAGGCGGGACTCGCTA
+
GGGAIIIIIIIIIIIIIIIIIIIIIIIIIIIIIIIIIIIIIIIIIIIIIIIIIIIIIIIIIIIIIIIIIIIIIIIIIIIIIIIIIIIIIIIIIIIIIIIIIIIIIIIIIIIIIIIIIIIIIIIIIIIIIIIIIIIIIIIIIIIIIIIIIIIIIIIIIIIIIIIIIIIIIIIIIIIIIIIIIIIIIIIIIIIIIIIIIIIIIIIIIIIIIIIIIIIIIIIIIIIIIIIIIIIIIIIIIIIIIIIIIIIIIIGAGG
@7001253F:639:HTNW7BCX2:1:1105:1703:2162 1:N:0:AGGCAGAAA+TATCCTCTT
CTATTAAGGGCACGCCTGCGTGGCAAACCGGTGGCTCCGCGACCTCAAGTCAGACGGGTGCAGCTA
+
IIIIIIIIIIIIIIIIIIIIIIIIIIIIIIIIIIIIIIIIIIIIIIIIIIIIIIIIIIIIIIIIII
@7001253F:639:HTNW7BCX2:1:1105:1737:2177 1:N:0:AGGCAGAAA+TATCCTCTT
CCTCGAGTGGCACGCCTGCTTGGGCGTCACGCCAAACACGCTCCCACCCAACTAACTTGGTGTGGGACGCGGCATGTGGCTCCTCATCCCGCAAGGGGCGGTGGGCCAAAGATCCGGCTGCCGGCCTATCGTGCCGGACACAGCGCGTGGTAGGCGACCTCGCTTTACTAAACGCAGTGCCTCTGGCGCGTAGCCGACGCGATGGCCCCAATGGACCCTTTTAACGGAGTGCATGACGCTTCGACCGTGACCCCAAGTCAAACGGGCGGAGCCT
+
GGGGGGGGIIIIIIGIIIGIIIIGIIIIIIIIIIIIIIIIIIIIIIIIIIIIIIIIIIIIIIIIIIIIIIIIIIIIIIIIIIIIIIIIIIIIIIIIIIIIIIIIIIIIIIIIIIIIIIIIIIIIIIIIIIIIIIIIIIIIIIIIIIIIIIIIIIIIIIIIIIIIIIIIIIIIIIIIIIIIIIIIIIIIIIIIIIIIIIIIIIIIIIIIIIIIIIIIIIIIIIIIIIIIIIIIIIIIIIIIIIIIIIIIIIGAIIIIGGGIGGGGIGGGAAGGAG
@7001253F:639:HTNW7BCX2:1:1105:1781:2075 1:N:0:AGGCAGACA+TATCCTCTT
GAGCCTTAGGCACGCCTGCGTGGGTGTCACGCAACGTCGCCGCCAGCGCCGCCCTTAGGGGCGCGCAGTTGGGGGCGGAATATGGCCTCCCGTGCGCCTCGGCGCGCGGTTGGCCTAAATATCAGCCCCCGGCGAGGATCGCCACGACAAGCGGTGGTTTTTTCAACGAAGGACCTCGGGTGTTGTCGTGCGGCCTTCCGGAGGGAACGGACCCTGCGCTCTCGAGCGCAATCTCTTTCGCGACCTCAGATCAGACGGGCCTAAGAC
+
GGGGGGIIGIIIIIIIIIIIIIIIIIIIIIIIIIIIIIIIIIIIIIIIIIIIIIIIIIIIIIIIIIIIIIIIIIIIIIIIIIIIIIIIIIIIIIIIIIIIIIIIIIIIIIIIIIIIIIIIIIIIIIIIIIIIIIIIIIIIIIIIIIIIIIIIIIIIIIIIIIIIIIIIIIIIIIIIIIIIIIIIIIIIIIIIIIIIIIIIIIIIIIIIIIIIIIIIIIIIIIIIIIIIIIIIIIIIIIIIIIIIIIIIIIGA<G.AGGIGGAGAGGG
@7001253F:639:HTNW7BCX2:1:1105:1750:2175 1:N:0:AGGCAGACA+TATCCTCTT
CCTAGAGTGGCACGCCTGCTTGGGCGTCACGCCAAACACGCTCCCACCCAACTAACTTGGTGTGGGACGCGGCATGTGGCTCCTCATCCCGCAAGGGGCGGTGGGCCAAAGATCCGGCTGCCGGCCTATCGTGCCGGACACAGCGCGTGGTAGGCGACCTCGCTTTACTAAACGCAGTGCCTCTGGCGCGTAGCCGACGCGATGGCCCCAATGGACCCTTTTAACGGAGTGCATGACGCTTCGACCGTGACCCCAAGTCAAACGGGCGGAGCCT
+
GGGGGGGGGIIIIIGIIIIGGIGGIIIIIIIIIIIIIIIIIIIIIIIIIIIIIIIIIIIIIIIIIIIIIIIIIIIIIIIIIIIIIIIIIIIIIIIIIIIIIIIIIIIIIIIIIIIIIIIIIIIIIIIIIIIIIIIIIIIIIIIIIIIIIIIIIIIIIIIIIIIIIIIIIIIIIIIIIIIIIIIIIIIIIIIIIIIIIIIIIIIIIIIIIIIIIIIIIIIIIIIIIIIIIIIIIIIIIIIIIIIIIIIIIIGIGGIGGIGGGG<IIIGGGGG.AG
@7001253F:639:HTNW7BCX2:1:1105:1764:2239 1:N:0:AGGCAGAAA+TATCCTCTT
GAGCCTTAGGCACGTCTGCTTGGGCGTCTCACAACGCGTCGCCCCCCACCCTTTCGTGGAGGGGGCGAATACTGGCTCCCCGTACGCCCCGCGTGCGGTCGGCCTAAAAGCGAGTCCCGACGATCGAAGTCGTGGCAATTGGTGGTTGTAAAATGCCGTTTCTCTTTGTCGCGTGCTTCCTTCGGTATGGTTGGCTCCCTGACCCTGAAGCTCCATGCATTTGGTGCCTCGATCGAGACCTCAAATCAATCGGGTGCAGCTA
+
GGGGGIGIGGIIIIIIIIIIIIIIIIIIIIIIIIIIIIIIIIIIIIIIIIIIIIIIIIIIIIIIIIIIIIIIIIIIIIIIIIIIIIIIIIIIIIIIIIIIIIIIIIIIIIIIIIIIIIIIIIIIIIIIIIIIIIIIIIIIIIIIIIIIIIIIIIIIIIIIIIIIIIIIIIIIIIIIIIIIIIIIIIIIIIIIIIIIIIIIIIIIIIIIIIIIIIIIIIIIIIIIIIIIIIIIIIIIIIIIIIIIIIIIIIIIIIIGIGG.GG
@7001253F:639:HTNW7BCX2:1:1105:2187:2153 1:N:0:AGGCAGACA+TATCCTCTT
TTCTAGCTGGCACGCCTGCTTGGGCGTCACGCACCGCGTCGCCCCCCACCCAAACCATTGGGATGGGGGGCGGACTGTGGCCCCCCGTGCGCTCCTCGCTCGCGGTCGGCCTAAACACAGACCCCGTGGCCGCGAAACGCCGCGACGTTTGGTGGTTTACTCGTGGCCCTGCGCCTCGAGCATCGCGTCGCGGCCTTGGCGGCCCATGGGAGCTCAAAGGACCCTGAGGAGGACCGTGTCACCCTCGAGTGGCGCCGGAACCTCCTAACCGTTGCGACCTCAGATCAGACGGGTGCAGCTA
+
.GAAAGGGGGIIIIIIIGGIIIIGGGGIIIGGIIIGIGGGGIIGGGGGGGGIIIIIIIIIIIIIIIIIIIIIIIIIIII;DIIIIIIIIIIIIIIIIIIIIIIIIIIIIIIIIIIIIIIIIIIIIIIIIIIIIIIIIIIIIIIIIIIIIIIIIIIIIIIIIIIIIIIIIIIIIIIIIIIIIIIIIIIIIIIIIIIIIIIIIIIIIIIIIIIIIIIIIIIIIIIIIIIIIIIIIIIIIIIIIIIIIIIIIIA<G<GGA.AGGAGGGAA<GGGGAGAGGG.GAAAAGGGGIIGGGGGGAAAAG
@7001253F:639:HTNW7BCX2:1:1105:2223:2173 1:N:0:AGGCAGAAA+TATCCTCTT
CTATTAAGGGCACGCCTGCGTGGGTGTCACGCATCGTCTTGCCCACAAACCACTCACTCCTGAGAAGTTGTGCCGGTTTGGGGGCGGAAACTGGCCTCCCGTGCCTTGTCGTGCGGTTGGCGGAAAGGCGAGTCTCCGGCGATGGACGTCGCGACATCGGTGGTTGTAAAAGGCCCTCTTGTCTTGTCGCGCGAATCCTCGTCATCTTAGCGAGCTCCAGGACCCTTAGGCGGCACACACTCTGTGCGCTTCGACTGCGACCTCAAATCAGACGGGTCGACGTC
+
GGGAGGGIGGGIIIGGIIIIIIIIGIIIGGGGIIIIIIIIIIIIIIIIIIIIIIIIIIIIIIIIIIIIIIIIIIIIIIIIIIIIIIIIIIIIIIIIIIIIIIIIIIIIIIIIIIIIIIIIIIIIIIIIIIIIIIIIIIIIIIIIIIIIIIIIIIIIIIIIIIIIIIIIIIIIIIIIIIIIIIIIIIIIIIIIIIIIIIIIIIIIIIIIIIIIIIIIIIIIIIIIIIIIIIIIIIIIIIIIIIIIIIIIIIGAA<GGGGGAGGGA..GGGGIIIGAIGAGAGAAA
@7001253F:639:HTNW7BCX2:1:1105:2278:2060 1:N:0:AGGCAGAAA+TATCCTCTT
GCGAAAGAGGCACGTCTGCCTGGGCGTCACACGTCGTTGCCCCCCCATCTACTCCTTCGGGATTGCGGGGGGCGGATGATGGCCTCCCGTGCGCCTCGTCGCGCGGTTGGCATAAATACCAAGTCCTCGGCGACGCACGCCACGACAATCGGTGGTTGCGAAACCTCGGTTGCCCGTCGTGTGCGGTCGTCGCTCATCGAGGGCTCGAAAAAATTGCCGGGCTCCGGCTCGGCTTTCAACGTGACCCCAAATCAATCGGGTGCAGCTA
+
<G..<<AGGGAAGGIGIGIIIIIIIIIIIIIIIIIIIIIIIIIIIGIIIGIIGIIIIIAIIIIIIIIIIIIIIIIIIIGIIIIIIIIIIIIIIIIIIIIIIIIIIIIIIIIIIIIGIIIIIIIIIIIIIIIIIIIIIIIIIIIIIIIIIIIIIIIIIIIIIIIIIIIIIIIIIIIIIIIIIIIIIIIIIIIIIIIIIIIIIIIIIIIIIIIIIIIIIIIIIIIIIIIIIIIIIIIIIIIIIIIIIIIIII.G.AGGGGGAGGAAA..G
@7001253F:639:HTNW7BCX2:1:1105:2316:2062 1:N:0:AGGCAGAAA+TATCCTCTT
CCTCGAGTGGCACGCCTGTGTGGGCGTCTCGCTTCGTGTCGCCCCATTTCATCTCATTTTCGTTTCTTTGAGGGAGATGAGTGTTTTGGGACGTATATTGGCCTCCTGTGCATATTTATGGAGCAGTTGGCCGAAATAGAAGTCCATATGATAGGACACACGGTTAGTGGTGGTTGAGAAACTGTTTCGATCCCGTGTTACTTCTTTTGGACTTATTGACCCTTGGTGCTTCTTTTATGGTGCATCGACTGCGACCTCAAATCAGGCGGGCGGAGCCT
+
<GGAAGGGIGIIIIGIIIGGGGGIIIGIIIIIIIIGIIIIIIIIIIIIIIIIIIIIIIIIIIIIIIIIIIIIIIIIIIIIIIIIIIIIIIIIIIIIIIIIIIIIIIIIIIIIIIIIIIIIIIIIIIIIIIIIIIGIIIIIIIIIIIIIIIIIIIIIIIIIIIIIIIIIIIIIIIIIIIIIIIIIIIIIIIIIIIIIIIIIIIIIIIIIIIIIIIIIIIIIIIIIIIIIIIIIIIIIIIIIIIIIIIIIIIGAGGGGGGGGGGGGGGGGGGGGGAGAGG
@7001253F:639:HTNW7BCX2:1:1105:2425:2131 1:N:0:AGGCAGAAA+TATGCTCTT
GAGCCTTAGGCACGCCTGTTTGGGCGTCACATATCGAAGCCTCTCGCCAATTTCTTATTTTGATGGGGGTATTGTGCAGGGCGAATGTTGGCCTCCCGTGAGCTTTATTGCCTCATGGTTGGTTTAAAATCGAGACCTTGGTAGGGTGTGCCATGATAGGTGGTGGCTGTGTTACGCACGAGACCAAGTAAGTCATGTGCTGCTCTATTGAATTTAGGCCTCTTTTACCCACATGCGTTCCGAAACGCTCGTGATGAGACCCCAGATCAAGCGGGGGAGATAC
+
<GAAGGGIIIGIIIAGGIIGIIIIAAGG..<<GIG;I;I;<I<.IID<IIIII..III.IIIII.IIIIIIII;IIGIII;I;IIIII<DII;IIII;III;IIII;IIIII;;III<IIIIII.IIIIIIIIIIIIIIIIIIIIIIIIIIAIIIIIIIIIGIIIIIIIIIIGIIIGIIIIIIIIGIIIIIIIGIIIIDIIIGIIIIIIIIAIIIIIIII;IIIIGIGIAIIIIIAIGAIIIIIII;IGGA<.<.<.GG<GGAG<.GGIIIIGGA<<G<.GGG
@7001253F:639:HTNW7BCX2:1:1105:2274:2205 1:N:0:GGGCAGAAA+TATCCTCTT
TTATGCGAGGCACGCCTGCGTGGGCGTCACGCATCGCGTCGTCCCCTCCCATTCCCTCACGGGTTTGGTTATGGGACGGATAATGGCTTCCCGTTAGCTCGGTTAGCCCAAAAAGGATCCCTCATCGACGGATGTCACAACCAGTGGTGGTTGAAAGATCATTGGTGATGTTGTGCTTCACCCTGTCGCTTGCTAGGGCATCGTCATAAACTAACGGCGTGTAATGCGCCTTCGACCGAGACCTCAGGTCAGACGGGCGGAGCCT
+
GGGAGGIIGGIIIIIIIIIIIIIIGIIIIIIIIIGIIIIIIIIIIIIIIIGIIIIIIIIIIIIIIIIIIIIIIIIIIIIIIIIIIIIIIGIIIIIIIIIIIIIIIIIIIIIIIIIIIIIIIIIIIIIIIIIIIIIIIIIIIIIIIIIIIIIIIIIIIIIIIIIIIIIIIIIIIIIIIIIIIIIIIIIIIIIIIIIIIIIIIIIIIIIIIIIIIIIIIIIIIIIIIIIIIIIIIIIIIIIIIIIIIIIIIIGGGGGGGAGGGGAGA
@7001253F:639:HTNW7BCX2:1:1105:2344:2235 1:N:0:AGGCAGAAA+TATCCTCTT
CCTAGAGTGGCACGCCTGTTTGGCGATCGGTCGCGGCGACAGCGAGCAGCGTGACGTCGCCGATCTCCGGCGCGAAGCGCCGCAGGCTTCCGAGGGGAACGATCGCGACCCCAGGTCAAACGGGCGGAGCCT
+
IIIGIIIIIIIIIIIIIIIIIIIIIIIIIIIIIIIIIIIIIIIIIIIIIIIIIIIIIIIIIIIIIIIIIIIIIIIIIIIIIIIIIIIIIIIIIIIIIIIIIIIIIIIIIIIIIIIIIIIIIIIIIIIIIIII
@7001253F:639:HTNW7BCX2:1:1105:2562:2116 1:N:0:AGGCAGATA+TATCCTCTT
GCGTAAGAGGCACGTCTGTCTGGGCGTCTCACAACGCGTCGCCCCCCCACCCTTTCGGGGATGGGGCGGATACTGGCTCCCCGTACGCCCAGCGTGCGGTCGGCCTAAAAGCGAGTCCCGACGATCGAAGTCGTGGCAATTGGTGGTTGTAAAATGCCGTTTCACTTTGTCGCGCGCTTCCTTCGGTACGGTTGGCTCCCTGACCCTGAAGCTCCATGCATTTGGTGCCTCGATCGCGACCTCAGATCAGACGGGACTGAGCG
+
...GG...<GGIIIIIIIIIIIIIIIIIIIIIIIIIIIIIIIIIIIIIIIIIIIIIIAIIIIIIIIIII;I<IIIIIGIIIIIIIIIIII;IIIIIIIIIIIIIIIIIIIIIIIIIIIIIIIIIIIIIIIIIIIIIIIIIIIIIIIIIIIIIIIIIIIIIIIIIIIIIIIIIIIIIIIIIIIIIIIIIIIIII;II;IIIIIIIIIII;IIIIIIIIIIIIIIIIIIIIIIIIIIIIIIIIIIIIIIIIIGIIIIGIIAAGGG
@7001253F:639:HTNW7BCX2:1:1105:2746:2133 1:N:0:TGGCAGAAA+TATCCTCTT
TTCTAGCTGGCACGTCTGCTTGGACGGAGTTCCTTACGAGGTCATGGCGAAACTTTGGGATGAGGGACTCTTTCGAGAATTCTGCCGGCCTGTCAAAATGATCAGTGTCTTTCCCTCGGTGAGCGACGTTGCCTTGACCGAGCTCCTTCACGCCGGGAAGGTTCCAGGCTACGAGAACCTCTATTTTGATGTGCAGAGACCCCAAGTCAGGCGGGCGGAGCCT
+
IIIIIIIIIIIIIIIIIIIIIIIGIIIIIIIIIIIIIIIIIIIIIIIIIIIIIIIIIIIIIIIIIIIIIIIIIIIIIIIIIIIIIIIIIIIIIIIIIIIIIIIIIIIIIIIIIIIIIIIIIIIIIIIIIIIIIIIIIIIIIIIIIIIIIIIIIIIIIIIIIIIIIIIIIIIIIIIIIIIIIIIIIIIIIIIIIIIIIIIIIIIIIIIIIIIIIIIIIIIIIII
@7001253F:639:HTNW7BCX2:1:1105:2971:2141 1:N:0:AGGCAGAAA+TATCCTCCT
CCTCGAGTGGCACGTCTGCCTGGGCGTCACGCACCGCGTCGCCCCCACCCCAAACCCCTGGGATCGGGGGGGGACTGTGGCCCCCCGTGCGCTCCTCGCTCGCGGTCGGCCTAAACACAGACCCCGTGGCCTCGAAAAGCCGCGACGTTTGGTGGTTCACTCGTGCCCCAAGCATCGCGTCGCGGCCTTGGTGGCCCACGGGAGCTCAAAGGACCCTGAGGAGGAGGACCGTGTCACCCTCGAGTGCCAAGGAGAACCTCCCTAACCGTTGAGACCTCAAATCAGGCGGGTCGACGTC
+
GGGAGGGGIIIIIIIIII.<GGGIIIIIIIII..<A.GGG<GAGGAGGIIIIIIII.IGIIIIGIIIIII.IIA;IIIIIIIIIIIIIIIIIIIIIIIIIIIIIIIIIIIDIIIGIIIIIIIIIIIII;IIIIIDIIII;IIIDIIIIIIIIIIIIIIIIIIIIIIIIII;I;IIIIIIIIIIIIIIIIIIIDIIIIIIIIIIIIIDIIIIIIIIIIIIIIIIIIII;IIIGIIIIIIIIIIIIIIIIII.GAGGAA<.A<.<.AAA<GGIGIGGGGIGGGGG<..GGGA.G<.A<<<
@7001253F:639:HTNW7BCX2:1:1105:2874:2217 1:N:0:AGGCAGACA+TATCCTCTT
GAGCCTTATGCACGTCTGCCTGGGCGTCACGCATCACGTCGCCCCCACCAGGCATCCCCTATAGGGCTGTCTTGTGTTGGGGCGGAGATTGGTCTCCCGTGCCCATGGCGTGGTTGGCCTAAATAGGAGTCTCCTCGCGAGGGACGCACGGCTAGTGGTGGTTGATAAGACAGTCGTCTCGTGTCGTGCGTTTACTTTCTTGAGAGTAGATGCTCTTAAAGTACCCTGATGTGTTGTCTTATGACGATGCTTCGATCGTGACCTCAGATCAAACGGGGGAGCTAC
+
GAA<GGGGGIGGGIGGIIIIIIIGIIIIIIIGIIIIIIIIIIIIIIIIIIIIIIIIIIIIIIIIIIIIIIIIIIIIIIIIIIIIIIIIIIIIIIIIIIIIIIIIIIIIIIIIIIIIIIIIIIIIIIIIIIIIIIIIIIIIIIIIIIIIIIIIIIIIIIIIIIIIIIIIIIIIIIIIIIIIIIIIIIIIIIIIIIIIIIIIIIIIIIIIIIIIIIIIIIIIIIIIIIIIIIIIIIIIIIIIIIIIIIIIIIGIGIGGIIGGGGAGGGGGGGGIGGGGA.AGGGGGA
@7001253F:639:HTNW7BCX2:1:1105:3130:2147 1:N:0:AGGCAGAAA+TATCCTCTT
TTCTAGCTGGCACGTCTGCCTGGGCGTCACGTAAAACACGCTTCCACCCCAAAACTCTGGGGTGGGACGCGGCATGTGGCTCCCCGTCTCGCAAGGGGCGGTGGGCCGAAGTTCCGGCTGCCGGCTTAACTTGCCGGACACAGCGCGTGGTAGGCGATCTCGCTATACTAAACGCAGTGCATCCGACACTTGGCCGACATGATTGCCTCAATAGACCCTAGTAACGGAGCGTAGGACGCTTTGACCGAGACCCCAAGTCAATCGGGACTGAGCG
+
AGAGAGGGIIIIIIIIIGGIGIGGGIIIIIIIIIIIIIIIIIIIIIIIIIIIIIIIIIIIIIIIIIIIIIIIIIIIIIIIIIIIIIIIIIIIIIIIIIIIIIIIIIIIIIIIIIIIIIIIIIIIIIIIIIIIIIIIIIIIIIIIIIIIIIIIIIIIIIIIIIIIIIIIIIIIIIIIIIIIIIIIIIIIIGIIIIIIIIIIIIIIIIIIIIIIIIIIIIIIIIIIIIIIIIIIIIIIIIIIIIIIIIIIIIIIGGIGGG<GGGGGGGGGGGGAG.
@7001253F:639:HTNW7BCX2:1:1105:3198:2219 1:N:0:AGGCAGAAA+TATCCTCTT
TTCTAGCTGGCACGCCTGTGTGGGCGTCACGCCAAAACACGCTCCCACACCCCTCATTGGGAATCGGGATGCGGCATCTGGTCCCTCGTCTCGCAAGGGGCGGTGGACCGAAGTTCGGACTGCCGGCGTACCGTGTCAAACACAGCGCGTGGTGGGCGTCTTTGCTTTATCAACGCAGTGCATACGACGCGTAGCCGGCATGATGGCCTCAAAACGACCCAACAAACGTAGCGCACGTCGCTTCGACCGCGACCCCAAGTCAGACGGGACTGAGCG
+
GAAAAGAGGGIIIIGIIIIIIIIIIGIIIIIIIIIIIIIIIIIIIIIIIIIIIIIIIIIIIIIIIIIIIIIIIIIIIIIIIIIIIIIIIIIIIIIIIIIIIIIIIIIIIIIIIIIIIIIIIIIIIIIIIIIIIIIIIIIIIIIIIIIIIIIIIIIIIIIIIIIIIIIIIIIIIIIIIIIIIIIIIIIIIIIIIIIIIIIIIIIIIIIIIIIIIIIIIIIIIIIIIIIIIIIIIIIIIIIIIIIIIIIIIIIIIGIIIIIIGGGGIIIGGGAGAGGA
@7001253F:639:HTNW7BCX2:1:1105:3071:2241 1:N:0:AGGCAGAAA+TATCCTCTT
CTATTAAGGGCACGTCTGCGTGGGTGTCACGCAACGTCGCCGCCAACGCCGCTCTTAGGGGCGCGCAGTTGGGGGCGGAATATGGCCTCCCGTGCGCCTCGGCGCGCGGTTGGCCTAAATATCAGCCCCCGGCGAGGATCGCCACGACAAGCGGTGGTTTTTTCAACGAAGGACCTCGGGTGTTGTCGTGCGGCCTTCCGGAGGGAACGGACCCTGCGCTCTCGAGCGCAATCTCTTTCGCGACCCCAAGTCAAGCGGGTGCAGCTA
+
GGGAGGGGGIIIIIIIIIIIIIIIIIIIIIIIIIIIGIIIIIIIIIIIIIIIIIIIIIIIIIIIIIIIIIIIIIIIIIIIIIGIIIIIIIIGGIIIIIIIIIGIIIIIIIIIIIIIIIIIIIIIIIIIGIIIIIIIIIIIIIIIIIIIIIIIIIIIIIIIIIIIIIIIIIIIIIIIIIIIIIIIIIIIIIIIIIIIIIIIIIIIIIIIIIIIIIIIIIIIIIIIIIIIIIIIIIIIIIIIIIIIIIIIIIGGIIIGIGGAGGGAGGA
@7001253F:639:HTNW7BCX2:1:1105:3403:2075 1:N:0:AGGCAGAAA+TATCCTCTT
TTCTAGCTGGCACGTCTGCCTGGGCGTCACGTCAAACACGCTCCCACCACTCATCGGGAAGTGGGACGCGGCGTGTGGCCCCCCGTTTCGCAAGGTACGGTGGGCCTAAGATGTGGCTGCCGGCCTATCGTGCCGGACACAGCGCGTGGTGGGCGATCTCGCTTTACTTACCGCAGTGCATACGGACCGTAGCCGATGTTATGGCCTTAAGGACCCAAAGAACGGAGCACTTGATGCTTCGACCGTGACCTCAAGTCAAACGGGTCGACGTC
+
GGG.GAGGGIIIIIIIIIIIIIIIIIIIIIIIIIIIIIIIIGIIIIIIIIIIIIIIIIIIIIIIIGIIIIIIIIIIIIIIIIIIIIIIIIIIIIIIGIIIGIIIIIIIIIIIIIIIIIIIIIIIIIIIIIIIIIIIIIIIIIIIIIIIIGIIIIIIIIIIIIIIIIIIIIIIIIIIIIIIIIIIIIIIIIIIIIIIIIIIIIIIIIIIIIIIIIIIIIIIIIIIIIIIIIIIIIIIIIIIIIIIIIIIIIGGGIIIIIIIIGGGGGGGGGGA
@7001253F:639:HTNW7BCX2:1:1105:3459:2103 1:N:0:AGGCAGAAA+TATCCTCTT
TTATGCGAGGCACGTCTGTGTGGGCGTCACGCATCGCGTCGTCCCCTCCCATTCCCTCACGGGTTTGGTTATGGGACGGATAATGGCTTCCCGTTAGCTCGGTTAGCCCAAAAAGGATCCCTCATCGACGGATGTCACAACCAGTGGTGGTTGAAAGATCATTGGTGCTGTTGTGCTTCACCCTGTCGCTTGCTAGGGCATCGTCATAAACTAACGGCGTGTAATGCGCCTTCGACCGCGACCTCAAGTCAATCGGGTAGCGCTC
+
GGGGGIIGIGIIIIIIIIIIIIIIIIIIIIIIIIIIIIIIIIIIIIIIIIIIIIIIIIIIIIIIIIIIIIIIIIIIIIIIIIIIIIIIIIIIIIIIIIIIIIIIIIIIIIIIIIIIIIIIIIIIIIIIIIIIIIIIIIIIIIIIIIIIIIIIIIIIIIIIIIIIIIIIIIIIIIIIIIIIIIIIIIIIIIIIIIIIIIIIIIIIIIIIIIIIIIIIIIIIIIIIIIIIIIIIIIIIIIIIIIIIIIIIIIGIGGGGGGGGAAGGA
@7001253F:639:HTNW7BCX2:1:1105:3377:2171 1:N:0:AGGCAGAAA+TATCCTCTT
TTCTAGCTGGCACGTCTGCCTGGGCGTCACGCTAAACACGCTCCCACTCTCCCTCATCTGGGAGCGGGATGCGGCATGTGGTCTCCCGTCTCGCAAGTGGCGGTGGGCCGAAGATATGGCTGCCGGCGTATCGTGCCGGACACAGCGCTAGGTGGGCGTTCTCGCTAAAACTTACCGCAGTGCATCCGGGGCGTAGCCGACACGATGGCCTCGAACGACCCTTTGAACGGTGCGCATGACGCTCCGACCGCGACCCCAAATCAATCGGGACTGAGCG
+
GGGGGGGIIIIGIIIIIIIIIIIIIIIIIIIIGIIIIIIIIIIIIIIIIIIIIIIIIIIIIIIIIIIIIIIIIIIIIIIIIIIIIIIIIIIIIIIIIIIIIIIIIIIIIIIIIIIIIIIIIIIIIIIIIIIIIIIIIIIIIIIIIIIIIIIIIIIIIIIIIIIIIIIIIIIIIIIIIIIIIIIIIIIIIIIIIIIIIIIIIIIIIIIIIIIIIIIIIIIIIIIIIIIIIIIIIIIIIIIIIIIIIIIIIIIGG<GGIIGIGGGIGGGGIIIIGGAGA
@7001253F:639:HTNW7BCX2:1:1105:3296:2221 1:N:0:GGGCAGAAA+TATCCTCTT
CCTCGAGTGGCACGTCTGTGTGGGCGTCACGCATCACGTCGCCCCCACCAAGCCCCCCTCTTTGGTGGGAGGCGTTGGAATGGGGCGGAGGTTGGTCCCCCGTGCTTTAGTGCGGTTGGCCTAAATGGGAGCCTCCTCAAGAGTGACGCACGGCTAGTGGTGGTTGTTATGACTGTCGTCTCTTTGCCGTGCGCTTTGATTCTTGGGGTAAAAGCTCTTAAATCACCCTGACCCGTTGTCTTTTGATGACGATTCGATCGAGACCTCAAGTCAGACGGGACTCGCTA
+
GGAAAGAAGGIGIIAGGIGGIIIIGIIIIIIIAGGGIII<<;IIIIIIIIIIIIAG;I;II;III.III;IIIIIIIIIIIIIIIIII;;.IIIGI;.IIIIIIIIIIII;III;IIIIIIAI;IIIGIIIIIIIIIIGIIIIIIIII;IIIIIIIIIIIIIIIIIIGI;IIIIIIIIIDI;;IDAIII<;;I.IIIIII;IGIIIAIIIII;I;IIIIIA;DII;DIIIIIGII7;IIII;I;;IIIIGGGG<GGGGGGGG.GGGGG<.GAGGGGGGG<..AAAAG
@7001253F:639:HTNW7BCX2:1:1105:3608:2056 1:N:0:AGGCAGAAA+TATCCTCTT
CTATTAAGGGCACGTCTGCGTGGGATGGGTTCGACGCGTTCGAGGCCAAGGTTGTAGCCAACGATGATGGCTTCCTGCGTGACCCCAGATCAGACGGGTGCAGCTA
+
IIIAIIIIIIIIIIIIIIIIIIIIIIIIIIIIIIIIIIIIIIIIIIIIIIIIIIIIII;IIIIIIIIIIIIIIIII;II;IIIIIIIIIIIIIIIIIIIIIIIIII
@7001253F:639:HTNW7BCX2:1:1105:3569:2108 1:N:0:AGGCAGAAA+TATCCTCTT
CTATTAAGGGCACGCCTGTTTGGGCGTCACACGTCGTTGCCCCCCCCATCTACTCCTTCGGGATTGCGGGGGGCGGATGATGGCCTCCCGTGCGCCTCGCCGCGCGGTTGGCATAAATGCCAAGTCCTCGGCGACGCACGCCACGACAATCGGTGGTTGCGAAACCTCGGTTGCCCGTCGTGTGCGGTCGTCGCGCATCGAGGGCTCGAAAAAATTGCCGGGCTCCGGCTCGGCTTTCAACGCGACCCCAGATCAATCGGGGGAGCTAC
+
GGAGG<GGIIGGIIGIIIIIIIIIIIIIIIIIIIIIIIIIIIIIIIIIIIIIIIIIIIIIIIIIIIIIIIIIIIIIIIIIIIIIIIIIIIIIIIIIIIIIIIIIIIIIIIIIIIIIIIIIIIIIIIIIIIIIIIIIIIIIIIIIIIIIIIIIIIIIIIIIIIIIIIIIIIIIIIIIIIIIIIIIIIIIIIIIIIIIIIIIIIIIIIIIIIIIIIIIIIIIIIIIIIIIIIIIIIIIIIIIIIIIIIIIIGIGIIIIIIGGGGGIGGGGG
@7001253F:639:HTNW7BCX2:1:1105:3533:2122 1:N:0:AGGCAGAAA+TATCCTCTT
TTCAAGCTGGCACGTCTGTGTGGGTGTCACGCAACGTCGCCGCCAACGCCGCCCTTAGGGGCGCGCAGTTGGGGGCGGAATATGGCCTCCCGTGCGCCTCGGCGCGCGGTTGGCCTAAATATCAGCCCCCGGCGAGGATCGCCACGACAAGCGGTGGTTTTTTCAACGAAGGACCTCGGGTGTTGTCGTGCGGCCTTCCGGAGGGAACGGACCCTGCGCTCACGAGCGCAATCTCTTTCGTGACCCCAAATCAAACGGGGGAGCTAC
+
GAG.<<GGGIIGIIIIIIIIIIIIIIIIIIIIIIIIIIIIIIIIIIIIIIIIIIIIIIIIIIIIIIIIIIIIIIIIIIIIIIIIIIIIIIIIIIIIIIIIIIIIIIIIIIIIIIIIIIIIIIIIIIIIIIIIIIIIIIIIIIIIIIIIIIIIIIIIIIIIIIIIIIIIIIIIIIIIIIIIIIIIIIIIIIIIIIIIIIIIIIIIIIIIIIIIIIIIIIIIIIIIIIIIIIIIIIIIII;IIIIIIIIIIIIIGGGGGGGAIGAAGGG
@7001253F:639:HTNW7BCX2:1:1105:3526:2217 1:N:0:AGGCAGAAA+TATCCTCTT
CCTAGAGTGGCACGTCTGTGTGGGCGTCACATATCGAAGCCTCTCGCCAATTTCCTATATTGATAGGGGTATTGTGCAGGGCGAATGTTGGCCTCCCGTGAGCTTTATTGCCTCATGGTTGGTTGAAAATCGAGACCTTGGTAGGGTGTGCCATGATAGGTGGTGGCTGTGTTACGCACGAGACCAAGTAAGTCATGTGCTGCTCTATTGAATTTAGGCCTCTTTTACCCACATGCGTTTCGAAACGCTCGTGATGTGACCCCAGATCAGACGGGTCGACGTC
+
GGGAAGGGGIIIIIIIIIIIIIIIGGIIIIIGGIIIIIIIIIGIIIIIIIGIIAIIIIIIIIIIIIIIIIIIIIIIIIIIIIIIIIIIIIIIIIIIIIGIIIIIIIIIIIIIIIIIIIIIIIIIIIIIIIIIIIIIIIIIIIIIIIIIIIGIIIIIIIIIIIIIIIIIIIIIIIIIIIIIIIIIIIIIIIIIIIIIIIIIIIIIIIIIIIIIIIIIIIIIIIIIIIIIIIIIIIIIIGIIIIIIIIIIIIGGGGGIIIIIIGGGGGAIGGIIGGGGGGAGAAG
@7001253F:639:HTNW7BCX2:1:1105:3855:2157 1:N:0:AGGCAGAAA+TATCCTCTT
GAGCCTTAGGCACGTCTGTGTGGTCGGTATTGGCGGAGTCGGCTCCTGGGCGGCCGAGGCGCTGGCGCGTACCGGTATTGGCGCGATTACCCTTATTGATATGGATGATGTTTGCGTCACGAATACCAACCGTCAGATCCACGCCCTGCGCGATAACGTTGGCCTGGCGAAAGCAGAAGTGATGGCAGATCGCATCCGCCTGATTAACCCGGAATGTCGCGTCACGGTGATTGATGATTTCGTCACCGCCGATAATGTGGCGCAATACCTGGGCACCGGCTTTAGCTACGTGATTGACGCAATCGACAGCGTGCGTCCGAAGGCGGCCCTGATTGCCTATTGCCGTCGCTACAAGATCCCATTAGCGACCTCAGATCAGGCGGGCGATCAGT
+
GGAGGIIIGIIIIIIIIIIGIIIIIIIGGGGGIGIIGIGIIIIIIIIIGIIIIIIIIIIIIIIIIIIIIIIIIIIGIGIIIIIIIIIIIIIIIGIGIIGIIGGIIGGIIIGGIIIIIIIIGGIIIIGGIGGGIGGGIGGGGGGIIIIIIIIIIIIIIIIIIIIIIIIIIIIIIIIIIIIIIIIIIIIIIIIIIIIIIIIIIIIIIIIIIIIIIIIIIIIIIIIIIIIIIIIIIIIIIIIIIIIIIIIIIIG<GIIGGGGG.GAGGIGGGGGAGGAGGAGGGGGGAGGGGG<AGGAGAGGGIIIGG<GAGGGGGGGG<.IGGIGGGGGGGGGGAGAGGAIGG<GGIIIGGGIIIIIGGGGGG<GGG<AIGGIIIGIIIGIIIIIIGGGGGGGA
@7001253F:639:HTNW7BCX2:1:1105:3890:2183 1:N:0:AGGCAGACA+TATCCTCTT
GCGTAAGAGGCACGTCTGCTTGGGCGTCACGCCAAACACGCTCCCACCCAACTAACTTGGTGTGGGACGCGGCATGTGGCTCCTCATCCCGCAAGGGGCGGTGGGCCAAAGATCCGGCTGCCGGCCTATCGTGCCGGACACAGCGCGTGGTAGGCGACCTCGCTTTACTAAACGCAGTGCCTCTGGCGCGTAGCCGACGCGATGGCCCCAATGGACCCTTTTAACGGAGTGCATGACGCTTCGACCGTGACCCCAAATCAATCGGGATGCGCAG
+
AGGGGGGAGGIIIIIIIGIGIIGIGIIIIIIIIIIIIIIIIIIIIIIIIIIIIIIIIGIIIIIIIIIIIIIIIIIIIIIIIIIIIIIIIIIIIIIIIIIIIIIIIIIIIIIIIIIIIIIIIIIIIIIIIIIIIIIIIIIIIIIIIIIIIIIIIIIIIIIIIIIIIIIIIIIIIIIIIIIIIIIIIIIIIIIIIIIIIIIIIIIIIIIIIIIIIIIIIIIIIIIIIIIIIIIIIIIIIIIIIIIIIIIIIIGAAGGGGGGIGIIIIIIIIGGGAA
@7001253F:639:HTNW7BCX2:1:1105:3876:2188 1:N:0:AGGCAGAAA+TATCCTCTT
TTCTAGCTGGCACGCCTGCGTGGGCGTCACGTCAAACACGCTCCCACCACTCATCGGGAAGTGGGACGCGGCATGTGGCCCCCCGTTTCGCAAGGTACGGTGGGCCTAAGATGTGGCTGCCGGCCTATCGTGCCGGACACAGCGCGTGGTGGGCGATCTCGCTTTACTTACCGCAGTGCATACGGACCGTAGCCGATGTTATGGCCTTAAGGACCCAAAGAACGGAGCACTTGATGCTTCGACCGAGACCCCAAGTCAAGCGGGTCGACGTC
+
GGGGGGGGGGIIIIGIIIIIGIIIIIIIIIIIIIIIIIIIIIIIIIIIIIIIIIIIIIIIIIIIIIIIIIIIIIIIIIIIIIIIIIIIIIIIIIIIIIIIIIIIIIIIIIIIIIIIIIIIIIIIIIIIIIIIIIIIIIIIIIIIIIIIIIIIIIIIIIIIIIIIIIIIIIIIIIIIIIIIIIIIIIIIIIIIIIIIIIIIIIIIIIIIIIIIIIIIIII;IIIIIIIIIIIIIIIIIIIIIIIIIIIIIIIIGGGIIIIIIGGGG<G<GAAG
@7001253F:639:HTNW7BCX2:1:1105:4203:2061 1:N:0:AGGCAGAAA+TATCCTCTT
TTCTAGCTGGCACGCCTGTCTGGGCGTCACGCACCGCTTCGCCCCCCACCCAGACCATTGGGATGGGGGGCGGACTGCACCCCCCCGCGCGCTCCTCGTTCGCGGTCGGCCTATACACAGACCCCTCGGCTGCGAAACGCCGCGACGTTCGGTGGTTTACTCGTTGCTCTGCGCCTCGAGCATCGCGCCGCGGCGTTGGCGGCCCCTGGGAGCTCAAAGTACCCTGTGGAGGACCGTGTCACCCTCGAGTGGTCTCGGACTGTCTAAACCGTTGCGACCTCAGGTCAAACGGGTTGCGCTA
+
GGGGGG.<GGIIIIAGGIIGGIIIIIIIIIGGIIIIA.<G<GGIIAAGGGGA.I<IIIAIDI<IIIIIIIIIIII;DI..IIGIIII.GII<I<<I;G.II;I;IIIG<;GGI.I;IGA;I<I<I..<II.I<I;II<II;;I<IIIII.III7;IIIII<;;<.;I.;IIII;IIGIII;AGG;II.IIIIII.III.DIIII;.AI.IGII77IIAI.;IIGA7.II;7DDAII;IIIID<AI;;7;7....<..<<........GGA..IIIGGG<.GG..IIGA.GGG<....G<..
@7001253F:639:HTNW7BCX2:1:1105:4222:2183 1:N:0:AGGCAGACA+TATCCTCTT
GCGTAAGAGGCACGCCTGCGTGGGCGTCACGCACCGCGTCGCCCCCCACCCAAACCATTGGGATGGGGGGCGGACTGTGGCCCCCCGTGCGCTCCTCGCTCGCGGTCGGCCTAAACACAGACCCCGTGGCCGCGAAACGCCGCGACGTTTGGTGGTTTACTCGTGGCCCTGCGCCTCGAGCATCGCGTCGCGGCCTTGGCGGCCCATGGGAGCTCAAAGGACCCTGAGGAGGACCGTGTCACCCTCGAGTGGCGCCGGAACCTCCTAACCGTTGTGACCTCAGATCAGACGGGACTCGCTA
+
GGGAGGGGGIIIIIIIIGGIIIIIGIIIIIIIIIIIIIIIIGIIIIIIIIIIIGIIGIIIIIIIIIIIIIIIIIIIIIIIIIIIIIIIIIIIIIIIIIIIIIIIIIIIIIIIIIIIIIIIIIIIIIIIIIIIIIIIIIIIIIIIIIIIIIIIIIIIIIIIIIIIIIIIIIIIIIIIIIIIIIIIIIIIIIIIIIIIIIIIIIIIIIIIIIIIIIIIIIIIIIIIIIIIIIIIIIIIIIIIIIIIIIIIIIGIIGGGAG<<..AGA..<AG<.<AGGGGA.GGA<.GAGGGAGGGGGGAAGA
@7001253F:639:HTNW7BCX2:1:1105:4317:2067 1:N:0:AGGCAGAAA+TATCCTCTT
TTCTAGCTGGCACGTCTGTGTGGGTGTCACGCATCGTTGCCCCCAACCCCATCGCCTCTCCAAGAGACGAGGGCGGTCTGCGGGGCGGACATTGGCCTCCCGTGAGCTTTCGCTCGCGGCTGGCCTAAAAGCGAGTCCTCGGCGACGAGCGCCACGACAATCGGTGGTTGACAAACCCTCGTGTCCCGTCGTGCGCGGCTCGTCGCTCGTCTTGTGCTCTGTGACCCTGTAGCGTCGCGCTCGCGACTCTTCCAACGCGACCCCAAATCAGGCGGGCCTAAGAC
+
GGGGGGGIIIIIIIIIIIIIIIIIIGIIIIIIIIIIIIIIIIIIIIIIIIIIIIIIIIIIIIIIIIIIIIIIIIIIIIIIIIIIIIIIIIIIIIIIIIIIIIIIIIIIIIIIIIIIIIIIIIIIIIIIIIIIIIIIIIIIIIIIIIIIIIIIIIIIIIIIIIIIIIIIIIIIIIIIIIIIIIIIIIIIIIIIIIIIIIIIIIIIIIIIIIIIIIIIIIIIIIIIIIIIIIIIIIIIIIIIIIIIIIIIIIIIGGGIIIIIIIIIIGGGGGIIIIIGGGIGGGAG
@7001253F:639:HTNW7BCX2:1:1105:4370:2145 1:N:0:AGGCAGAAA+TATCCTCTT
TTCTAGCTGGCACGTCTGTTTGGTGACCTCAGATCAAACGGGCCTAAGAC
+
IIIIIIIIIIIIIIIIIIIIIIIIIIIIIIIIIIIIIIIIIIIIIIIIII
@7001253F:639:HTNW7BCX2:1:1105:4468:2167 1:N:0:AGGCAGATA+TATCCTCTT
TTCTAGCTGGCACGTCTGTGTGGGTGTCACAAATCGTCGTCCCTCACCATCCTTTGCTGATGCGGGACGGAAGCTGGTCTCCCGTGTGTTACCGCACGCGGTTGGCCTAAATCCGAGCCAAGGACGCCTGGAGCGTACCGACATGCGGTGGTGAACTTGATCCATTACATTTTATCGGTCGCTCTTGTCCGGAAGCTGTAGATGACCCAAAGTCCATATAGTGACCCCAAGTCAATCGGGCCTAAGAC
+
IIII;IIIIIIIIIIIIIIIIIIIIIIIIIIIIIIIIIIIIIIIIGIIIIIIIIIIIIIIIIIIIIIIIIIIIIIIIIIIIIIIIIIIIIIIIIIIIIIIIIIIIIIIIIIIIIIIIIIIIIIIIIIIIIIIIIIIIIIIIIIIIIIIIIIIIIIIIIIIIIIIIIIIIIIIIIIIIIIIIIIIIIIIIIIIIIIIIIIIIIIIIIIIIIIIIIIIIIIIIIIIIIIIIIIIIIIIIIIIIIIIIIII
@7001253F:639:HTNW7BCX2:1:1105:4421:2208 1:N:0:AGGTAGAAA+TATCCTCTT
CTATTAAGGGCACGCCTGCTTGGGTGTCACGCATCGTTGCCCCCACCCCAACACCTCGTATGATGTGTACGGTGCGGGGCAGAAATTGGCCTCCCGTGTGCGTTGCTCGCGGTTAGCCTAAAAGTGAGTCCTAGGCGACGAGCGCCACGACAATCGGTGGTTGAGAAACCCTCGTGACCCGTCGTGTGTTGCCCGTCGCTGTGAAGGTGCTCCTCGACCCTATTGCGTCGTTCCTGCGACTCTACCATCGTGACCCCAGGTCAGACGGGACTCGCTA
+
AG..<<G.GGGIIIGIIIIIIIIIIIIIIIIIIIIIIIIIIIIIIIIIIIIIIIIIIIIIIIIIIIIIIIIIIIIIIIIIIIIIIIIGIIIIIIIIIIIIIIIIIIIIIIIIIIIIIIIIIIIIIIIIIIIIIIIIIIIIIIIIIIIIIIIIIIIIIIIIIIIIIIIIIIIIIIIIIIIIIIIIIIIIIIIIIIIIIIIIIIIIIIIIIIIIIIIIIIIIIIIIIIIIIIIIIIIIIIIIIIIIIIIIIIGIIIGGIIGGIGIIIIIIIGGGGGGGG
@7001253F:639:HTNW7BCX2:1:1105:4590:2094 1:N:0:AGGCAGATA+TATCCTCTT
GAGCCTTAGGCACGTCTGCCTGGTCGGTATTGGCGGAGTCGGCTCCTGGGCGGCCGAGGCGCTGGCGCGTACCGGTATTGGCGCGATTACCCTTATTGATATGGATGATGTTTGCGTCACGAATACCAACCGTCAGATCCACGCCCTGCGCGATAACGTTGGCCTGGCGAAAGCAGAAGTGATGGCAGATCGCATCCGCCTGATTAACCCGGAATGTCGCGTCACGGTGATTGATGATTTCGTCACCGCCGATAATGTGGCGCAATACCTGGGCACCGGCTTTAGCTACGTGATTGACGCAATCGACAGCGTGCGTCCGAAGGCGGCCCTGATTGCCTATTGCCGTCGCTACAAGATCCCATTAGAGACCCCAGATCAATCGGGCGATCAGT
+
GGAGGGIIIIIIIIIIIIGIIIIIIIIGIIIIIIIIGGIIIGIIIIIIGGIGIGIIGIIIIIIIIIGIIIIIIIIGGIIIIIIIIIIIIIIIGGGIIGGGIGGGGIGGIIIIIIIIIIIIIIIIGIIIIGIGGIIIGGIIIIIIIIIIIIIIIIIIIIIIIIIIIIIGIIIIIIIIIIIIIIIIIIIIIIIIIIIIIIIIIIIIIIIIIIIIIIIIIIIIIIIIIIIIIIIIIIIIIIIIIIIIIIIIIIGIGGGIGGGIGGGGAGGGIIIIGAAGGIIGGGGGGGGGGAGGGIIGIIIGGGGIGGAGGIGGGGGGAGIIIGAGIGGAIIIIIGGIIGGIGGGGGIGGGGIIGGAGGIGGIIIIIGIIIGGIGIIIIGG<AIGIGIGGGGAA
@7001253F:639:HTNW7BCX2:1:1105:4663:2096 1:N:0:AGGCAGATA+TATCCTCTT
TTATGCGAGGCACGCCTGTGTGGGCGTCACGCATCGCGTCGTCCCCTCCCATTCCCTCACGGGTTTGGTTATGGGACGGATAATTGCTTCCCGTTAGCTCGGTTAGCCCAAAAAGGATCCCTCATCGACGGATGTCACAACCAGTGGTGGTTGAAAGATCATTGGTGCTGTTGTGCTTCACCCTGTCGCTTGCTAGGGCATCGTCATAAACTAACGGCGTGTAATGCGCCTTCGACCGTGACCCCAAGTCAGTCGGGTACGCTGC
+
<GAGGGIIGGGIIIGIIIGIIIII<GGIIIIIIIIGIGIIIIIIIIIIIIIGIIIIIIIIIIIIIIIIIIIIIIIIIIIIIIII.IGIIIIIIIIIIIIIIIIIIIIIIIIIIIIIIIIIIIIIIIIIIIIIIIIIIIIIIIIIIIIIIIIIIIIIIIIIIIIIIIIIIIIIIIGIGIIIIIIIIIIIIIIIGIIIIDAGIIIIIIIIIIII;AIIIIIIIIIIIIIIIIIIIIIGIIIIIIIIGIIIII<..G<AAA.<...<<
@7001253F:639:HTNW7BCX2:1:1105:4544:2157 1:N:0:AGGCAGATA+TATCCTCTT
GCGTAAGAGGCACGCCTGCTTGGGCGTCACGTCAAACGCGCTCCCACCACTCATCGGGAAGTGGGACGCGGCATGTGGCCCCCCGTTTCGCAAGGTACGGTGGGCCTAAGATGTGGCTGCCGGCCTATCGTGCCGGACACAGCGCGTGGTGGGCGATCTCGCTTTACTTACCGCAGTGCATACGGACCGTAGCCGATGTTATGGCCTTAAGGACCCAAAGAACGGAGCACTTGATGCTTCGACCGCGACCTCAAATCAAGCGGGGGAGCTAC
+
GGAGGGGGGGGIIGGIIIIIGIIIIIGIIIIIIIIIIIIIIIIIIIIIIIIIIIIIIIIIIIIIIIIIIIIIIIIIIIIIIIIIIIIIIIIIIIIIIIIIIIIIGIIIIIIIIIIIIIIIIIIIIIIIIIIIIIIIIIIIIIIIIIIIIIIIIIIIIIIIIIIIIIIIIIIIIIIIIIIIIIIIIIIIIIIIIIIIIIIIIIIIIIIIIIIIIIIIIIIIIIIII;IIIIIIIIIIIIIIIIIIIIIIIIIGGG<<G<GA.GGGGGGAAAGA
@7001253F:639:HTNW7BCX2:1:1105:4610:2158 1:N:0:AGGCAGACA+TATCCTCTT
TTCTAGCTGGCACGTCTGTTTGGGATGACAACCGTCTCTGCGCTATCGCTCTTTGTTCGTCAAACTGTATTTCGAAACCGCGCTTCTCGAGGATGCCGATCATGCGACGGTTTATTGCCGTCGTCTCTGCAACGACGGTCTGAACGCCCCATTTGATAGCGACCTCAGATCAAGCGGGCCTAAGAC
+
IIIIIIIIIIIIIIIIIIIIIIIIIIIIIIIIIIIIIIIIIIIIIIIIIIIIIIIIIIIIIIIIIIIIIIIIIIIIIIIIIIIIIIIIIIIIIIIIIIIIIIIIIIIIIIIIIIIIIIIIIIIIIIIIIIIIIIIIIIIIIIIIIIIIIIIIIIIIIIIIIIIIIIIIIIIIIIIIIIIIIIIIII
@7001253F:639:HTNW7BCX2:1:1105:4571:2239 1:N:0:AGGCAGAAA+TATCCTCTT
GAGCCTTAGGCACGTCTGTGTGGTCGGTATTGGCGGAGTCGGCTCCTGGGCGGCCGAGGCGCTGGCGCGTACCGGTATTGGCGCGATTACCCTTATTGATATGGATGATGTTTGCGTCACGAATACCAACCGTCAGATCCACGCCCTGCGCGATAACGTTGGCCTGGCGAAAGCAGAAGTGATGGCAGATCGCATCCGCCTGATTAACCCGGAATGTCGCGCCACGGTGATTGATGATTTCGTCACCGCCGATAATGTGGCGCAATACCTGGGCACCGGCTTTAGCTACGTGATTGACGCAATCGACAGCGTGCGTCCGAAGGCGGCCCTGATTGCCTATTGCCGTCGCTACAAGATCCCATTAGTGACCTCAGGTCAGTCGGGCGATCAGT
+
GGGGGIGGIGIIIIIIIIIIIIGGGGIGGGGIIIGIGIIIIIIIIIIIIIIIIIIIGGGGGIIIIIIIIIGGIGGGIIIGIIIIGGGGIGGGIIGIGGGIGGGGGGIIIIIIIGGIIIIIIIGIIIIIIIIIIIIGGGGGIGIIIIIIIIIIIIIIIIIIIIIIIIIIIIIIIIIIIIIIIIIIIIIIIIIIIIIIIIIIIIIIIIIIIIIIIIIIIIIIIIIIIIIIIIIIIIIIIIIIIIIIIIIIIIGIGGGIGGIGGGGIIIIIIIGGGAAAGGGGGGGIIGGGGG<GGGGGAGGGGAGGGGGGGGGGAAGIGAGGAGGG.AAAGGGGAIGIGGGGGGGGGIIIIIIGIGGGIIGGGG.IIIGGGGG.IIGGAIIGIIGGGGGGAAAA
@7001253F:639:HTNW7BCX2:1:1105:4989:2112 1:N:0:AGGCAGACA+TATCCTCTT
CTATTAAGGGCACGCTTGCGTGGGTGTCACGCATCGTGTTGCCCCTGACCAAACATCTCCTCGAGAGATTTATTTGTTCAGGGGCGGAAATTGGCCTCCCGTGCCTTTTGTGTGCGGTTGGCTCAAAAATGAGCCTCTGGTGACGGGCATCACGACATCGGTGGTTGTAAGAAGACCTTCTTGTGTCGTTGTGTATACCCGCCGCAGTAGGGAACTCGAGGGCCCTTGGGCACAGCAAAAATTGTGTGCACTTCGATTGAGACCCCAAATCAGACGGGTAGCGCTC
+
<G.<.<AGIIIIIIGIIIIIGGGIIIIIIIIIGGGGIIIIIIIIIIIIIIIIIIIIIIIIIIIIIIIIIIIIIIIIIIIIIIIIIIIIIIIIIIIIIIIIIIIIIIIIIIIIIIIIIIIIIIIIIIIIIIIIIIIIIIIIIIIIIIIIIIIIIIIIIIIIIIIIIIIIIIIIIIIIIIIIIIIIIIIIIIIIIIIIIIIIIIIIIIIIIIIIIIIIIIIIIIIIIIIIIIIIIIIIIIIIIIIIIIIIIIGGGGG.GGGGG<IGGGIGGGIIGGGGGIGIIGGGAA
@7001253F:639:HTNW7BCX2:1:1105:5246:2129 1:N:0:AGGGAGAAA+TATCCTCTT
TTCTAGCTGGCACGCCTGTTTGGGTGTCACAAATCGTCGTCCCTCACCATCCTTTGCTGATGCGGGACGGAAGCTGGTCTCCCGTGTGTTACCGCACGCGGTTGGCCTAAATCCGAGCCAAGGACGCCTGGAGCGTACCGACATGCGGTGGTGAACTTGATCCATTACATTTTATCGGTCGCTCTTGTCCGGAAGCTGTAGATGACCCAAAGTCCATATAGCGACCCCAAATCAAGCGGGACTGAGCG
+
IIIIIIIIIIIIIIIIIIIIIIIIIGIIIIIIIIIIIIIIIIIIIIIIIGIIIIIIIIIIIIIIIIIIIIIIIIIIIIIIIIIIIIIIIIIIIIIIIIIIIIIIIIIIIIIIIIIIIIIIIIIIIIIIIIIIIIIIIIIIIIIIIIIIIIIIIIIIIIIIIIIIIIIIIIIIIIIIIIIIIIIIIIIIIIIIIIIIIIIIIIIIIIIIIIIIIIIIIIIIIIIIIIIIIIIIIIIIIIIIIIIIIIII
@7001253F:639:HTNW7BCX2:1:1105:5122:2201 1:N:0:AGGCAGACA+TATCCTCTT
TCGACTAGGGCACGTCTGCGTGGGCGTCACGCCAAAACACGCTCCCAACCACCCTCAACGGGATTCGGGATGCGGCATCTGGTCCCTCGTCTCTCAAGGGACGGTGGACCGAAGATTGGGCTGCCGGCGTACCGCGCCGGACACAGCGCATGGTGGGCGTCCTCGCTTTATCAATGCAGTGCACCCGGCGCGCAGCTGGCATTATGGCCTTTGAACGACCCAACAAACGAAGCGCACGTCGCTTCGACCGCGACCCCAAATCAAACGGGTGCAGCTA
+
AGAAGGGGIIIIIIIIIIGIGIIIIIIIIIIIIIIIIIIIIIGIIIIIIIIIIIIIGIIIIGIIGIIIIIGIIIIIIIIIIGIIIIIIIIIIIIIIIIIIIIIIIIIIIIIIIIGIIIIIIIIIIIIIIIIIIIIIIIIIIIIIIIIIIIIIIIIIIIIIIIIIIIIIIIIIIIIIIIIIIIIIIIIIIIIIIIIIIIIIIIIIIIIIIIIIIIIIIIIIIIIIIIIIIIIIIIIIIIIIIIIIIIIIIIGGGIGGGIIGIIGGGGAIIGGGGAAGA
@7001253F:639:HTNW7BCX2:1:1105:5108:2201 1:N:0:AGGTAGAAA+TATCCTCTT
TCGCCTAGGGCACGTCTGCGTGGGCGTCACGCCAAAACACGCTCCCAACCACCCTCAACGGGATTCGGGATGCGGCATCTGGTCCCTCGTCTCTCAAGGGACGGTGGACCGAAGATTGGGCTGCCGGCGTACCGCGCCGGACACAGCGCATGGTGGGCGTCCTCGCTTTATCAATGCAGTGCACCCGGCGCGCAGCTGGCATTATGGCCTTTGAACGACCCAACAAACGAAGCGCACGTCGCTTCGACCGCGACCCCAAATCAAACGGGTGCAGCTA
+
AGGAAGGGIIIIIIIIIIGIIGGIIIIIIIIIIIIIIIIIIIIIIIIIIIIIIIIIIIIIIIIIIIIIIIIIIIIIIIIIIIIIIIIIIIIIIIIIIIIIIIIIIIIIIIIIIIIIIIIIIIIIIIIIIIIIIIIIIIIIIIIIIIIIIIIIIIIIIIIIIIIIIIIIIIIIIIIIIIIIIIIIIIIIIIIIIIIIIIIIIIIIIIIIIIIIIIIIIIIIIIIIIIIIIIIIIIIIIIIIIIIIIIIIIIGIIIIGGIIGGIIIIIIGIGGGAAAGG
@7001253F:639:HTNW7BCX2:1:1105:5314:2094 1:N:0:AGGCAGAAA+TATCCTCTT
GCGTAAGAGGCACGCCTGTGTGGGTGTCACGCATCGTTGCCCCAACCCCAAACACTTCTTATGATGTGTGGGGTGCGGGGAAGACATTGGCCTCCTGTGTGCTTCTGCTCGCGGTTAGCCTAAAAGTGAGTCCTAGGCGACGAGCGCCACGACAATCGGTGGTTGAGAAACCCTCGTGACCCGTCGTGTGTTGCCCGTCGCTGTGAAGGTGCTCCTCGACCCTATTGCGTCGTTCCTGCGACTCTACCATCGAGACCCCAGATCAGTCGGGTGCAGCTA
+
GGGGGIGGGIIIIIIIIIIG<GGIIIGIIIIIIIIIIIIIIIIIIIIIIIIIIIIIIIIIIIIIIIIIIIIIIIIIIIIIIIIIIIIIIIIIIIIIIIIIIIIIIIIIIIIIIIIIIIIIIIIIIIIIIIIIIIIIIIIIIIIIIIIIIIIIIIIIIIIIIIIIIIIIIIIIIIIIIIIIIIIIIIIIIIIIIIIIIIIIIIIIIIIIIIIIIIIIIIIIIIIIIIIIIIIIIIIIIIIIIIIIIIIIIIGGGIIIGIGIIGGGAIGIGGGGGGGGAAG
@7001253F:639:HTNW7BCX2:1:1105:5417:2191 1:N:0:AGGCAGAAA+TATCCTCTT
TTCTAGCTGGCACGCCTGTTTGGCAGATGGAGACCCCAGATCAGACGGGCCTAAGAC
+
IIIIIIIIIIIIIIIIIIIIIIIIIIIIIIIIIIIIIIIIIIIIIIIIIIIIIIIII
@7001253F:639:HTNW7BCX2:1:1105:5542:2055 1:N:0:AGGCAGACA+TATCCTCTT
TCGACTAGGGCACGTCTGCGTGGGCGTCACGCACCGCGTCGCCCCCCACCCCAAACCACTGGGATCGGGGGCGGACTGTGGCCCCCCGTGCGCTCCTCGCTCGCGGTCGGCCTAAACACAGACCCTGTGGCCTCGAAAAGCCGCGACGTTTGGTGGTTCACTTGCGGCCTCGTGCCCCAAGCATCGCGTCGCGGCCTTGGTGGCCCACGGGAGCTCAAAGGACCCTGAGGAGGAGGACCGCGTCACCCTCGAGTGCCAAGGAGAACCTCCCTAACCGTTGTGACCCCAGGTCAAACGGGCGATCAGT
+
GGGGGGGIIIIIIIIIIIIIIIIIIIIIIIIIGIIIIIIIIIIIIIIIIIIIIIIIIIIIIIIIIIIIIIIIIIIIIIIIIIIIIIIIIIIIIIIIIIIIIGIIIIIIIIIIIIIIIIIIIIIIIIIIIIIIIIIIIIIIIIIIIIIIIIIIIIIIIIIIIIIIIIIIIIIIIIIIIIIIIIIIIIIIIIIIIIIIIIIIIIIIIIIIIIIIIIIIIIIIIIIIIIIIIIIIIIIIIIIIIIIIIIIIIIGGIIGGAGGIGGGIIGIGGGIIGGGIIIIGGIIGGGIGGGIIIGIGGGIIGGAAAGA
@7001253F:639:HTNW7BCX2:1:1105:5528:2061 1:N:0:AGGCAGAAA+TATCCTCTT
TCGCCTAGGGCACGTCTGCGTGGGCGTCACGCACCGCGTCGCCCCCCACCCCAAACCACTGGGATCGGGGGCGGACTGTGGCCCCCCGTGCGCTCCTCGCTCGCGGTCGGCCTAAACACAGACCCTGTGGCCTCGAAAAGCCGCGACGTTTGGTGGTTCACTTGTGGCCTCGTGCCCCAAGCATCGCGTCGCGGCCTTGGTGGCCCACGGGAGCTCAAAGGACCCTGAGGAGGAGGACCGCGTCACCCTCGAGTGCCAAGGAGAACCTCCCTAACCGTTGTGACCCCAGGTCAAACGGGCGATCAGT
+
GGGAGGGIIIIIIIIIIIIIIIIIIIIIIIIIIIIIIIIIIIIIIIIIIIIIIIIGIIIIIIIIIIIIIIIIIIIIIIIIIIIIIIIIIIIIIIIIIIIIIIIIIIIIIIIIIIIIIIIIIIIIIIIIIIIIIIIIIIIIIIIIIIIIIIIIIIIIIIIIIIIIIIIIIIIIIIIIIIIIIIIIIIIIIIIIIIIIIIIIIIIIIIIIIIIIIIIIIIIIIIIIIIIIIIIIIIIIIIIIIIIIIIIIIIGGGIGGIIIIIGIGGGGGGGAGGAGGGIGIGGIIGGIIIIIIIIIIIIIIIIGGGGA
@7001253F:639:HTNW7BCX2:1:1105:5543:2090 1:N:0:AGGCAGAAA+TATCCTCTT
TCGACTAGGGCACGCCTGTGTGGGCGTCACGCACCGCGTCGCCCCCCACCCCAAACCACTGGGATCGGGGGCGGACTGTGGCCCCCCGTGCGCTCCTCGCTCGCGGTCGGCCTAAACACAGACCCTGTGGCCTCGAAAAGCCGCGACGTTTGGTGGTTCACTTGTGGCCTCGTGCCCCAAGCATCGCGTCGCGGCCTTGGTGGCCCACGGGAGCTCAAAGGACCCTGAGGAGGAGGACCGCGTCACCCTCGAGTGCCAAGGAGAACCTCCCTAACCGTTGTGACCCCAGATCAGTCGGGCGATCCGT
+
GGAGAGGGIIIIIIGIIIIIIIIIIIIIIIIIIIIGIIIIGIIIIIIIIIIIGIIIGGIIIIIIIIIIIIIIIIIIIIIIIIIIIIIIIIIIIIIIIIIIIIIIIIIIIIIIIIIIIIIIIIIIIIIIIIIIIIIIIIIIIIIIIIIIIIIIIIIIIIIIIIIIIIIIIIIIIIIIIIIIIIIIIIIIIIIIIIIIIIIIIIIIIIIIIIIIIIIIIIIIIIIIIIIIIIIIIIIIIIIIIIIIIIIIII.GGGGGGGIIGIIGAGGGAGAAGGGGGIGIGGIGIIIGGGAAIIGIIGGAIGAG.AG
@7001253F:639:HTNW7BCX2:1:1105:5668:2095 1:N:0:AGGCAGACA+TATCCTCTT
CTATTAAGGGCACGCCTGCTTGGGCGTCTCACAACGCGTCGCCCCCCACCCTTTCGTGGAGGGGGCGGATACTGGCTCCCCGTACGCCCAGCGTGCGGTCGGCCTAAAAGCGAGTCCCGACGATCGAAGTCGTGGCAATTGGTGGTTGTAAAATGCCGTTTCACTTTGTCGCGTGCTTCCTTCGGTATGGTTGGCTCCCTGACCCTGAAGCTCCATGCATTTGGCGCCTCGATCGAGACCTCAAATCAAGCGGGCCTAAGAC
+
<G<G<<GGGIIIIIIIIIIIIIIIIIIIIIIIIIIIIIIIIIIIIIIGIIIIIIIIGIIIIIIIIIIIIIIIIIIIIIIIIIIIIIIIIIIIIIIIIIIIIIIIIIIIIIIIIIIIIIIIIIIIIIIIIIIIIIIIIIIIIIIIIIIIIIIIIIIIIIIIIIIIIIIIIIIIIIIIIIIIIIIIIIIIIIIIIIIIIIIIIIIIIIIIIIIIIIIIIIIIIIIIIIIIIIIIIIIIIIIIIIIIIIIIIIIGGGAGGGGG<G
@7001253F:639:HTNW7BCX2:1:1105:5647:2128 1:N:0:AGGCAGAAA+TATCCTCTT
AAGGCTATGGCACGTCTGTTTGGGCGTCACGCATCGCGTCTCCCCCAAACCCACCCCGAGTGGAGGGGAAGGAGGATGGTCTCCCGTGGCTCACCGGTTGCGGCTGGCCTAAAATTGGAGCCCTCGGCATCGGGATGCCGCGGCGATAGGTGGTGAACAAGGCCTCGGCCGAGCAAGCAACCCGTCGCGCGTCGGGGTGCCAAGGAGAGCTCGAAGGACCCTTTGACGTTGCCTTGTTGCAACCAAACCGTTGCGACCCCAAGTCAAACGGGCGGAGCCT
+
AAGGGGGGGIGIIIGGIGGIIIGIIIIIIIIIIIIIIIIIIIIIIIIIIIIIIIIIIIIIGIIIIIIIIIIIIIIIIIIIIIIIIIIIIIIIIIIIIIIIIIIIIIIIIIIIIIIIIIIIIIIIIIIIIIIIIIIIIIIIIIIIIIIIIIIIIIIIIIIIIIIIIIIIIIIIIIIIIIIIIIIIIIIIIIIIIIIIIIIIIIIIIIIIIIIIIIIIIIIIIIIIIIIIIIIIIIIIIIIIIIIIIIIIIIGGGGIIIIGGGAGAIIIIIIIIIIIGAGGA
@7001253F:639:HTNW7BCX2:1:1105:5538:2247 1:N:0:AGGCAGATA+TATCCTCTT
TTCTAGCTGGCACGTCTGTGTGGGCGTCTCGCTTCGTGTCGCCCCATTTCATCTCATTTTCGTTTCTTTGAGGGAGATGAGTGTCTTGGGACGTATATTGGCCTCCTGTGCATATTTATGGAGCAGTTGGCCGAAATAGAAGTCCATATGATAGGACACACGGTTAGTGGTGGTTGAGAAACTGATTCGATCCCGTGTTACTTCTTTTGGATTTATTGACCCTTGGTGCTTCTTTTATGGTGCATCGACCGAGACCCCAGATCAGACGGGCGGAGCCT
+
GAGGGGGIIIIIIIIIIIIIIIIGIIGIIIIIIIIIIIIIIIIIIIIIIIIIIIIIIIIIIIIIIIIIIIIIIIIGIIIIIIIIIIIIIIIIIIIIIIIIIIIIIIIIIIIIIIIIIIIIIIIIIIIIIIIIIIIIIIIIIIIIIIIIIIIIIIIIIIIIIIIIIIIIIIIIIIIIIIIIIIIIIIIIIIIIIIIIIIIIIIIIIIIIIIIIIIIIIIIIIIIIIIIIIIIIIIIIIIIIIIIIIIIIIIGGGGAGGGGIGIIIIIIIIIGGGAGAGA
@7001253F:639:HTNW7BCX2:1:1105:5885:2076 1:N:0:AAGCAGAAA+TATCCTCTT
CTATTAAGGGCACGTCTGTTTGGGTGTCACGCAACGTCGCCGCCAACGCCGCCCTTAGGGGCGCGCAGTTGGGGGCGGAATATGGCCTCCCGTGCGCCTCGGCGCGCGGTTGGCCTAAATATCAGCCCCCGGCGAGGATCGCCACGACAAGCGGTGGTTTTTTCAACGAAGGACCTCGGGTGTTGTCGTGCGGCCTTCCGGAGGGAACGGACCCTGCGCTCTCGAGCGCAATCTCTTTCGCGACCTCAAGTCAATCGGGTGCAGCTA
+
GGAGGGGGIIGIIIIIIIIIIIIIGIIIIIIIIIIIIIIIIIIIIIIIIIIIIIIIIIIIIIIIIIIIIIIIIIIIIIIIIIIIIIIIIIIIIIIIIIIIIIIIIIIIIIIIIIIIIIIIIIIIIIIIIIIIIIIIIIIIIIIIIIIIIIIIIIIIIIIIIIIIIIIIIIIIIIIIIIIIIIIIIIIIIIIIIIIIIIIIIIIIIIIIIIIIIIIIIIIIIIIIIIIIIIIIIIIIIIIIIIIIIIIIII..GAGGGGGGGGGAAGG
@7001253F:639:HTNW7BCX2:1:1105:6134:2138 1:N:0:AGGCAGATA+TATCCTCTT
CTATTAAGGGCACGCCTGCTTGGGTGTCACGCAACGTCGCCGCCAACGCCGCCCTCAGGGGCGCGCAGTTGGGGGCGGAATATGGCCTCCCGTGCGCCTCGGCGCGCGGTTGGCCTAAATATCAGCCCCCGGCGAGGATCGCCACGACAAGCGGTGGTTTTTTCAACGAAGGACCTCGGGTGTTGTCGTGCGGCCTTCCGGAGGGAACGGACCCTGCGCTCTCGAGCGCAATCTCTTTCGAGACCCCAAGTCAAGCGGGTGCAGCTA
+
GG.GGGGGGIIIIIGIIIIIIIIIIIIIIIIIIIIIIIIIIIIIIIIIIIIIIIIIIIIIIIIIIIIIIIIIIIIIIIIIIIIIIIIIIIIIIIIIIIIIIIIIIIIIIIIIIIIIIIIIIIIIIIIIIIIIIIIIIIIIIIIIIIIIIIIIIIIIIIIIIIIIIIIIIIIIIIIIIIIIIIIIIIIIIIIIIIIIIIIIIIIIIIIIIIIIIIIIIIIIIIIIIIIIIIIIIIIIIIIIIIIIIIIIIIIGIIIIIGIIIIGAGAA
@7001253F:639:HTNW7BCX2:1:1105:6072:2207 1:N:0:AGGCAGAAA+TATCCTCTT
GCGTAAGAGGCACGCCTGCTTGGGCGTCACGCCAAACACGCTCCCACCCCACTAACCTGGGGCGGGACGCGGCATGTGGCTCCTCGTCCCGCAAGGGGCGGTGGGCCAAAGATCCGGCTGCCGGCCTATCGTGCCGGACACAGCGCGTGGTAGGCGACCTTGCTTTACTAAACGCAGTGCCTCCGGTGCGTAGCCGACACGATGGCCCCAATGGACCCTTTTAACGGAGTGCATGACGCTTCGACCGTGACCCCAAATCAAGCGGGGGAGCTAC
+
AAGAGGGGGIGGIIIIIIIIIIIGIIIIIIIIIIIIIIIIIIIIIIIIIIIIIIIIIIIIIIIIIIIIIIIIIIIIIIIIIIIIIIIIIIIIIIIIIIIIIIIIIIIIIIIIIIIIIIIIIIIIIIIIIIIIIIIIIIIIIIIIIIIIIIIIIIIIIIIIIIIIIIIIIIIIIIIIIIIIIIIIIIIIIIIIIIIIIIIIIIIIIIIIIIIIIIIIIIIIIIIIIIIIIIIIIIIIIIIIIIIIIIIIIIGGGGGGGG.GA<IGIGIGGAGAGA
@7001253F:639:HTNW7BCX2:1:1105:6297:2191 1:N:0:AGGCAGATA+TATCCTCTT
TTCTAGCTGGCACGCCTGCTTGGGTGTCACAAATCGTCGTCCCTCACCATCCTTTGCTGATGCGGGACGGAAGCTGGTCTCCCGTGTGTTACCGCACGCGGTTGGCCTAAATCCGAGCCAAGGACGCCTGGAGCGTACCGACATGCGGTGGTGAACTTGATCCATTACATTTTATCGGTCGCTCTTGTCCGGAAGCTGTAGATGACCCAAAGTCCATATAGAGACCTCAAATCAGGCGGGCCTAAGAC
+
IIIIIIIIIIIIIIIIIIIIIIIIIIIIIIIIIIIIGIIIIIIIIIIIIIIIIIIIIIIIIIIIIIIIIIIIIIIIIIIIIIIIIIIIIIIIIIIIIIIIIIIIIIIIIIIIIIIIIIIIIIIIIIIIIIIIIIIIIIIIIIIIIIIIIIIIIIIIIIIIIIIIIIIIIIIIIIIIIIIIIIIIIIIIIIIIIIIIIIIIIIIIIIIIIIIIIIIIIIIIIIIIIIIIIIIIIIIIIIIIIIIIIIII
@7001253F:639:HTNW7BCX2:1:1105:6294:2235 1:N:0:AGGCAGAAA+TATCCTCTT
TTCTAGCTGGCACGTCTGTTTGGCGACCCCAAATCAATCGGGGGGAGCCT
+
IIIIIIIIIIIIIIIIIIIIIIIIIIIIIIIIIIIIIIIIIIIIIIIIII
@7001253F:639:HTNW7BCX2:1:1105:6503:2149 1:N:0:AGGCAGAAA+TATCCTCTT
GCGTAAGAGGCACGTCTGCGTGGGCGTCACGCCAAACACGCTCCCACCCAACAAACTTGGGGTGGGACGCGGCATGTGGCTCCTCGTCCCGCAAGGGGCGGTGGGCCAAAGATCCGGCTGCTGGCCTATCGTGCCGGACACAGCGCGTGGTAGGCGACCTCGCTTTACTAAACGCAGTGCCTCCGGCGCGTAGCCGACGCGATGGCCCGAATGGACCCTTTTAACGGAGTGCATGACGCTTCGACCGCGACCTCAAATCAATCGGGGGAGCTAC
+
GGAGGGGIIIIIIIIIIIIIIGIIIIIIIIIIIIIIIIIIIIIIIIIIIIIIIIIIIIIIIIIIIIIIIIIIIIIIIIIIIIIIIIIIIIIIIIIIIIIIIIIIIIIIIIIIIIIIIIIIIIIIIIIIIIIIIIIIIIIIIIIIIIIIIIIIIIIIIIIIIIIIIIIIIIIIIIIIIIIIIIIIIIIIIIIIIIIIIIIIIIIIIIIIIIIIIIIIIIIIIIIIIIIIIIIIIIIIIIIIIIIIIIIIIIGGGAGAGIGGAIGGGAGGGAAGAG
@7001253F:639:HTNW7BCX2:1:1105:6581:2179 1:N:0:AGGCAGAAA+TATCCTCTT
CTCTGAAGGGCACGCCTGTTTGGGCGTCTCACAACGCGTCGCCCCCCACCCTTTCGTGGAGGGGGCGGATACTGGCTCCCCGTACGCCCCGCGTGCGGTCGGCCTAAAAGCGAGTCCCGACGATCGAAGTCGTGGCAATTGGTGGTTGTAAAATGCCGTTTCTCTTTGTCGCGTGCTTCCTTCGGTATGGTTGGCTCCCTGACCCTGAAGCTCCATGCATTTGGTGCCTCGATCGTGACCTCAGATCAAGCGGGCCTAAGAC
+
<G.<.<GGAGGIIIIIIIIIIIIIIIIIIIIIIIIIIIIIIIIIIIIIIIIIIIIIIIIIIIIIIIIIIIIIIIIIIIIIIIIIIIIIIIIIIIIIIIIIIIIIIIIIIIIIIIIIIIIIIIIIIIIIIIIIIIIIIIIIIIIIIIIIIIIIIIIIIIIIIIIIIIIIIIIIIIIIIIIIIIIIIIIIIIIIIIIIIIIIIIIIIIIIIIIIIIIIIIIIIIIIIIIIIIIIIIIIIIIIIIIIIIIIIIGGGGGGGGAA<A
@7001253F:639:HTNW7BCX2:1:1105:6798:2082 1:N:0:AGCCAGAAA+TATCCTCTT
CCTAGAGTGGCACGTCTGCTTGGGCGTCACGTCAAACACGCTCCCACCACTCATCGGGAAGTGGGACGCGGCATGTGGCCCCCCGTTTCGCAAGGTACGGTGGGCCTGAGATGTGGCTGCCGGCCTATCGTGCCGGACACAGCGCGTGGTGGGCGATCTCGCTTTACTTACCGCAGTGCATACGGACCGTAGCCGATGTTATGGCCTTAAGGACCCAAAGAACGGAGCACTTGATGCTTCGACCGCGACCCCAAGTCAAACGGGCGGAGCCT
+
<GG.<<GGIIIIIIIIIIIIIGIIIIIIIIIIGIIIIIIIGIIIIIIIIIIIIIIIIIIIIIIIIIIIIIIIIIIIIIIIIIIIIIIIIIIIIIIIIIIIIIIIIIIIIIIIIIIIIIIIIIIIIIIIIIIIIIIIIIIIIIIIIIIIIIIIIIIIIIIIIIIIIIIIIIIIIIIIIIIIIIIIIIIIIIIIIIIIIIIIIIIIIIIIIIIIIIIIIIIIIIIIIIIIIIIIIIIIIIIIIIIIIIIIIIGIGGIIGGIGGGGGGGIGGAGG
@7001253F:639:HTNW7BCX2:1:1105:6961:2138 1:N:0:AGGCAGATA+TATCCTCTT
TCGACTAGGGCACGCCTGCTTGGGCGTCACACGTCGTTGCCCCTCCCAACCCCTTCGGGAGTTGGATGGGACGGATGATGGCCTCCCGTGTGCCCGGTCACGCGGTTGGCATAAATAACAGGTCCTCGGCGACTAACGCCACGACAATCGGTGGTTATCAAACCTCGGTATCCTGTCGCGCGCGCGTCGTTCGTGGATTTCCTATCCAATGCGTGTCGATTCGTCGACGCTTTCAACGTGACCCCAGGTCAAACGGGTGCAGCTA
+
GGG.GGGGGIIIIIIIIIIIIIIIIIIIIIIIIIIIIIIIIIIIIIIIGIIIIIIIIIIGIIIIIGIIIIIIIIIIIIIIIIIIIIIIIIIIIIIIIIIIIGIIIIIIIIIIIIIIIIIIIIIIIIIIIIIIIIIIIIIIIIIIIIIIIIIIIIIIIIIIIIIIIIIIIIIIIIIIIIIIIIIIIIIIIIIIIIIIIIIIIIIIIIIIIIIIIIIIIIIIIIIIIIIIIIIIIIIIIIIIIIIIIIIIIIIIIIGGGGGGGAGAA
@7001253F:639:HTNW7BCX2:1:1105:7093:2071 1:N:0:AGGCAGAAA+TATCCTCTT
GAGCCTTAGGCACGTCTGTTTGGGCGTCACGCATCGCAACCCCCACACCCACCTTGCGTGGGATGGGGAGGAAGATGGCTTCCCGTGCCTCACCGGGTGCGGTTGGCCTAAATTTGGAGCCTAAGGCATCGAGCTGCCGCGGCGATAGGTGGTGAACAAGGCCTTGGCCGAGCAAACAACCGGCCGCGCAGCTCCTTGACACTACGGGCTCGTAGGACCCTTTGATGTTGCCTTGTTGCGACACAAACGTTGAGACCCCAGGTCAATCGGGCCTAAGAC
+
GGAGGGIIGGIIIIIIIIIIIGIIIIIIIIIIIIIIIIIIIIIIIIIIIIIIIIIIIIIIIIIIIIIIIIIIIIIIIIIIIIIIIIIIIIIIIIIIIIIIIIIIIIIIIIIIIIIIIIIIIIIIIIIIIIIIIIIIIIIIIIIIIIIIIIIIIIIIIIIIIIIIIIIIIIIIIIIIIIIIIIIIIIIIIIIIIIIIIIIIIIIIIIIIIIIIIIIIIIIIIIIIIIIIIIIIIIIIIIIIIIIIIIIIIIGGGGA<GAAGGGA.IGGGGGGGGGAGAGA
@7001253F:639:HTNW7BCX2:1:1105:7247:2150 1:N:0:AGGCAGAAA+TATCCTCTT
CTCTTAAGGGCACGCCTGTTTGGGCGTCACGCCAAACACGCTCCCACCCAACTAACTTGGGGTGGGACGCGGCATGTGGCTCCTCGTCCCGCAAGGGGCGGTGGGCCAAAGATCCGGCTGCCGGCCTATCGTGCCGGACACAGCGCGTGGTAGGCGACCTCGCTTTACTAAACGCAGTGCCTCCGGCGCGTAGCCGACGCGATGGCCCGAATGGACCCTTTTAACGGAGTGCATGACGCTTCGACCGAGACCCCAGATCAGGCGGGGGAGCTAC
+
<<<G<<GGGIIIIIIIIIIIIIIIIIIIIIIIIIIIIIIIIIIIIIIIIIIIIIIIIIIIIIIIIIIIIIIIIIIIIIIIIIIIIIIIIIIIIIIIIIIIIIIIIIIIIIIIIIIIIIIIIIIIIIIIIIIIIIIIIIIIIIIIIIIIIIIIIIIIIIIIIIIIIIIIIIIIIIIIIIIIIIIIIIIIIIIIIIIIIIIIIIIIIIIIIIIIIIIIIIIIIIIIIIIIIIIIIIIIIIIIIIIIIIIIIIIIIGGGGIGGIIGIIIIIIGGAGG
@7001253F:639:HTNW7BCX2:1:1105:7005:2187 1:N:0:AGGCAGAAA+TATCCTCTT
GAGCCTTAGGCACGTCTGTTTGGGTGTCACAAATCGTCGTCCCCCCATCCTCTCGAGGATATCGGACGGAAGCTGGACTCCCGTGTGTTACCGCACGCGGTTGGCCAAAATCCTAGCTAAGGATGCCAGGAGCGTCTTGACATGCGATGGTGAATTCAATTCTCGTCAAATCGTCAGTCGTTTCGGTCCGAAAGCTCTTGATGACCCAAAGTCCTCAACGCGACCTCAGATCAAGCGGGTGCAGCTA
+
IIIIIIIIIIIIIIIIIIIIIIIIIIIIIIIIIIIIIIIIIIIIIIIIIIIIIIIIIIIIIIIIIIIIIIIIIIIIIIIIIIIIIIIIIIIIIIIIIIIIIIIIIIIIIIIIIIIIIIIIIIIIIIIIIIIIIIIIIIIIIIIIIIIIIIIIIIIIIIIIIIIIIIIIIIIIIIIIIIIIIIIIIIIIIIIIIIIIIIIIIIIIIIIIIIIIIIIIIIIIIIIIIIIIIIIIIIIIIIIIIIIIIII
@7001253F:639:HTNW7BCX2:1:1105:7040:2219 1:N:0:AGCCAGAAA+TATCCTCTT
GCGTAAGAGGCACGCCTGCCTGGGCGTCACGCCAAACACGCTCCCACCCCTCATCGGGTGGTGGGATGCGGCATGTGGCTCCCCGTCTTGCAAGGGGCGGTGGGCCGAAGATGCGGCTGCCGACGTATCATGCCGGACACAGCGCGTGGTGGGCGAACTCGCTTTACTTACCGCAGTGCATCCGGCCCATAGCCGACGTAATGGCCTTAAGGACCCTATGAACGGAGCGCATGACGCTCCGACCGTGACCCCAAGTCAAGCGGGTCGACGTC
+
GGGGGGGGIIIIIIIIIIIIIIIIIIIIIIIIIIIIIIIIIIIIIIIIIIIIIIIIIIIIIIIIIIIIIIIIIIIIIIIIIIIIIIIIIIIIIIIIIIIIIIIIIIIIIIIIIIIIIIIIIIIIIIIIIIIIIIIIIIIIIIIIIIIIIIIIIIIIIIIIIIIIIIIIIIIIIIIIIIIIIIIIIIIIIIIIIIIIIIIIIIIIIIIIIIIIIIIIIIIIIIIIIIIIIIIIIIIIIIIIIIIIIIIIIIIGGGGGGIIGIIIIGIGGGAAG
@7001253F:639:HTNW7BCX2:1:1105:7270:2069 1:N:0:AGGCAGACA+TATCCTCTT
CTATTAAGGGCACGCCTGCTTGGGCGTCTCACAACGCGTCGCCCCCCACCCTTTCGTGGAGGGGGCGGATACTGGCTCCCCGTACGCCCCGCGTGCGGTCGGCCTAAAAGCGAGTCCCGACGATCGAAGTCGTGGCAATTGGTGGTTGTAAAATGCCGTTTCTCTTTGTCGCGTGCTTCCTTCGGTATGGTTGGCTCCCTGACCCTGAAGCTCCATGCATTTGGTGCCTCGATCGCGACCTCAGGTCAAACGGGCCTAAGAC
+
GGAG<<AGGGIIIIIIIIIIIIIIIIIIIIIIIIIIIIIIIIIIIIIIIIIIIIIIIIIIIIIIIIIIIIIIIIIIIIIIIIIIIIIIIIIIIIIIIIIIIIIIIIIIIIIIIIIIIIIIIIIIIIIIIIIIIIIIIIIIIIIIIIIIIIIIIIIIIIIIIIIIIIIIIIIIIIIIIIIIIIIIIIIIIIIIIIIIIIIIIIIIIIIIIIIIIIIIIIIIIIIIIIIIIIIIIIIIIIIIIIIIIIIIIIIIGGGAGAGAGG
@7001253F:639:HTNW7BCX2:1:1105:7554:2114 1:N:0:AGGCAGAAA+TATCCTCTT
CTATTAAGGGCACGTCTGTGTGGGTCTCGCGACCTCAAGTCAATCGGGGCGTAGTA
+
IIGIGIIIIIIIIIIIIIIIIIIIIIIIIIIIIIIIIIIIIIIIIIIIIIIIIIII
@7001253F:639:HTNW7BCX2:1:1105:7667:2136 1:N:0:AGGCAGAAA+TATCCTCTT
CCTAGAGTGGCACGCCTGTGTGGGTGTCACGCATCGTCGCCCCCGCTCCCCTCGGCTCACGAGGGCGGGGGCGGATACTGGTCTCCCGCGCGCTCCCGCCCGTGGTTGGCCTAAAATCGAGTCCCCGGCGAAGGTCGCCACGACAAGCGGTGGTTGAGAGACCCTCGGACACGGTCGTGCGCGTGCTCGTCGCCCCCTGACCTCCCGGACCCCCGAGCATTGGCTTTCAAGGATGCCCTCGTTGTGACCCCAAATCAGGCGGGTGCAGCTA
+
AGGAGAG<GGGIIIGIIGGGIIIIIIIIIIIIIIIIGIIIIIIIDIIIIIIIIIII;IIGDGIIIIGIIIIIIG;;IIIIII;IIIA;;III<IGIIIIIIIIIIIIGIIIIIIIGIIIIIIIIIIIIIII.;IIII<GGIIIAIIIIIIIIII;IIIIIII;IIGIIIIG;IIIIIIII;;IIIIIIIIIIIDIII.IIDIIIIII;IDIIIIIIII;I<I;IIII;DIIII7II.IIIIIIIIIIIIIIIGGGGGG<<GGGGGGGGG<A
@7001253F:639:HTNW7BCX2:1:1105:7852:2055 1:N:0:AGGCAGAAA+TATCCTCTT
CCTAGAGTGGCACGCCTGTCTGGCGACCTCAAATCAATCGGGTACGCTGC
+
IIIGIIIIIIIIIIIIIIIIIIIIIIIIIIIIIIIIIIIIIIIIIIIIII
@7001253F:639:HTNW7BCX2:1:1105:7961:2099 1:N:0:AGGCAGATA+TATCCTCTT
TTATGGCTGGCACGCCTGCTTGGGCGTCACGCATCGCTGCCCCCACATACAACACCCACTTAGGTCTGTTGCATTGGCGAGGGCACATGTTGGCCTCCCGTGCGCACTGTCGCACGGATGGCTTAAAATTGAGTCCTCGGCATCTGTTGTCGTGACACTACGGTGGTTGATTCAACCTCGGTACCGTGTCTCGATCTCAGCTTGCGTGCCTCCTCTTTGTGAGTGAGGGAGGAATCTTATGTTGACCCTTTGAACATTGTCCCCAAAGATGATGCTCTCGACGAGACCCCAAGTCAAACGGGGGAGCTAC
+
<GAGAGGGGIIIIIGIIIIIIIIIIIIIIIGGAGIIGGGGIIIIGGGGGIIIGIIIIGIIIIIIIIIIIIIIIIIIIIIIIIIIIIIIIIIIIIIIIIIIIIIIIIIIIIIIIIIIIIIIIIIIIIIIIIIIIIIIIIIIIIIIIIIIIIIIIIIIIIIIIIIIIIIIIIIIIIIIIIIIGIIIIIIIIIIIIIIIIIIIIIIIIIIIIIIIIIIIIIIIIIIIIIIIIIIIIIIIIIIIIIII;IIIII<AA<G<.GGGA<GGGGAGGG.AAAGGA..<.GGAG.AAGGGGGAGGGGGIGGGGGG<.G<
@7001253F:639:HTNW7BCX2:1:1105:7971:2242 1:N:0:GGGCAGAAA+TATCCTCTT
CTATTAAGGGCACGTCTGTTTGGGCGTCACACGTCGTTGCCCCCCCCATCTACTCCTTCGGGATTGCGGGGGGCGGATGATGGCCTCCCGTGCGCCTCGCCGCGCGGTTGGCATAAATACCAAGTCCTCGGCGACGCACGCCACGACAATCGGTGGTTGCGAGACCTCGGTTGCCCGTCGTGTGCGTTCGTCGCGCATCGAGGGCTCGAAAAAATGCTCGGCTCCGGCTCGGCTTTCAACGCGACCTCAAATCAATCGGGACTCGCTA
+
GGAGGGGGGIIIIIIIIIIIIIIIIIIIIIIIIIIIIIIIIIIIIIIIGIIGIGIIIIIIIIIIIIIIIIIIIIIIIIIIIIIIIIIIIIIIIIIIIIIIIIIIIIIIIIIIIIIIIIIIIIIIIIIIIIIIIIIIIIIIIIIIIIIIIIIIIIIIIIIIIIIIIIIIIIIIIIIIIIIIIIIIIIIIIIIIIIIIIIIIIIIIIIIIIIIIIIIIIIIIIIIIIIIIIIIIIIIIIIIIIIIIIIIIIIGAGGIG<IGIIIIGGAGA
@7001253F:639:HTNW7BCX2:1:1105:8072:2060 1:N:0:AGGCAGATA+TATCCTCTT
AAGGCTATGGCACGCCTGCTTGGGCGTCACGCCAAACACGCTCCCACCCAACTAACTTGGGGTGGGACGCGGCATGTGGCTCCTCGTCCCGCAAGGGGCGGTGGGCCAAAGATCCGGCTGCCGGCCTATCGTGCCGGACACAGCGCGTGGTAGGCGACCTCGCTTTACTAAACGCAGTGCCTCTGGCGCGTAGCCGACGCGATGGCCCCAATGGACCCTTTTAACGGAGTGCATGACGCTTCGACCGCGACCTCAGATCAGACGGGCGGAGCCT
+
AGGGGGGIGIIIIIIIIIIGIIIIIIIIIIIIIIIIIIIIIIIIIIIIIIIIIIIIIIIIIIIIIIIIIIIIIIIIIIIIIIIIIIIIIIIIIIIIIIIIIIIIIIIIIIIIIIIIIIIIIIIIIIIIIIIIIIIIIIIIIIIIIIIIIIIIIIIIIIIIIIIIIIIIIIIIIIIIIIIIIIIIIIIIIIIIIIIIIIIIIIIIIIIIIIIIIIIIIIIIIIIIIIIIIIIIIIIIIIIIIIIIIIIIIIIIIIIIGGGGIIIIGGGIGAGA<G
@7001253F:639:HTNW7BCX2:1:1105:8184:2064 1:N:0:AGGCAGACA+TATCCTCTT
CCTCTAGTGGCACGTCTGCCTGGGCGTCACGCCAAACACGCTCCCACCCAACTAACTTGGGGTGGGACGCGGCATGTGGCTCCTCGTCCCGCAAGGGGCGGTGGGCCAAAGATCCGGCTGCCGGCCTATCGTGCCGGACACAGCGCGTGGTAGGCGACCTCGCTTTACTAAACGCAGTGCCTCTGGCGCGTAGCCGACGCGATGGCCCCAATGGACCCTTTTAACGGAGTGCATGACGCTTCGACCGCGACCCCAAATCAAACGGGCGATCAGT
+
<GA<.<GGGGIIIIIIIIGGIIGIIIIIIIIIIIIIIIIIIIIIIIIIIIIIIIIIIIIIIIIIIIIIIIIIIIIIIIIIIIIIIIIIIIIIIIIIIIIIIIIIIIIIIIIIIIIIIIIIIIIIIIIIIIIIIIIIIIIIIIIIIIIIIIIIIIIIIIIIIIIIIIIIIIIIIIIIIIIIIIIIIIIIIIIIIIIIIIIIIIIIIIIIIIIIIIIIIIIIIIIIIIIIIIIIIIIIIIIIIIIIIIIIIIGGGGIGIIIGGGIGGIGGAAAAGA
@7001253F:639:HTNW7BCX2:1:1105:8076:2082 1:N:0:AGGCAGATA+TATCCTCTT
CCTAGAGTGGCACGTCTGCTTGGGCGTCACATATCGAAGCCTCTTGCCAATTTCCTATTGATTGGTATTGTGCAAGATGATGTTGGCCTCCCGTGAGCACCATCGCCTCATGGTTGGTTGAAAATCGAGACCTTGGTAGAGTGTGCCATGATAAATGGTGCATGTGTTAAGCACGAGGCCAAACAATCATGTGCTGCTCTATTGAATTTAGCCTCTTTTACCCACATGCGTGTCTAAACGCTCGTGATGCGACCCCAAATCAAACGGGACTGAGCG
+
GGGGAGGGIIIIIIIIIIIIIIIIIIIIIIIIIIIIIIIGIIIIIIIIIIIIIIIIIIIGIIIIIIIIIIIIIIIIIIIIIIIIIIIIIIIIIIIIIIIIIIIIIIIIIIIIIIIIIIIIIIIIIIIIIIIIIIIIIIIIIIIIIIIIIIIIIIIIIIIIIIIIIIIIIIIIIIIIIIIIIIIIIIGIIIIIIIIIIIIIIIIIIIIIIIIIIIIIIIIIIIIIIIIIIIIIIIIIIIIIIIIIIIIIIIGGGGAGGGAGGGGGGGGGGAGAAAAA
@7001253F:639:HTNW7BCX2:1:1105:8405:2149 1:N:0:AGGCTGAAA+TATCCTCTT
GTAACAAGGGCACGCCTGTTTGGGCGTCACGCCAAACACGCTCCCACCCAACTAACTTGGGGTGGGACGCGGCATGTGGCTCCTCGTCCCGCAAGGGGCGGTGGGCCAAAGATCCGGCTGCCGGCCTATCGTGCCGGACACAGCGCGTGGTAGGCGACCTCGCTTTACTAAACGCAGTGCCTCCGGCGCGTAGCCGACGCGATGGCCCGAATGGACCCTTTTAACGGAGTGCGTGACGCTTCGACCGTGACCCCAAATCAAGCGGGGGAGCTAC
+
<<<.<<<<AGIGIGGIIIIIIIGIIIIIIIIIIIIIIIIIIIIIIIIIGIIIIIIIIIIIIIIIIIIIIGIIIIIIIIIIIIIIIIIIIIIIIIIIIIIIIIIIIIIIIIIIIIIIIIIIIIIIIIIIIIIIIIIIIIIIIIIIIIIIIIIIIIIIIIIIIIIIIIIIIIIIIIIIGIIIIIIIIIIIIIIIIIIIIIIIIIIIIIIIIIIIIIIIIIIIIIIIIIIIIIIIIIIIIIIIIIIIIIIGIIGG<G..AGIGGGIGGG.G<.<.GG
@7001253F:639:HTNW7BCX2:1:1105:8368:2197 1:N:0:AGACAGAAA+TATCCTCTT
TTCAGCTGGCACGCCTGCCTGGGCGTCACGTCAAACACGCTCCCACCACTCATCGGGAAGTGGGACGCGGCATGTGGCCCCCCGTTTCGCAAGGTACGGTGGGCCTAAGATGTGGCGGCCGGCCTATCGTGCCGGACACAGCGCGTGGTGGGCGATCTCGCTTTACTTACCGCAGTGCATACGGACCGTAGCCGATGTTATGGCCTTAAGGACCCAAAGAACGGAGCACTTGATGCTTCGACCGCGACCTCAAGTCAGTCGGGTCGACGTC
+
GGGGGGGGGGIIIIIIIIIIIIIIIIIIIIIIIIIIIIIIIIIIIIIIIIIIIIIIIIIGIIIIIIIIIIIIIIIIIIIIIIIIIIIIIIIIIIIIIIIGIIIIIIIIIIIIIIIIAIIIIIIIIIIIIIIIIIIIIIIIIIIIIIIIIIIIIIIIIIIIIIIIIIIIIIIIIIIIIIIIIIIIIIIIIIIIIIIIIIIIIIIIIIIIIIIIIIIIIIIIIIIIIIIIIIIIIIIIIIIIIIIIIIIIIIGGGIGIIIGIGG<A<GGAGAG
@7001253F:639:HTNW7BCX2:1:1105:8356:2201 1:N:0:AGGCTGAAA+TATCCTCTT
TTCCGCTGGCACGCCTGCCTGGGCGTCACGTCAAACACGCTCCCACCACTCATCGGGAAGTGGGACGCGGCATGTGGCCCCCCGTTTCGCAAGGTACGGTGGGCCTAAGATGTGGCTGCCGGCCTATCGTGCCGGACACAGCGCGTGGTGGGCGATCTCGCTTTACTTACCGCAGTGCATACGGACCGTAGCCGATGTTATGGCCTTAAGGACCCAAAGAACGGAGCACTTGATGCTTCGACCGCGACCTCAAGTCAGTCGGGTCGACGTC
+
<GGG.<<GGGIIIIIIIIIIIIIIIIIIIIIIIIIIIIIIIIIIIIIIIIIIIIIIIIIIIIIIIIIIIIIIIIIIIIIIIIIIIIIIIIIIIIIIIIIIIIIIIIIIIIIIIIIIIIIIIIIIIIIIIIIIIIIIIIIIIIIIIIIIIIIIIIIIIIIIIIIIIIIIIIIIIIIIIIIIIIIIIIIIIIIIIIIIIIIIIIIIIIIIIIIIIIIIIIIIIIIIIIIIIIIIIIIIIIIIIIIIIIIIIIIGGIIIIIGGIIIIGGAGAGG
@7001253F:639:HTNW7BCX2:1:1105:8301:2249 1:N:0:AGGCAGAAA+TATCCTCTT
CTATTAAGGGCACGCCTGTGTGGGCGTCTCACAACGCGTCGCCCCCCACCCTTTCGTGGAGGGGGCGGATACTGGCTCCCCGTACGCCCCGCGTGCGGTCGGCCTAAAAGCGAGTCCCGACGATCGAAGTCGTGGCAATTGGTGGTTGTAACATGCCGTTTCTCTTTGTCGCGTGCTTCCTTCGGTATGGTTGGCTCCCTGACCCTGAAGCTCCATGCATTTGGTGCCTCGATCGAGACCCCAGGTCAGACGGGTAGCGCTC
+
<G.<G<GGGIIIIIIIIIIIIIIIIIIIIIIIIIIIIIIIIIIIIIIIIIIIIIIIIIIIIIIIIIIIIIIIIIIIIIIIIIIIIIIIIIIIIIIIIIIIIIIIIIIIIIIIIIIIIIIIIIIIIIIIIIIIIIIIIIIIIIIIIIIIIIIIIIIIIIIIIIIIIIIIIIIIIIIIIIIIIIIIIIIIIIIIIIIIIIIIIIIIIIIIIIIIIIIIIIIIIIIIIIIIIIIIIIIIIIIIIIIIIIIIIIGIIIGIIGAAAA
@7001253F:639:HTNW7BCX2:1:1105:8500:2073 1:N:0:AGGCAGAAA+TATCCTCTT
TTCTAGCTGGCACGTCTGTGTGGGCGTCACGCTAAACACGCTCCCACTCTCCCTCATCTGGGAGCGGGATGCGGCATGTGGTCTCCCGTCTTGCAAGTGGCGGTGGGCCGAAGATATGGCTGCCGGCGTATCGTGCCGGACACAGCGCTAGGTGGGCGTTCTCGCTAAAACTTACTGCAGCGCATCCGGGGCGTAGCCGACACGATGGCCTCGAACGACCCTTTGAACGGTGCGCATGACGCTCCGACCGCGACCCCAGGTCAATCGGGACTGAGCG
+
GGGGGGIIIIIIIIIIIIIIIGIIIIIIIIIIIIIIIIIIIIIIIIIIIIIIIIIIIIIIIIIIIIIIIIIIIIIIIIIIIIIIIIIIIIIIIIIIIIIIIIIIIIIIIIIIIIIIIIIIIIIIIIIIIIIIIIIIIIIIIIIIIIIIIIIIIIIIIIIIIIIIIIIIIIIIIIIIIIIIIIIIIIIIIIIIIIIIIIIIIIIIIIIIIIIIIIIIIIIIIIIIIIIIIIIIIIIIIIIIIIIIIIIIIIGGGGIIIIIIGGIIIIIIIIGIGGAAG
@7001253F:639:HTNW7BCX2:1:1105:8843:2192 1:N:0:AGGCAGAAA+TATCCTCTT
TTCTGCGAGGCACGCCTGTTTGGGCGTCACACGTCGTTGCCCCTCCCAACCCCTTCGGGAGTTGGATGGGACGGATGATGGCCTCCCGTGTGCCCGGTCACGCGGTTGGCATAAATAACAAGTCCTCGGCTACTAACGCCACGACAATCGGTGGTTGTCAAACCTCGGTACCCTGTCGCGCGCGTGTCGTTCGTGGATTTCCCTGTCCAATGCGTGTCGATTCGTCGACGCTTTCAACGAGACCCCAGGTCAAACGGGGGAGCTAC
+
<G.G<<AAGGGGIIIIIIIIIIIIIIIIIIIIIIIIIIIIIIIIIIIIIIIIIIIIIIIIIIIIIIIIIIIIIIIIIIIIIIIIIIIIIIIIIIIIIIIIIIIIIIIIIIIIIIIIIIIIIIIIIIIIIIIIIIIIIIIIIIIIIIIIIIIIIIIIIIIIIIIIIIIIIIIIIIIIIIIIIIIIIIIIIIIIIIIIIIIIIIIIIIIIIIIIIIIIIIIIIIIIIIIIIIIIIIIIIIIIIIIIIIIIIIGGGIIGIIIGGAGAGG
@7001253F:639:HTNW7BCX2:1:1105:8822:2245 1:N:0:AGGCAGAAA+TATCCTCTT
CTATTAAGGGCACGTCTGTGTGGGCGTCTCACAACGCGTCGCCCCCCACCCTTTCGTGGAGGGGGCGGATACTGGCTCCCCGTACGCCCCGCGTGCGGTCGGCCTAAAAGCGAGTCCCGACGATCGAAGTCGTGGCAATTGGTGGTTGTAAAATGCCGTTTCTCTTTGTCGCGTGCTTCCTTCGGTATGGTTGGCTCCCTGACCCTGAAGCTCCATGCATTTGGTGCCTCGATCGCGACCCCAGATCAGGCGGGCCTAAGAC
+
GGGAAGGGGGIIIIIIIIIIIIIIIIIIIIIIIIIIIIGIIIIIIIIIIIIIIIIIGIIIIIIIIIIIIIIIIIIIIIIIIIIIIIIIIIIIIIIIIIIIIIIIIIIIIIIIIIIIIIIIIIIIIIIIIIIIIIIIIIIIIIIIIIIIIIIIIIIIIIIIIIIIIIIIIIIIIIIIIIIIIIIIIIIIIIIIIIIIIIIIIIIIIIIIIIIIIIIIIIIIIIIIIIIIIIIIIIIIIIIIIIIIIIIIIIIIGIIIIGGAAG
@7001253F:639:HTNW7BCX2:1:1105:9225:2132 1:N:0:AGGCAGACA+TATCCTCTT
AAGGCTATGGCACGCCTGCGTGGGCGTCTCACAACGCGTCGCCCCCCACCCTTTCGTGGAGGGGGCGGATACTGGCTCCCCGTACGCCCCGCGTGCGGTCGGCCTAAAAGCGAGTCCCGACGATCGAAGTCGTGGCAATTGGTGGTTGTAAAATGCCGTTTCTCTTTGTCGCGCGCTTCCTTCGGTATGGTTGGCTCCCTGACCCTGAAGCTCCATGCATTTGGTGCCTCGATCGTGACCTCAGGTCAATCGGGCGATCAGT
+
AG.<.GGGGGGIIIIIIIIIIIIIIIIIIIIIIIIIIIIIIIIIIIIIIIIIIIIIIIIIIIIIIIIIIIIIIIIIIIIIIIIIIIIIIIIIIIIIIIIIIIIIIIIIIIIIIIIIIIIIIIIIIIIIIIIIIIIIIIIIIIIIIIIIIIIIIIIIIIIIIIIIIIIIIIIIIIIIIIIIIIIIIIIIIIIIIIIIIIIIIIIIIIIIIIIIIIIIIIIIIIIIIIIIIIIIIIIIIIIIIIIIIIIIIIGGGGGGGGGGAA
@7001253F:639:HTNW7BCX2:1:1105:9069:2181 1:N:0:AGGCAGACA+TATCCTCTT
CCTAGAGTGGCACGTCTGCTTGGGCGTCACGTCAAACACGCTCCCACCACTCATCGGGAAGTGGGACGCGGCATGTGGCCCCCCGTTTCGCAAGGTACGGTGGGCCTAAGATGTGGCTGCCGGCCTATCGTGCCGGACACAGCGCGTGGTGGGCGATCTCGCTTTACTTACCGCAGTGCATACGGACCGTAGCCGATGTTATGGCCTTAAGGACCCAAAGAACGGAGCACTTGATGCTTCGACAGTGACCCCAAATCAATCGGGATGCGCAG
+
<GGGGGGGGIIIIIIIIIIIIGIIIIIIIIIIIIIIIIIIIIIIIIIIIIIIIIIIIIIIIIIIIIIIIIIIIIIIIIIIIIIIIIIIIIIIIIIIIIIIIIIIIIIIIIIIIIIIIIIIIIIIIIIIIIIIIIIIIIIIIIIIIIIIIIIIIIIIIIIIIIIIIIIIIIIIIIIIIIIIIIIIIIIIIIIIIIIIIIIIIIIIIIIIIIIIIIIIIIIIIIIIIIIIIIIIIIIIIIIIIIIIIIIIIIGGIIIIGGGGGIIGIIGGGAGG
@7001253F:639:HTNW7BCX2:1:1105:9373:2105 1:N:0:AGGCAGAAA+TATCCTCTT
CTCTTAAGGGCACGTCTGTTTGGGTGTCACGCATCGTGTTGCCCCTGACCAAACATCTCCTCGAGAGATTTATTTGTTCAGGGGCGGAAATTGGCCTCCCGTGCCTTTTGTGTGCGGTTGGCTCAAAAATGAGTCTCTGGTGACGGGCATCACGACATCGGTGGTTGTAAGAAGACCTTCTTGTGTCGTTGTGTATACCCGCCGCAGTAGGGAACTCGAGGGCCCTTGGGCACAGCAAAAATTGTGTGCACTTCGATTGCGACCTCAGATCAGACGGGTAGCGCTC
+
.<<G.<GGGGIGGGGIGIIGGGIIIGIIIIIIGIIIIIIIIIIIIIGIIIIIIGIIIIIIIIIIIIIIIIIIIIIIIIIIIIIIIIIIIIIIIIIIIIIIIIIIIIIIIIIIIIIIIIIIIIIIIIIIIIIIIIIIIIIIIIIIIIIIIIIIIIIIIIIIIIIIIIIIIIIIIIIIIIIIIIIIIIIIIIIIIIIIIIIIIIIIIIIIIIIIIIIIIIIIIIIIIIIIIIIIIIIIIIDIIIIIIIIIIIIGIGIIIIGGGIGGIIIIIIGGGGAGIGIIGAAAG<
@7001253F:639:HTNW7BCX2:1:1105:9595:2211 1:N:0:TGGCAGAAA+TATCCTCTT
TTCTAGCTGGCACGTCTGTTTGGGTGTCACATATCGAAGCCTCCTTGACTATTCTGCAGGGTGGATGTTGGCCTCCCATGAGCTCTTTTGTCTCATGGTTGGTTGAAAATTGAGACCTTGGTAGGGTGTGCCATGATAGATGGTGGTTGTGTGACCCACGAGACCAATCATGCGCTTCTCTATTGAATTCGGCCTCTTTTACCCATATGCGTTTTTAAACGCTCGTGACGCGACCTCAGATCAAGCGGGGGAGCTAC
+
GGGAGAGIIIGIIIIIIGIIIIIIIIIIIIIIIIIIIIIIIIIIIIIIIIIIIGIIIIIIIIGIIIIIIIIIIIIIIIIIIIIIIIIIIIIIIIIIIIIIIIIIIIIIIIIIIIIIIIIIIIIIIIIIGIIIIIIIIIIIIIIIIIIIIIIIIIIIIIIIIIIIIIIIIIIIIIIIIIIIIIIIIIIIIIIIIIIIIIIIIIIIIIIIIIIIIIIIIIIIIIIIIIIIIIIIIIIIIIIIIIIIIIIIIIGGAAGGG
@7001253F:639:HTNW7BCX2:1:1105:9997:2211 1:N:0:AGACAGAAA+TATCCTCTT
TTCTCAAGGGCACGCCTGTTTGGGCGTCACGTCAAACACGCTCCCACCACTCATCGGGAAGTGGGACGCGGCATGTGGCCCCCCGTTTCGCAAGGTACGGTGGGCCTAAGATGTGGCTGCCGGCCTATCGTGCCGGACACAGCGCGTGGTGGGCGATCTCGCTTTACTTACCGCAGTGCATACGGACCGTAGCCGATGTTATGGCCTTAAGGACCCAAAGAACGGAGCACTTGATGCTTCGACCGAGACCCCAGATCAGTCGGGGCGTAGTA
+
.<.<<<GGGGIIIGIIGGIGGGIGIIGIIIIIIIIIIIIIIIIIIIIIIIIIIIIIIIIIGIIIIIIIIIIIIIIIIIIIIIIIIIIIIIIIIIIIIIIIIIIIIIGIIIIIIIIIIIIIIIIIIIIIIIIIIIIIIIIIIIIIIIIIIIIIIIIIIIIIIIIIIIIIIIIIIIIIIIIIIIIIIIIIIIIIIIII;IIIIIIIIIIIIIIIIIIIIIIIIIIIIIIIIIIIIIIIIIIIIIIIIIIIIIGGAIIIGAAIGGGGG.IGGGGA
@7001253F:639:HTNW7BCX2:1:1105:9967:2235 1:N:0:AGGCGGAAA+TATCCTCTT
GCGTAAGAGGCACGCCTGTTTGGGCGTCACGTCAAACACGCTCCCACCACTCATCGGGAAGTGGGACGCGGCATGTGGCCCCCCGTTTCGCAAGGTACGGTGGGCCTAAGATGTGGCTGCCGGCCTATCGTGTCGGACACAGCGCGTGGTGGGCGATCTCGCTTTACTTACCGCAGTGCATACGGACCGTAGCCGATGTTATGGCCTTAAGGACCCAAAGAACGGAGCACTTGATGCTTCGACCGAGACCCCAAATCAGGCGGGGGAGCTAC
+
GGAGAGGIIIIIIIIIIIIIIIIIIIIIIIIIIIIIIIIIIIIIIGIIGIIIIIIIIIIIIIIIIIIIIIIIIIIIIIIIIIIIIIIIIIIIIIIIIIIIIIIIIIIIIIIIIIIIIIIIIIIIIIIIIIIIIIIIIIIIIIIIIIIIIIIIIIIIIIIIIIIIIIIIIIIIIIIIIIIIIIIIIIIIIIIIIIIIIIIIIIIIIIIIIIIIIIIIIIIIIIIIIIIIIIIIIIIIIIIIIIIIIIIIIIIGIGGGIIIIIIIIGGAGGGGA
@7001253F:639:HTNW7BCX2:1:1105:10192:2065 1:N:0:TGGCAGAAA+TATCCTCTT
CTATTAAGGGCACGTCTGTGTGGGCGTCACGCCAAACACGCTCCCACCCAACTAACTTGGGGTGGGACGCGGCATGTGGCTCCTCGTCCCGCAAGGGGCGGTGGGCCAATGATCCGGCTGCCGGCCTATCGTGCCGGACACAGCGCGTGGTAGGCGACCTCGCTTTACTAAACGCAGTGCCTCCGGCGCGTAGCCGACGCGATGGCCCGAATGGACCCTTTTAACGGAGTGCATGACGCTTCGACCGCGACCTCAGATCAAGCGGGGGAGCTAC
+
GG.GG<GGGIIIIIIIIIIIIIIIIIIIIIIIIIIIIIIIIIIIIIIIIIIIIIIIIIIIIIIIIIIIIIIIIIIIIIIIIIIIIIIIIIIIIIIIIIIIIIIIIIIIIIIIIIIIIIIIIIIIIIIIIIIIIIIIIIIIIIIIIIIIIIIIIIIIIIIIIIIIIIIIIIIIIIIIIIIIIIIIIIIIIIIIIIIIIIIIIIIIIIIIIIIIIIIIIIIIIIIIIIIIIIIIIIIIIIIIIIIIIIIIIIGIGGGGGAGGGIIIIIGGGGGAGG
@7001253F:639:HTNW7BCX2:1:1105:10248:2073 1:N:0:AGGCAGAAA+TATCCTCTT
GCGTAAGAGGCACGCCTGTTTGGGCGTCACGTCAAACACGCTCCCACCACTCATCGGGAAGTGGGACGCGGCATGTGGCCCCCCGTTTCGCAAGGTACGGTGGGCCTAAGATGTGGCTGCCGGCCTATCGTGCCGGACACAGCGCGTGGTGGGCGATCTCGCTTTACTTACCGCAGTGCATACGGACCGTAGCCGATGTTATGGCCTTAAGGACCCAAAGAACGGAGCACTTGATGCTTCGACCGTGACCCCAGATCAAGCGGGACTCGCTA
+
GGAGGAGGGGIIIIIIIIIIIIIIIIIIIIIIIIIIIIIIIIIIIIIIIIIIIIIIIIIIIIIIIIIIIIIIIIIIIIIIIIIIIIIIIIIIIIIIIIIIIIIIIIIIIIIIIIIIIIIIIIIIIIIIIIIIIIIIIIIIIIIIIIIIIIIIIIIIIIIIIIIIIIIIIIIIIIIIIIIIIIIIIIIIIIIIIIIIIIIIIIIIIIIIIIIIIIIIIIIIIIIIIIIIIIIIIIIIIIIIIIIIIIIIIIGGAGGA<G<.IGGGGGAAAAAG
@7001253F:639:HTNW7BCX2:1:1105:10092:2110 1:N:0:AGGGAGAAA+TATCCTCTT
TTCTAGCTGGCACGTCTGTGTGGGCGTCACGTCAAACACGCTCCCACCACTCATCGGGAAGTGGGACGCGGCATGTGGCCCCCCGTTTCGCAAGGTACGGTGGGCCTAAGATGTGGCTGCCGGCCTATCGTGCCGGACACAGCGCGTGGTGGGCGATCTCGCTTTACTTACCGCAGTGCATACGGACCGTAGCCGATGTTATGGCCTTAAGGACCCAAAGAACGGAGCACTTGATGCTTCGACCGCGACCTCAGATCAGTCGGGTGCAGCTA
+
AGAG.GGGGIIIIIIIIIIIIIIIIIIIIIIIIIIIIIIIIIIIIIIIIIIIIIIIIIIIIIIIIIIIIIIIIIIIIIIIIIIIIIIIIIIIIIIIIIIIIIIIIIIIIIIIIIIIIIIIIIIIIIIIIIIIIIIIIIIIIIIIIIIIIIIIIIIIIIIIIIIIIIIIIIIIIIIIIIIIIIIIIIIIIIIIIIIIIIIIIIIIIIIIIIIIIIIIIIIIIIIIIIIIIIIIIIIIIIIIIIIIIIIIIIGIGGGGGGIIIIIIIIIGGGAG
@7001253F:639:HTNW7BCX2:1:1105:10019:2123 1:N:0:AGGCAGAAA+TATCCTCTT
CCTAGAGTGGCACGTCTGTCTGGGCGTCACGCATCGCGTCGCCCCACTCCAACGTCCCTAGGGACTTTGCGAGCGGGCGCGGAAATTGGTCTCCCGTGCGCCTCTCGGCCCGCGGCTGGCCTAAATGAGATCCTGCATCGATGGATATCACGACTAGTGGTAGTTGATAACTCAATCGTGCTGTCGTGCGTCGACAAGTCGCTTGCTAGGCATCAATCCAAAACAAAACGGCGCCTCGCGCGCCTACGACCGTGACCCCAGATCAAGCGGGTGCAGCTA
+
<GG<<<GGGIIIIIIIIIIIIGGIGIIIIIIIIIIIIIIIIIIIIIIIIIIIIIIIIIIIIIIIIIIIIIIIIIIIIIIIIIIIIIIIIIIIIIIIIIIIIIIIIIIIIIIIIIIIIIIIIIIIIIIIIIIIIIIIIIIIIIIIIIIIIIIIIIIIIIIIIIIIIIIIIIIIIIIIIIIIIIIIIIIIIIIIIIIIIIIIIIIIIIIIIIIIIIIIIIIIIIIIIIIIIIIIIIIIIIIIIIIIIIIIIIIIGGGAIIIIIIIIIGGIIIIGGIGGAGG
@7001253F:639:HTNW7BCX2:1:1105:10030:2195 1:N:0:AGGCAGACA+TATCCTCTT
TTCTAGCTGGCACGCCTGTCTGGGCGTCTCGCTTCGTGTCGCCCCATTTCATCTCATTTTCGTTTCTTTGAGGGAGATGAGTGTTTTGGGACGTATATTGGCCTCCTGTGCATATTTATGGAGCAGTTGGCCGAAATAGAAGTCCATATGATAGGACACACGGTTAGTGGTGGTTGAGAAACTGTTTCGATCCCGTGTTACTTCTTTTGGACTTATTGACCCTTGGTGCTTCTTTTATGGTGCATCGACTGTGACCCCAAATCAGACGGGTGCAGCTA
+
GGGGGGIIGIIIIIIIIIIIIIIIIIIIIIIIIIGIIIIIIIIIIIIIIIIIIIIIIIIIIIIIIIIIIIIIIIIIIIIIIIIIIIIIIIIIIIIIIIIIIIIIIIIIIIIIIIIIIIIIIIIIIIIIIIIIIIIIIIIIIIIIIIIIIIIIIIIIIIIIIIIIIIIIIIIIIIIIIIIIIIIIIIIIIIIIIIIIIIIIIIIIIIIIIIIIIIIIIIIDIIIIIIIIIIIIIIIIIIIIIIIIIIIIIIGGGAAGIGGGGAGIIIGGGG.IIGGGGG
@7001253F:639:HTNW7BCX2:1:1105:10309:2141 1:N:0:AGGCAGACA+TATCCTCTT
TTCTAGCTGGCACGTCTGTTTGGGCGTCACACGTCGTTGCCCCCCCATCAACTCCTTCGGGATTGCGGGGGGCGGATGATGGCCTCCCGTGCGCCTCACCGCGCGGTTGGCATAAATACCAAGTCCTCGGCGACGCACGCCACGACAATCGGTGGTTGCGAGACCTCGGTTGCCCGTCGTGTGCGTTCGTCGCGCACCGAGGGCTCGAAAAAATGCTCGGCTCCGGCTCGGCTTTCAACGTGACCTCAAATCAAGCGGGATGCGCAG
+
.<<GG.<GGA.AGGGGGGIIGAIIIGIIIIIIIIIIIIIIIIIIIIIIIIIIIIIIIIIIIIIIIIIIIIIIIIIGIIIIIIIIIIIIIIIIIIIIIIIIIIIIIIIIIIIIIIIIIIIIIIIIIGIIIIIIIIIIIIIIIIIIIIIIIIIIIIIIIIIIIIIIIIIIIIIGIIIIIIIIIIIIIIIIIIIIIIIIIIIIIIIIIIIIIIIIIIIIIIIIIIIIIIIIIIIIIIIIIIIIIIIIIIII;IAGGAG<..AGGGAAAAA
@7001253F:639:HTNW7BCX2:1:1105:10311:2163 1:N:0:AGGCAGATA+TATCCTCTT
GCGTAAGAGGCACGCCTGCCTGGGCGTCACGCATCGCGTCGTCCCCTCCCATTCCCTCACGGGTTTGGTTATGGGACGGATAATGGCTTCCCGTTAGCTCGGTTAGCCCAAAAAGGATCCCTCATCGACGGATGTCACAACCAGTGGTGGTTGAAAGATCATTGGTGCTGTTGTGCTTCACCCTGTCGCTTGCTAGGGCATCGTCATAAACTAACGGCGTGTAATGCGCCTTCGACCGAGACCTCAAGTCAATCGGGTGCAGCTA
+
GGGGGIGIGGIIIIIIIIIIIIIIIIIIIIIIIIIIIIIIIIIIIIIIIIIIIIIIIIIIIIIIIIIIIIIIIIIIIIIIIIIIIIIIIIIIIIIIIIIIIIIIIIIIIIIIIIIIIIIIIIIIIIIIIIIIIIIIIIIIIIIIIIIIIIIIIIIIIIIIIIIIIIIIIIIIIIIIIIIIIIIIIIIIIIIIIIIIIIIIIIIIIIIIIIIIIIIIIIIIIIIIIIIIIIIIIIIIIIIIIIIIIIIIIIIIIIIIGIGIGGGAA
@7001253F:639:HTNW7BCX2:1:1105:10466:2216 1:N:0:AGGTAGAAA+TATCCTCTT
TTCTTCGAGGCACGTCTGTTTGGGCGTCACGCATCGCGTCGTCCCCTCCCATTCCCTCACGGGTTTGGTTATGGGACGGATAATGGCTTCCCGTTAGCTCGGTTAGCCCAAAAAGGATCCCTCATCGACGGATGTCACAACCAGTGGTGGTTGAAAGATCATTGGTGCTGTTGTGCTTCACCCTGTCGCTTGCTAGGGCATCGTCATAAACTAACGGCGTGTAATGCGCCTTCGACCGTGACCTCAAATCAAGCGGGGGAGCTAC
+
<GGA.<<GGIIIIIIIIIIIIIIIIIIIIIIIIIIIIIIIIIIIIIIIIIIIIIIIIIIIIIIIIIIIIIIIIIIIIIIIIIIIIIIIIIIIIIIIIIIIIIIIIIIIIIIIIIIIIIIIIIIIIIIIIIIIIIIIIIIIIIIIIIIIIIIIIIIIIIIIIIIIIIIIIIIIIIIIIIIIIIIIIIIIIIIIIIIIIIIIIIIIIIIIIIIIIIIIIIIIIIIIIIIIIIIIIIIIIIIIIIIIIIIIIIGIIGGGGGGIGGGGG
@7001253F:639:HTNW7BCX2:1:1105:10339:2223 1:N:0:AGGCAGACA+TATCCTCTT
TTCTAGCTGGCACGCCTGTGTGGGCGTCACGCACCGTTGCCCCCCAAACCCCCTCAGTCCTCCACGGAGGATTGGCGAGGCGCGTGGGGGGCGTAAAGTGGCTTCCCGTCGGCTTTGTCCCGCGGTTGGCCTAAAAATGAATCCCTAGCCGCGGTGCGCGCGGCATTCGGTGGTCATCGATCCCTTTCGTTACCCCGCCGCGCGCTCACGTGCCGCGAAGGATGTCACACTAGTAAACCCGACGCGTCGCTTTGTGAAGAGCGGAGCTTACAACGCGACCTCAAATCAAACGGGGGAGCTAC
+
AGGA.GGIGIIGIIIIIIIGGGGIIIIIGIGI<AAAGG.AGA.G.<AAA<AGIDIGGIGIGIIAIII;IIIIIIIIIIIGAIAIIIIIIIIGII;IIIIII<IIII;IAIIIIIIIIIIIIIIIIIIIIIIIIIAIIIIAIGIIIIIIIIIG;IIIIIIIIIIIIIIIIIIIIIII;IIIIIIIIIIIIDIAIIII;IIIII;I;II;IIIIIIIII;AI;IIIIIIIIIGII;II;DIIIIIIIIIDIIG...G.GAGAA<.<..GA<<AA.GGGGGGGGIGGGGGGG.GGGG<.......
@7001253F:639:HTNW7BCX2:1:1105:10508:2112 1:N:0:AGGCAGACA+TATCCTCTT
TTCTAGCTGGCACGCCTGTTTGGAGACCTCAGGTCAGACGGGCGGAGCCT
+
IIIIIIIIIIIIIIIIIIIIIIIIIIIIIIIIIIIIIIIIIIIIIIIIII
@7001253F:639:HTNW7BCX2:1:1105:10571:2163 1:N:0:GGGCAGAAA+TATCCTCTT
TTCTAGCTGGCACGCCGCCTGGGCGTCACGCATCGCGTCGCTCCCCCACCATTTCCTTTTGGATTGTTGGCTGGGAGCGGATATTGGCCTCCCGTTTTATCCGAGTGGTTGGCAAAATAAAAGCACCTCTTGACGGGCGCAAGACTATTGGTGACAAAACCATGAATTTTGTTGCGTGTCTCGTCAAAAGGTTGCTTGTTATCGACCCAACGCGTTGTCTTTTGATGACGCTTCGACCGTGACCCCAGGTCAAGCGGGGCGTAGTA
+
GG.G..GAGGIIIIAGIIIIIIIIIIAGGIAGIIIIIIIIIIIIIIIIIIIIIIIIIIIIIIIIIIIIIIIIIIIIIIIIIIIIIIIIIIIIIIIIIIIIIIIIIIIIIIIIIIIIIIIIIIIIIIIIIIIIIIIIIIIIIIIIIIIIIIIIIIIIIIIIIIIIIIIIIIIIIGIIIIIIIIIIIIIIGIIIIIIIIIIIGIIIIIIIIIGIIIGIIIIIIIIIIGIIIIIIIIIGIIIIIIIIGIIIIIGG<.GGG<.GAG<AAG
@7001253F:639:HTNW7BCX2:1:1105:10787:2084 1:N:0:GGGCAGAAA+TATCCTCTT
GCGTAAGAGGCACGTCTGCGTGGGCGTCACGCACCGTTGCCCCCCAAACCCCCTCAGTCCTCCACGGAGGATTGGCGAGGCGCGTGGGGGGCGTAAAGTGGCTTCCCGTCGGCTTTGTCCCGCGGTTGGCCTAAAAATGAATCCCTAGCCGCGGTGCGCGCGGCATTCGGTGGTCATCGATCCCTTTCGTTACCCCGCCGCGCGCTCACGTGCCGCGAAGGATGTCACACTAGTAAACCCGACGCCTCGCTTTGTGAAGAGCGGAGCTTACAACGCGACCTCAAATCAATCGGGTAGCGCTC
+
GGGGGGGGGGGIIGIIIIGIIGGIGGGIIIIIIGGIIIIIIIIIIIIGGIIGIIIIIIIIIIIIIIIIIIIIIIIIIIIIIIIIIIIIIIIIIIIIIIIIIIIIIIIIIIIIIIIIIIIIIIIIIIIIIIIIIIIIIIIIIIIIIIIIIIIIIIIIIIIIIIIIIIIIIIIIIIIIIIIIIIIIIIIIIIIIIIIIIIIIIIIIIIIIIIIIIIIIIIIIIIIIIIIIIIIIIIIIIIIIIIIIIIIIIIGIIGGGGGGGIGGGGGGGGGGGGGIGGGIIGGIIGGGGGGIIIIIIIGGAGA
@7001253F:639:HTNW7BCX2:1:1105:10779:2151 1:N:0:TGGCAGAAA+TATCCTCTT
ACTCGAGTGGCACGTCTGTCTGGGCGTCACGCATCACGTCGCCCCCACTAAGCCTCCTTCTTTGCGAGGTGTTGGATTGGGGCGGAGATTGGTCTCCCGTGCTTGTAGCGCGGTTGGCCTAAATGGGAGCCTCCTCAAGAAAGGCGCATGGCTAGTGGTGGTTGTTATTACTTTCGTCTCTTTGCCGTGTATTTTGATCCTTGGGAGAGAAGCTCTTAAATCACCCCGACCCGTTGTCCTTTGATGACGATTCGATCGCGACCCCAGGTCAATCGGGGCGTAGTA
+
<<.<<GGGIGIIIIIIIIIIIIIIIIIIIIIIIIIIIIIIIIIIIIIIIIIIIIIIIIIIIIIIIIIIGIIIIIIIIIIIIIIIIIIIIIIIIIIIIIIIIIIIIIIIIIIIIIIIIIIIIIIIIIIIIIIIIIIIIIIIIIIIIIIIIIIIIIIIIIIIIIIIIIIIIIIIIIIIIIIIIIIIIIIIIIIIIIIIIIIIIIIIIIIIIIIIIIIIIIIIIIIIIIIIIIIIIIIIIIIIIIIIIIIIIIGGGGIGGIIGGIGGIIIGGGIIIIGIIIGIAAGGA
@7001253F:639:HTNW7BCX2:1:1105:10995:2165 1:N:0:AGGCAGAAA+TATCCTCTT
GCGTAAGAGGCACGTCTGTGTGGGCGTCACGCACCGTTGCCCCCCAAACCCCCTCAGTCCTCCACGGAGGATTGGCGAGGCGCGTGGGGGGCGTAAAGTGGCTTCCCGTCGGCTTTGTCCCGCGGTTGGCCTAAAAATGAATCCCTAGCCGCGGTGCGCGCGGCATTCGGTGGTCATCGATCCCTTTCGTTACCCCGCCGCGCGCTCACGTGCCGCGAAGGATGTCACACTAGTAAACCCGACGCCTCGCTTTGTGAAGAGCGGAGCTTACAACGAGACCTCAGATCAAACGGGTGCAGCTA
+
GGGGGGGGGGIGIIIIIIGGGGGIIGIIGIIIIIIIIIIIIGIIIIGGGIIIIIIIIIIIIIIIIIIIIIIIIIIIIIIIIIIIIIIIIIIIIIIIIIIIIIIIIIIIIIIIIIIIIIIIIIIIIIIIIIIIIIIIIIIIIIIIIIIIIIIIIIIIIIIIIIIIIIIIIIIIIIIIIIIIIIIIIIIIIIIIIIIIIIIIIIIIIIIIIIIIIIIIIIIIIIIIIIIIIIIIIIIIIIIIIIIIIIIIIIAIGIGGGGIGIGA.GGIIGGIGGIIGIGGIIGGIGGGGGAGIGGGGGGAGGG
@7001253F:639:HTNW7BCX2:1:1105:10762:2173 1:N:0:AGGCAGAAA+TATCCTCTT
GCGTAAGAGGCACGTCTGCGTGGGCGTCACACGTCGTTGCCCCCCCCATCAACTCCTTCGGGATTGCGGGGGGCGGATGATGGCCTCCCGTACGCCTCTTCGCGCGGTTGGCATAAATGCCAAGTCCTCGGCGACGCACACCACGACAATCGGTGGTTGCGAAACCTCGGTTGCCCGTCGTGTGCGGTCGTCGCGCATCGAGGGCTCGAAAAAATTGCCGGGCTCCGGCTCGGCTTCCAACGCGACCCCAAATCAAGCGGGCGATCAGT
+
GGAGGGGIIIIIIIIIIIGIGIIIIIIIIIIIGGIIIIIIIIIIIIIII<III.III.IIIIII.GIIIIIIAII;IIII;IIIGIIIIIIIIIIIII<GIGIIIIII;IIIIGIIIIGIIIIIIIIIIIIG<IIGIIIIIIIIIGIIIIII;IIII;IIIIIIIIGIIIIIIIII;<IIGGG.GIGIIIIIGIIIIIGIIIIIIIGIIIIIIGIIIIIIIIIIIIIGIGIIGIIIIIIIIIAIIIIIIIGGGGGGGIIIIGIIGGAGG
@7001253F:639:HTNW7BCX2:1:1105:10966:2177 1:N:0:AGGCAGAAA+TATCCTCTT
GAGCCTTAGGCACGCCTGCCTGGCGTCTCACAACGCGTCGCCCCCCCACCCTTTTGTGGATGGGGCGGATACTGGCTCCCCGTACGCCCAGCGTGCGGTCGGCCTAAAAGCGAGTCCCGACGATCGAAGTCGTGGCAATTGGTGGTTGTAAAATGCCGTTTCACTTTGTCGCGCGCTTCCTTCGGTACGGTTGGCTCCCTGACCCTGAAGCTCCATGCATTTGGTGCCTCGATCGCGACCTCAGGTCAATCGGGTGCAGCTA
+
GAGGGGIGGGIGIIIIGIIIIIGIIIIIIIIIIIIIIIIIIIIIIIIIIIIIIIIIIIIIIIIIIIIIIIIIIIIIIIIIIIIIIIIIIIIIIIIIIIIIIIIIIIIIIIIIIIIIIIIIIIIIIIIIIIIIIIIIIIIIIIIIIIIIIIIIIIIIIIIIIIIIIIIIIIIIIIIIIIIIIIIIIIIIIIIIIIIIIIIIIIIIIIIIIIIIIIIIIIIIIIIIIIIIIIIIIIIIIIIIIIIIIIIIIIGGGG.IGAGAGG
@7001253F:639:HTNW7BCX2:1:1105:10803:2190 1:N:0:AGGCAGAAA+TATCCTCTT
CCTCCAGTGGCACGCCTGTTTGGGCGTCACGTCAAACACGCTCCCCCCACTCATCGGGAAGTGGGACGCGGCATGTGGCCCCCCGTTTCGCAAGGTACGGTGGGCCTAAGATGTGGCTGCCGGCCTATCGTGCCGGACACAGCGCGTGGTGGGCGATCTCGCTTTACTTACCGCAGTGCATCCGGACCGTAGCCGATGTTATGGCCTTAAGGACCCAAAGAACGGAGCACTTGATGCTTCGACCGAGACCCCAGATCAAGCGGGTCGACGTC
+
<<AG<<GGGIGIIGIIIIIGIIIIIIIIIIIAIIIIIGGIIGIIG.IIGIIIIIGIII;IIIIIIIIIIIIIIIIIIIIIIIIIIIIIIII.<I;IIIIIIIIIIAIIII;IGIIIIAIIIIIIIIIIIIIIIIII;IIIIIIIIIIIIIIIIIIGIIIIIIIIIIIIIIII<I.IIII;I.IIIIIIII;IIII;;IIIIIIIIIIIIIIIIIIDIIIII;IDIIIIIIIIIIIIIII.IIIIIIIIIIGGGGAGGGG<IGGG<GGGGGAA
@7001253F:639:HTNW7BCX2:1:1105:10811:2203 1:N:0:AGGCAGACA+TATCCTCTT
CCTAGAGTGGCACGCCTGTTTGGGCGTCACGTCAAACACGCTCCCACCACTCATCGGGAAGTGGGACGCGGCATGTGGCCCCCCGTTTCGCAAGGTACGGTGGGCCTAAGATGTGGCTGCCGGCCTATCGTGCCGGACACAGCGCGTGGTGGGCGATCTCGCTTTACTTACCGCAGTGCATACGGACCGTAGCCGATGTTATGGCCTTAAGGACCCAAAGAACGGAGCACTTGATGCTTCGACCGAGACCCCAGATCAAGCGGGTCGACGTC
+
<GG.<GGGGIIIIIIIIIIIIIIIIIIIIIIIIIIIIIIIIIIIIIIIIIIIIIIIIIIIIGIIIIIIIIIIIIIIIIIIIIIIIIIIIIIIIIIIIIIIIIIIIIIIIIIIIIIIIIIIIIIIIIIIIIIIIIIIIIIGIIIIIIIIIIIIIIIIIIIIIIIIIIIIIIIIIIIIIIIIIIIIIIIIIIIIIIIIIIIIIIIIIIIIIIIIIIIIIIIIIIIIIIIIIIIIIIIIIIIIIIIIIIIIIIIIIIIGGGAGGGGGGGGAGGAG
@7001253F:639:HTNW7BCX2:1:1105:10799:2212 1:N:0:AGGCAGACA+TATCCTCTT
TCTCGAGTGGCACGCCTGTTTGGGCGTCACGTCAAACACGCTCCCACCACTCATCGGGAAGTGGGACGCGGCATGTGGCCCCCCGTTTCGCAAGGTACGGTGGGCCTAAGATGTGGCTGCCGGCCTATCGTGCCGGACACAGCGCGTGGTGGGCGATCTCGCTTTACTTACCGCAGTGCATACGGACCGTAGCCGATGTTATGGCCTTAAGGACCCAAAGAACGGAGCACTTGATGCTTCGACCGAGACCCCAGATCAAGCGGGTCGACGTC
+
<<<..<<GGIIIIIIIIIIIIIIIIIIIIIIIIIIIIIIIIIIIIIIIIIIIIIIIIIIIIIIIIIIIIIIIIIIIIIIIIIIIIIIIIIIIIIIIIIIIIIIIIIIIIIIIIIIIIIIIIIIIIIIIIIIIIIIIIIIIIIIIIIIIIIIIIIIIIIIIIIIIIIIIIIIIIIIIIIIIIIIIIIIIIIIIIIIIIIIIIIIIIIIIIIIIIIIIIIIIIIIIIIIIIIIIIIIIIIIIIIIIIIIIIIIIGGIIIIGAIIIIGGGGAGGG
@7001253F:639:HTNW7BCX2:1:1105:11134:2061 1:N:0:AGGCAGAAA+TATCCTCTT
CTCTGAAGGGCACGTCTGTTTGGGCGTCTCACAACGCGTCGCCCCCCACCCTTTCGTGGAGGGGGCGGATACTGGCTCCCCGTACGCCCCGCGTGCGGTCGGCCTAAAAGCGAGTCCCGACGATCGAAGTCGTGGCAATTGGTGGTTGTAAAATGCCGTTTCTCTTTGTCGCGTGCTTCCTTCGGTATGGTTGGCTCCCTGACCCTGAAGCTCCATGCATTTGGTGCCTCGATCGAGACCCCAGATCAGACGGGCCTAAGAC
+
.<<.<<AGAGGGIIIIIIIIIIIIIIIIIIIIIIIIIIIIIIIIIIIIIIIIIIIIIIIIIIIIIIIIIIIIIIIIIIIIIIIIIIIIIIIIIIIIIIIIIIIIIIIIIIIIIIIIIIIIIIIIIIIIIIIIIIIIIIIIIIIIIIIIIIIIIIIIIIIIIIIIIIIIIIIIIIIIIIIIIIIIIIIIIIIIIIIIIIIIIIIIIIIIIIIIIIIIIIIIIIIIIIIIIIIIIIIIIIIIIIIIIIIIII<IGGAAAAAGGG
@7001253F:639:HTNW7BCX2:1:1105:11157:2141 1:N:0:AGGCAGAAA+TATCCTCTT
GCGTTAGAGGCACGCCTGCTTGGGCGTCACGCATCGCGTCGCCCCCCACCATATTAACTCATGGTGATGGGGGCGGAGATTGGTCTCCCGTGCCTGTCGCGGTTGGCCTAAAAAGGAGTCCCCTCCAGTGGACACACGATTAGTGGTGGTTGAAAAGGCCTTCGTCTTTATCGTGTGTCGTGAGCTCTAGGGAAGCCATCATCAAAGACCCCATTGTATCGTTTTAGGACGGTGCTACGACCGAGACCTCAGATCAAGCGGGGGAGCTAC
+
.<.G.<GGGGIIIIGIIIGIIIIIIIIIIIIIIIIIIIIIIIIIIIIIIIIIIIIIIIIIGIIIIIIIIIIIIIIIIIIIIIIIIIIIIIIIIIIIIIIIIIIIIIIIIIIIIIIIIIIIIIIIIIIIIIIIIIIIIIIIIIIIIIIIIIIIIIIIIIIIIIIIIIIIIIIIIIIIIIIIIIIIIIIIIIIIIIIIIIIIIIIIIIIIIIIIIIIIIIIIIIIIIIIIIIIIIIIIIIIIIIIIIIIIIIIIIIIIGIIIIIIIIAGAG<
@7001253F:639:HTNW7BCX2:1:1105:11105:2196 1:N:0:AGGCAGAAA+TATCCTCTT
TTCTGCGAGGCACGTCTGCGTGGGTGTCACGCATCGTCGCCCCCGCTCCCCTCGGCTCACGAGGGCGGGGGCGGATACTGGTCTCCCGCGCGCTCCCGCTCGCGGCTGGCCCAAAATCGAGTCCCCGGCGACGGTCGCCACGACGAGCGGTGGTTGAGAGACCCTCGGACACTGTCGTGCGCGCGCCCGTCGCCCCCGGGATCTCCTGGACCCTCGGGCATCGACCTTCTAGGATGCTCTCGTTGAGACCCCAAGTCAGGCGGGCCTAAGAC
+
GGGG<<AGIIIIIIIIIIIIIIIIIIIIIIIIIIIIIIIIIIIIIIIIIIIIIIIIIIIIIIIIIIIIIIIIIIIIIIIIIIIIIIIIIIIIIIIIIIIIIIIIIIIIIIIIIIIIIIIIIIIIIIIIIIIIIIIIIIIIIIIIIIIIIIIIIIIIIIIIIIIIIIIIIIIIIIIIIIIIIIIIIIIIIIIIIIIIIIIIIIIIIIIIIIIIIIIIIIIIIIIIIIIIIIIIIIIIIIIIIIIIIIIIIIIGGIIIIIIIIIIGGGGGAGGA
@7001253F:639:HTNW7BCX2:1:1105:11128:2208 1:N:0:AGGCAGAAA+TATCCTCTT
TTATGCGAGGCACGTCTGTGTGGGCGTCACGCATCGCGTCGTCCCCTCCCATTCCCTCACGGGTTTGGTTATGGGACGGATAATGGCTTCCCGTTAGCTCGGTTAGCCCAAAAAGGATCCCTCATCGACGGATGTCACAACCAGTGGTGGTTGAAAGATCATTGGTGCTGTTGTGCTTCACCCTGTCGCTTGCTAGGGCATCGTCATAAACTAACGGCGTGTAATGCGCCTTCGACCGCGACCTCAAGTCAGACGGGGGAGCTAC
+
AGGGGIIIIIIIIIIIIIIIIIIIIIIIIIIIIIIIIIIIIIIIIIIIIIIIIIIIIIIIIIIIIIIIIIIIIIIIIIIIIIIIIIIIIIIIIIIIIIIIIIIIIIIIIIIIIIIIIIIIIIIIIIIIIIIIIIIIIIIIIIIIIIIIIIIIIIIIIIIIIIIIIIIIIIIIIIIIIIIIIIIIIIIIIIIIIIIIIIIIIIIIIIIIIIIIIIIIIIIIIIIIIIIIIIIIIIIIIIIIIIIIIIIIIIIIIGGGGGIGAGAGA
@7001253F:639:HTNW7BCX2:1:1105:11377:2078 1:N:0:AGGCTGAAA+TATCCTCTT
TTCTAGCTGGCACGTCTGCTTGGGCGTCTCGCTTCGTGTCGCCCCATTTCATCTCATTTTCGTTTCTTTGAGGGAGATGAGTGTTTTGGGACGTATATTGGCCTCCTGTGCATATTTATGGAGCAGTTGGCCGAAATAGAAGTCCATATGATAGGACACACGGTTAGTGGTGGTTGAGAAACTGTTTCGATCCCGTGTTACTTCTTTTGGATTTATTGACCCTTGGTGCTTCTTTTATGGTGCATCGACTGCGACCCCAGGTCAAACGGGTGCAGCTA
+
GAGGGAGGAGGIIGGIGGIGGIIGIIIIIIIIIIGIIGIIIIGIIIIIIIGIIIIIIIIIIIIIIIIIIIIIGIIGGIGIIIIIIIIIIIIIIIIIIIIIIIIIIIIIIIIIIIIIIIIIIIIIIIIIIIIIIIIIIIIIIGIIIIIIIIIIIIIIIIIIIIIIIIIIIIIIIIIIIIIIIIIIIIIIIIIIIIIIIIIIIIIIIIIIIIIIIIIIIIIIIIIIIIIIIIIIIIIIIIIIIIIIIIIIII.AGGGIGGGGGGGGGGGGGGGGGGAAGA
@7001253F:639:HTNW7BCX2:1:1105:11345:2081 1:N:0:AGGCAGAAA+TATCCTCTT
GAGCCTTAGGCACGTCTGCGTGGTCGGTATTGGCGGAGTCGGCTCCTGGGCGGCCGAGGCGCTGGCGCGTACCGGTATTGGCGCGATTACCCTTATTGATATGGATGATGTTTGCGTCACGAATACCAACCGTCAGATCCACGCCCTGCGCGATAACGTTGGCCTGGCGAAAGCAGAAGTGATGGCAGATCGCATCCGCCTGATTAACCCGGAGTGTCGCGTCACGGTGATTGATGATTTCGTCACCGCCGATAATGTGGCGCAATACCTGGGCACCGGCTTTAGCTACGTGATTGACGCAATCGACAGCGTGCGTCCGAAGGCGGCCCTGATTGCCTATTGCCGTCGCTACAAGATCCCATTAGAGACCCCAAGTCAAGCGGGCGATCAGT
+
GGGGGGGIIIIIIIIIIIIIIIIIIIGGIIIGIIIIIIIIIGIIIIIIIIIGGGIIIIIIIIIGIIIIGIIIIIIIGGIGIGGIIGGIIIIIIIIIIGGGGGGGGGIIIIIIIIIIIIIIIIIIIIIIIIIIIIGGIGGIIIIIIIIIIIIIGIIIIIIIIIIIIIIIIIIIIIIIIIIIIIIIIIIIIIIIIIIIIIIIIIIIIIIIIIIIIIIIIIIIIIIIIIIIIIIIIIIIIIIIIIIIIIIIII.GGGAG<AGGG.GGGGAGAAGGGG<<GIGGAGAGGIGG<<....GA.<A.AG<AG.A<.GGAGGAA.GGGGIGGGGGGGGGAGGGA<.A.GAAAAAGGGGGGGGAAGIGGGGGA<.GAGAAGA.GGIGGGAA.AGIIAGGGG
@7001253F:639:HTNW7BCX2:1:1105:11653:2055 1:N:0:AGGCAGAAA+TATCCTCTT
CTCTTAAGGGCACGTCTGCATGGGCGTCACGCCAAAACACGCTCCCAACCACCCTCAACGGGATTCGGGATGCGGCATCTGGTCCCTCGTCTCTCAAGGGACGGTGGACCGAAGATTGGGCTGCCGGCGTACCGCGCCGGACACAGCGCATGGTGGGCGTCCTCGCTTTATCAATGCAGTGCATCCGGCGCGCAGCTGGCATTATGGCCTTTGAACGACCCAACAAACGAAGCGCACGTCGCTTCGACCGAGACCCCAAATCAGTCGGGGGAGCTAC
+
<G.G<<GGGGGIIIIIGIGIIIIIIIIIIIIIIIIIIIIIIIIIIIIIIIIIIIIIIIIIIIIIIIIIIIIIIIIIIIIIIIIIIIIIIIIIIIIIIIIIIIIIIIIIIIIIIIIIIIIIIIIIIIIIIIIIIIIIIIIIIIIIIIIIIIIIIIIIIIIIIIIIIIIIIIIIIIIIIIIIIIIIIIIIIIIIIIIIIIIIIIIIIIIIIIIIIIIIIIIIIIIIIIIIIIIIIIIIIIIIIIIIIIIIIIGGGAGGAGGGGGAAIIGIGGIGGAGGA
@7001253F:639:HTNW7BCX2:1:1105:11737:2085 1:N:0:AGGCAGAAA+TATCCTCTT
CCTAGAGTGGCACGTCTGTCTGGGCGTCACGCATCACGTCGCCCCCACCAAGCCCACCTCTTTGGAGGGAGGCGTTGGAATGGGGCGGAGATTGGTCTCCCGTGCTTTAGTGCGGTTGGCCTAAATGGGAGCCTCCTCAAGAGTGACGCACGGCTAGTGGTGGTTGTTATGACTGTCGTCTCTTTGCTGTGCGTTTTGATTCTTGGGGTAAAAGCTCTTAAATCACCCTGACCCGTTGTCTTTTGATGACGATTCGATCGAGACCCCAAATCAAACGGGGCGTAGTA
+
GGGGGGGGGIIIIGIIGGIIIGGGGIIIGIIIIIIGGIIIIIIIIIIIIIIIIIIIIIIIIIIIIIIIIIIIGIAIIIIIIIIIIIIIIIIIIIIIIIIIIIIIIIIIIIIIIIIIIIIIIIIIIIIIIIIIIIIIIIIIIIIIIIIIIIIIIIIIIIIIIIIIIIIIIIIIIIIIIIIIIIIIIIIIIIIIIIIIIIIIIIIIIIIIIIIIIIIIIIIIIIIIIIIIIIIIIIIIIIIIIIIIIIIIII<AGGA.GGGGG<.<GAGAGGA<GGG.GA.GGGGAGAG
@7001253F:639:HTNW7BCX2:1:1105:11521:2098 1:N:0:AGGCAGAAA+TATCCTCTT
TTCTGCGAGGCACGTCTGTCTGGGCGTCACACGTCGTTGCACCCCCACTACTCCCTCGGGATTGCGGGGGGCGGATGATGGCCTCCCGTACGCTCCGTCGCGCGGTTGGCATAAATACCAAGTCCTCGGCGGCGCACGCCACGACAATCGGTGGTTGCGAAACCTCGGTTGCCCGTCGTGTGCGGTCGTCGCGCATTGAGGGCTCGAAAAAATGCTTGGCTCCGGCTTGGCTTTCAACGTGACCCCAGGTCAATCGGGCGGAGCCT
+
GGAG<<AGGIIIIIIIIIIIIIIIIIIIIIIIIIIIIIIIIIIIIIIIIIIIIIIIIIIIIIIIIIIIIIIIIIIIIIIIIIIIIIIIIIIIIIIIIIIIIIIIIIIIIIIIIIIIIIIIIIIIIIIIIIIIIIIIIIIIIIIIIIIIIIIIIIIIIIIIIIIIIIIIIIIIIIIIIIIIIIIIIIIIIIIIIIIIIIIIIIIIIIIIIIIIIIIIIIIIIIIIIIIIIIIIIIIIIIIIIIIIIIIIIIGIGGAGGIIIIGAGAA
@7001253F:639:HTNW7BCX2:1:1105:11626:2098 1:N:0:AGGCAGATA+TATCCTCTT
TTCAAGCTGGCACGCCTGTCTGGGCGTCACGTCAAACACGCTCCCACCACTCATCGGGAAGTGGGACGCGGCATGTGGCCCCCCGTTTCGCAAGGTACGGTGGGCCTAAGATGTGGCTGCCGGCCTATCGTGCCGGACACAGCGCGTGGTGGGCGATCTCGCTTTGCTTACCGCAGTGCATACGGACCGTAGCCGATGTTATGGCCTTAAGGACCCAAAGAACGGAGCACTTGATGCTTCGACCGCGACCTCAGGTCAAACGGGTCGACGTC
+
<GA.<<GGGAGGIIGIGIIGIGIGGIIIGIIIIIIIIIIGIIIIIIIIIIIIIIIGIIIIIIIIIIIIIIGIIIIIIIIIIIIIGIIIIIAIIIIIIIIIIIIIIAIIIIIIIIIIIIIIIIIIIIIIIIIIIIIIIIIIIIIIIIIIIIIIIIGIIIIIIIIIIIIIIIIIIIIIIIIIIIIIIIIIIIIIIIIIIIIIIIIIIIIIIIIIIIIII;IIIIIIIIIIIIIIIIIIIIIIIIIIIIIIIIG<.GAGGGGAGAGIGGIGGGAG
@7001253F:639:HTNW7BCX2:1:1105:11745:2151 1:N:0:AGGCAGAAA+TATCCTCTT
TTCTAGCTGGCACGCCTGTCTGGGCGTCACGCATCGCGTCGCCCCCTACACCAATTTGGTGCGGGGGCGGATAATGGCATCCCGTTAGCTCGGTTTGCCCAAAAAGGATCCCTCATCGACGGATGTCACAACCAGTGGTGGTTGAAAGATCATTGGTGCCGTTGTGCTTCACTCCGTCGCATGCTTGGGCATCGTTACAAAACAATGGTGCTAGCGCGCCTTCGACCGAGACCTCAAATCAAGCGGGACTCGCTA
+
GGGGGIGIGIIIIIIIIIIIIIIIIIIIIIIIIIIIIIIIIIIIIIIIIIIIIIIIIIIIIIIIIIIIIIIIIIIIIIIIIIIIIIIIIIIIIIIIIIIIIIIIIIIIIIIIIIIIIIIIIIIIIIIIIIIIIIIIIIIIIIIIIIIIIIIIIIIIIIIIIIIIIIIIIIIIGIIIIIIIIIIIIIIIIIIIIIIIIIIIIIIIIIIIIIIIIIIIIIIIIIIIIIIIIIIIIIIIIIIIIIIIIIIIIIGGGGG
@7001253F:639:HTNW7BCX2:1:1105:11531:2233 1:N:0:AGGCAGAAA+TATCCTCTT
CCTAGAGTGGCACGTCTGCGTGGGGTGTCACAAAACGTCGTCCCCTCATCCTTCTCGGATAAGGGACGGAAGCTGGTCTCCCGTGTGTTACCGCACGCGGTTGCCCGAAATCCGAGCTGAGGACGCCGAGAGCGTCACGACATGCGGTGGTGAACTAAAGCCTCTTCGTATCGTCGGTCGTTCTTGTCCGGAAGCTCTCGATGACCCAAGTCCTCAAAGCGACCTCAAGTCAGGCGGGCGATCAGT
+
II.I<IIIIIIIIIIIIIIIIIIIIIIIIIIIIIGIIIIGIIIIIIIIIIIIIIIIIIIIIIIGIIIIIIIIIIIIIIIIIIIIIIIIIIIIIIIIIIIIIIIIIIIIIIIIIIIIIIIIIIIIIIIIIIIIIIIIIIIIIIIIIIIIIIIIIIIIIIIIIIIIIIIIIIIIIIIIIIIIIIIIIIIIIIIIIIIIIIIIIIIIIIIIIIIIIIIIIIIIIIIIIIIIIIIIIIIIIIIIIIIIII
@7001253F:639:HTNW7BCX2:1:1105:11859:2082 1:N:0:AGGCAGACA+TATCCTCTT
ATCTCAAGGGCACGTCTGCTTGGGCGTCTCACAACGCGTCGCCCCCCACCCTTTCGTGGAGGGGGCGGATACTGGCTCCCCGTACGCCCCGCGTGCGGTCGGCCTAAGAGCGAGTCCCGACGATCGAAGTCGTGGCAATTGGTGGTTGTAAAATGCCGTTTCTCTTTGTCGCGTGCTTCCTTCGGTATGGTTGGCTCCCTGACCCTGAAGCTCCATGCATTTGGTGCCTCGATCGCGACCCCAAATCAGGCGGGATGCGCAG
+
.<..<<<.<<GGIIIIIIIIIIIIIIIIIIIIIIIIIIIIIIIIIIIIIIIIIIIIIIIIIIIIIIIIIIIIIGIIIIIIIIIIIIIIIIIIIGIIIIIIIIIIIIIIIIIIIIIIGIIIIIIIIIIIIIIIIIIIIIIIIIIIIIIIIIIIIIIIIIIIIIIIIIIIIIIIIIIIIIIIIIIIIIIIIIIIIIIIIIIIIIIIIIIIIIIIIIIIIIIIIIIIIIIIIIIIIIIIIGIIIIIIIIIIIIGGGAGGGAAGAG
@7001253F:639:HTNW7BCX2:1:1105:11798:2160 1:N:0:AGGCAGAAA+TATCCTCTT
CCTCGAGTGGCACGTCTGTGTGGGCGTCTCGCTTCGTGTCGCCCCATTTCATCTCATTTTCGTTTCTTTGAGGGAGATGAGTGTTTTGGGACGTATATTGGCCTCCTGTGCATATTTATGGAGCAGTTGGCCGAGATAGAAGTCCATATGATAGGACACACGGTTGGTGGTGGTTGAGAAACTGTTTCGATCCCGTGTTACTTCTTTTGGATTTATTGACCCTTGGTGCTTCTTTTATGGTGCATCGACTGAGACCTCAGATCAATCGGGTACGCTGC
+
GA.<.<GGGGIIIIIGGIIIIIIIIIIIIGIIIIGIIIIAGIIIIIIIIIIIIIIIIIIIIIIIIIIIIGIIIIII<IIIIGGIIIIIIIIIIIIIIIGIIIIIIIIIIIIIIIIIIIIIIIIIIIIIIIIIIIIIIIIIIIIIIIIIIIIIIIIIIIIIIIIIIIIIIIIIIIIIIIIIIIIIIIIIIIIIIIIII7IIIIIIIIIIIIIIIIIIGIIIIIIIIIIIIIIIIIIIIIIIDIIIIIIIII<.<<GGGGAAGGGAAGGGGGGGAGGAA.
@7001253F:639:HTNW7BCX2:1:1105:11862:2173 1:N:0:AGGGAGAAA+TATCCTCTT
CTCTTAAGGGCACGTCTGTTTGGGCGTCACGCCAAACACGCTCCCACCCCACTAACCTGGGGCGGGACGCGGCATGTGGCTCCTCGTCTCGCAAGGGGCGGTGGGCCGAAGATCCGGCTGCCGGCGTATCGTGCCGGACACAGCGCGTGGTAGGCGACCTCGCTTTACTAAACGCAGTGCATCCGGCGCGTAGCCGACGCGATGGCCTCAATGGACCCTTTTAACGGAGTGCATGACGCTTCGACCGCGACCCCAGATCAGTCGGGTCGACGTC
+
GG.GGGGGGIIIIIIIIIIIIIIIIIIIIIIIIIIIIIIIIIIIIIIIIIIIIIIIIIIIIIIIIIIIIIIIIIIIIIIIIIIIIIIIIIIIIIIIIIIIIIIIIIIIIIIIIIIIIIIIIIIIIIIIIIIIIIIIIIIIIIIIIIIIIIIIIIIIIIIIIIIIIIIIIIIIIIIIIIIIIIIIIIIIIIIIIIIIIIIIIIIIIIIIIIIIIIIIIIIIIIIIIIIIIIIIIIIIIIIIIIIIIIIIIIIIGGGGIGIIIIGGGGAGGAGGAA
@7001253F:639:HTNW7BCX2:1:1105:11756:2236 1:N:0:AGGCAGATA+TATCCTCTT
TTCTCCGAGGCACGCCTGCGTGGGCGTCTCACAACGCGTCGCCCCCCACCCTTTCGTGGAGGGGGCGGATACTGGCTCCCCGTACGCCCCGCGTGCGGTCGGCCTAAAAGCGAGTCCCGACGATCGAAGTCGTGGCAATTGGTGGTTGTAAAATGCCGTTTCTCTTTGTCGCGCGCTTCCTTCGGTATGGTTGGCTCCCTGACCCTGAAGCTCCATGCATTTGGTGCCTCGATCGAGACCCCAAGTCAAACGGGCGATCAGT
+
<GAA.<<GGGIIIIIIIIIIIIIIIIIIIIIIIIIIIIIIIIIIIIIIIIIIIIIIIIIIIIIIIIIIIIIIIIIIIIIIIIIIIIIIIIIIIIIIIIGIIIIIIIIIIIIIIIIIIIIIIIIIIIIIIIIIIIIIIIIIIIIIIIIIIIIIIIIIIIIIIIIIIIIIIIIIIIIIIIIIIIIIIIIIIIIIIIIIIIIIIIIIIIIIIIIIIIIIIIIIIIIIIIIIIIIIIIIIIIIIIIIIIIIIIIGGGIIGGAGGAA
@7001253F:639:HTNW7BCX2:1:1105:12047:2100 1:N:0:AGGCAGAAA+TATCCTCTT
GCGTAAGAGGCACGCCTGTGTGGGCGTCACGTCAAACACGCTCCCACCACTCATCGGGAAGTGGGACGCGGCATGTGGCCCCCCGTTTCGCAAGGTACGGTGGGCCTAAGATGTGGCTGCCGGCCTATCGTGCCGGACACAGCGCGTGGTGGGCGATCTCGCTTTACTTACCGCAGTGCATACAGACCGTAGCCGATGTTATGGCCTTAAGGACCCAAAGAACGGAGCACTTGATGCTTCGACCGCGACCTCAAGTCAAACGGGACTCGCTA
+
GGAGGGGAGAGGIIGIIIIIIIIIIIIIIIIIIIIIIIIIIIIIIIIIIIIIIIIIIIIIIIIIIIIIIIIIIIIIIIIIIIIIIIIIIIIIIIIIIIIIGIIIIIIIIIIIIIIIIIIIIIIIIIIIIIIIIIIIIIIIIIIIIIIIIIIIIIIIIIIIIIIIIIIIIIIIIIIIIIIIIIIIIIIIIIIIIIIIIIIIIIIIIIIIIIIIIIIIIIIIIIIIIIIIIIIIIIIIIIIIIIIIIIIIIIGGGGGGGGAG<GGGGGGGAGGG
@7001253F:639:HTNW7BCX2:1:1105:12156:2139 1:N:0:AGGCAGAAA+TATCCTCTT
ATCTGAAGGGCACGTCTGTCTGGGCGTCTCACAACGCGTCGCCCCCCCACCCTTTCGTGGATGGGGCGGATACTGGCTCCCCGTACGCCCAGCGTGCGGTCGGCCTAAAAGCGAGTCCCGACGATCGAAGTCGTGGCAATTGGTGGTTGTAAAATGCCGTTTCTCTTTGTCGCGTGCTTCCTTCGGTATGGTTGGCTCCCTGACCCTGAAGCTCCATGCATTTGGTGCCTCGATCGCGACCTCAAGTCAATCGGGATGCGCAG
+
.<GGGGGAGGIIGIGIIIIIIIIIIIIIIIIIIIIIIIIIIIIIIIIIGIIIIIIIIIIIIIIIIIIIIIIIIIIIIIIIIIIIIIIIIIIIIIIIIIIIIIIIIIIIIIIIIIIIIIIIIIIIIIIIIIIIIIIIIIIGIIIIIIIIIIIIIIIIIIIIIIIAIIIIIIIIIIIIIIIIIIIIIIIIIIIIIIIIIIIIIIIIIIIIIIIIIIIIIIIIIIIIIIIIIIIIIIIIIIIIIIIIIIIIIIGGGGG<GIGGGGA
@7001253F:639:HTNW7BCX2:1:1105:12049:2245 1:N:0:AGGCAGAAA+TATCCTCTT
CTATTAAGGGCACGTCTGCGTGGGCGTCACGCATCACGTCGCCCCCACCATACATTCCTTTTTAGGACGTCTTTGGTTGGGGCGGAGATTGGTCTCCCGTGCCTATGATGGTGTGGTTGGCCTAAATAAGAGTCTCATCAAGAGGGACGCACGACTAGTGGTGGTTGATAACACAGTCGTCTCGTGTTGTGCGTTTTCATTCTATGATGTAGATGCTATTAAAGTACCCTGACGCATTGTCTTGCGATGATGCTTCGATCGAGACCTCAAGTCAAGCGGGTGCAGCTA
+
GGGGGGGIGGGGIIIIIIIGGGGIIIIIIIIIIIIIIIIIIIIIIIIIIIIIIIIIIIIIIIIIIIIIIIIIIIIIIIIIIIIIIIIIIIIIIIIIIIIIIIIIIIIIIIIIIIIIIIIIIIIIIIIIIIIIIIIIIIIIIIIIIIIIIIIIIIIIIIIIIIIIIIIIIIIIIIIIIIIIIIIIIIIIIIIIIIIIIIIIIIIIIIIIIIIIIIIIIIIIIIIIIIIIIIIIIIIIIIIIIIIIIIIIIIIIIIIIIGIGAIGIIGGGIGGGIGGGGIGGGAGGGGAA
@7001253F:639:HTNW7BCX2:1:1105:12357:2087 1:N:0:AGCCAGAAA+TATACTCTT
GCGTAAGAGGCACGTCTGTGTGGGCTTCCCGCCAAACACGCCCCCACCCCACTAACCTGGGGCGGGACGCGGCATGTGGCTCCTCGTCCCGCAAGGGGCGGTGGGCCAAAGATCCGGCTGCCGGCCTATCGTGTCGGACACAGCGCGTGGTAGGCGACCTCGCTTTACTAAACGCAGTGCCTCCGGTGCGTAGCCGACACGATGGCCCCAATGGACCCTTTTAACGGAGAGCATGACGCTTTGACCGAGACCCCAAATCAAGCGGGTACGCTGT
+
GGGGAGIIIIIIIIIIIIIGGIIII7IG.GIIG;I;;I;DI.;IIAIIIII;II;IIIIA7;II;IID;;I<I;IIII;I;IIDIIIIII;IIIII;IIIIIII;I<II;IIIIIIIIII;I;I;IIIIIIIIIIIIIIIIIIIIIIIIIIIIIIIIIIIIIIIIIIIIIIGIIIIIIIAIGIIII<IIIIIAGGIGIIIIIIIIGII<IIGIIIIIIIIIIIIIIII;.;IGIIGGGGGAIIIIIIIIIGIGA<.IIGGA.<.A<.<...<..
@7001253F:639:HTNW7BCX2:1:1105:12491:2133 1:N:0:AGGCAGAAA+TATCCTCTT
CCTACAGTGGCACGTCTGCGTGGGCGTCACGCATCACGTCGCCCCCACCAAGCCCACCTCTTTGGAGGGAGGCGTTGGAATGGGGCGGAGATTGGTCTCCCGTGCTTTAGTGCGGTTGGCCTAAATGGGAGCCTCCTCAAGAGTGACGCACGGCTAGTGGTGGTTGTTATGACTGTCGTCTCTTTGCTGTGCGTTTTGATTCTTGGGGTAAAAGCTCTTAAATCACCCTGACCCGTTGTCTTTTGATGACGATTCGATCGCGACCCCAGATCAGACGGGCGGAGCCT
+
<<G..<<GGGIIIIIIIIAGGGIIIIIIIIIIGGIGIIIIIIIIIIIIIIIIIIIIIIIIIIIIIIIIIIIIIIIIIIIIIIIIIIIIIIIIIIIIIIIIIIIIIIIIIIIIIIIIIIIIIIIIIIIIIIIIIIIIIIIIIIIIIIIIIIIIIIIIIIIIIIIIIIIIIIIIIIIIIIIIIIIIIIIIIIIIIIIIIIIIIIIIIIIIIIIIIIIIIIIIIIIIIIIIIIIIIIIIIIIIIIIIIIIIIIGG.GGGGIIGGGGAGGGIIIGGGGIIIGIIIIGGGAG
@7001253F:639:HTNW7BCX2:1:1105:12341:2159 1:N:0:AGGCAGACA+TATCCTCTT
CCTATAGTGGCACGTCTGCGTGGCGCGCTGCTCATCGCGGCCGCGTGGCTGTTGATTTATCTCTACGTGCAGTGGGCAAACAACCACTACGACGCAGGCGTCGACCGGCTGCGGCGCGAGCGTGACCACTGACACCATGAGGTAGAGTCGCGACCCCAAATCAAGCGGGATGCGCAG
+
AII<AIIIIIIIIIIIIIIIIIIIIIIIIIIIIIIIIIIIIIIIIIIIIIIIIIIIIIIAIIIIIIIIIIIIIIIIIIIIIIIIIIIIIIIIIIIIIIIIIIIIIIIIIIIIIIIIIIIIIIIIIIIIIIIIIIIIIIIIIIIIIIIIIIIIIIIIIIIIIIIIIIIIIIIIIIIII
@7001253F:639:HTNW7BCX2:1:1105:12446:2219 1:N:0:AGGCTGAAA+TATCCTCTT
TTCTAGCTGGCACGTCTGCGTGGGTGTCACGCATCGTTGCCCCAACCCCAAACACTTCTTATGATGTGTGGGGTGCGGGGAAGACATTGGCCTCCCGTGTGCTTCTGCTCGCGGTTAGCCTAAAAGTGAGTCCTAGGCGACGAGCGCCACGACAATCGGTGGTTGAGAAACCCTCGTGACCCGTCGTGTGTTGCCCGTCGCTGTGAAGGTGCTCCTCGACCCTACTGCGTCGTTCCTGCGACTCTACCATCGCGACCCCAAATCAAACGGGATGCGCAG
+
AGA<.<GGGGGIIIIIIIIIIIIIGIIIIIIIIIIIIIIIIIIIIIIIIIIIIIIIIIIIIIIIIIIIIIIIIIIIIIIIIIIIIIIIIIIIIIIIIIIIIIIIIIIIIIIIIIIIIIIIIIIIIIIIIIIIIIIIIIIIIIIIIIIIIIIIIIIIIIIIIIIIIIIIIIIIIIIIIIIIIIIIIIIIIIIIIIIIIIIIIIIIIIIIIIIIIIIIIIIIIIIIIIIIIIIIIIIIIIIIIIIIIIIIIIGGAGGGG.AGGGGA<A.<GG<G<GAAGGA
@7001253F:639:HTNW7BCX2:1:1105:12664:2061 1:N:0:AGGCAGATA+TATCCTCTT
GCGTAAGAGGCACGTCTGCGTGGGCGTCACGTCAAACACTCTCCCACCACTAATCGCGAAGTGGGACGCGGAATGTGGCCCCCCGTTTCGCAGGGTACGGTGTGCCTAAGATGTGGCTGCCGGCCTATCGTGCCGGACACTGCGCGTGGTGGGCGATCTCGCTTTACTTACCGCAGTGCATACGGACCGTAGCCGATGTTATGGTCTAAAGGACCCAAAGAAGGGAGCACTTGATGCTTCGACCGCGACCCCAAGTCAAACGGGACTCGCTA
+
GGAA<AGGIIIIIGAGGIAGIIIIIIIG;IIII.;DIII.IDIII;.IIID.III;<IIIII;IIII7ID;<;III<IIIIIIID.I;ID.I.IIIIA.I<;.IIIII<;IIII;IIIIIII..IIIIIIIIIIIIIIII.IIIIIIIIGAI;IIIIIIIIIIIIIII;IIIII;IIIIGIIIIIGIIIIIIIIIIIIIIIGGI.DI.IGGIIIDII;AAII.;IIGII;AIIIII;AI;IIIIIIIIIIAGGG.GGGA.IGGG.<<..GA<
@7001253F:639:HTNW7BCX2:1:1105:12633:2166 1:N:0:AGGCAGAAA+TATCCTCTT
GAGCCTTAGGCACGTCTGTGTGGGCGTCACGCCAAATACGCTCCCACGTCCTCATTAGGCACTGAGATGCGGCATGTGGCTCCCCGTCACGAAAGGGGCGGTGGGCCGAAGTTGCGGCTGCCGGCTTATTGTGTCGGACACAGCGCGTGGTGGGCGACCTCGCTTTACTTACCGCAGTGCAACCGACATGTAGCCGACGTAATGACCTTTGATTGACCCTATAAAAGGAGCGCATGACGCTTCGACCGTGACCTCAAGTCAAGCGGGTGCAGCTA
+
GGG.GGGIGGGGIIGIIIIGGGGGIIIIIIIIIIIIIIIIIIIIIIIIIIIIIIIIIIIIIIIIIIIIIIIIIIIIIIIIIIIIIIIIIIIIIIIIIIIIIIIIIIIIIIIIIIIIIIIIIIIIIIIIIIIIIIIIIIIIIIIIIIIIIIIIIIIIIIIIIIIIIIIIIIIIIIIIIIIIIIIIIIIIIIIIIIIIIIIIIIIIIIIIIIIIIIIIIIIIIIIIIIIIIIIIIIIIIIIIIIIIIIIIII<GAGGGGAGG.GGGGGGGGGAGGAA
@7001253F:639:HTNW7BCX2:1:1105:12988:2226 1:N:0:AGGTAGAAA+TATCCTCTT
TTCTAGCTGGCACGCCTGTCTGGGCGTCACGTATCGAAGCCTCTTGCCAATTTCCTATTGATTGGTATTGTGCAAGATGATGTTGGCCTCCCGTGAGCACCATCGCCTCATGGTTGGTTGAAAATCGAGACCTTGGTAGAGTGTGCCATGATAAATGGTGCATGTGTTAAGCACGAGACCAAACAATCATGTGCTGCTCTATTGAATTTAGCCTCTTTTACCCACATGCGTGTCTAAACGCTCGTGATGAGACCTCAGATCAGGCGGGCCTAAGAC
+
GGGGAGGIIIIIIIIIIIGIGGIIIIIIIIIIIIIIIIIIIIIIIIIIIIIIIIIIIIIIIIIIIIIIIIIIIIIIIIIIIIIIIIIIIIIIIIIIIIIIIIIIIIIIIIIIIIIIIIIIIIIIIIIIIIIIIIIIIIIIIIIIIIIIIIIIIIIIIIIIIIIIIIIIIIIIIIIIIIIIIIIIIIIIIIIIIIIIIIIIIIIIIIIIIIIIIIIIIIIIIIIIIIIIIIIIIIIIIIIIIIIIIIIIIIIGGGGGIIIGGGGGGIIGGIIGGGGG
@7001253F:639:HTNW7BCX2:1:1105:13143:2138 1:N:0:AGGCAGAAA+TATCCTCTT
CTCTTAAGGGCACGTCTGCTTGGGCGTCACGCATCGCGTCGCCCCCCTCCTCGACCTTGTGTCGAGTTGTGGGGAGCGGAAGATGGCCTCCCGTGCTCCTCACCGGGGTGCGGTTGGCCCAAATGTGAGTCCTTGGCGGCGGATGTCATGGCGATTGGTGGTCGTACCTAGCGTGCATATCGTCGCGCCGTGCCCCCGTTGTCTGTGGGACTAATGACCCTTTTGGAGCCTCTCTACTTGAGTAGCTCTTCGACCGTGACCCCAAATCAGTCGGGGCGTAGTA
+
.<<G<<<GGGGGIIIIIIIIIGIGGGIIIIIIGIIIIIIIIIIIIIIIIIIIIIIIIIIIIIIIIIIIIIIIIIIIIIIIIIIIIIIIIIIIIIIIIIIIIIIIIIIIIIIIIIIIIIIIIIIIIIIIIIIIIIIIIIIIIIIIIIIIIIIIIIIIIIIIIIIIIIIIIIIIIIIIIIIIIIIIIIIIIIIIIIIIIIIIIIIIIIIIIIIIIIIIIIIIIIIIIIIIIIIIIIIIIIIIIIIIIIIIIIGGGGGAGGIIIIGIIIGGIIGGGGGGIIGGGGG
@7001253F:639:HTNW7BCX2:1:1105:13143:2161 1:N:0:AGGCAGAAA+TATCCTCTT
CCTCTAGTGGCACGTCTGTCTGGGCGTCACGCACCGTTGCCCCCCAAACCCCCTCAGTCCTCCACGGAGGATTGGCGAGGCGCGTGGGGGGCGTAAAGTGGCTTCCCGTCGGCTTTGTCCCGCGGTTGGCCTATAAATCAATCCCTAGCCGCGGTGCGCGCGGCATTCGGTGGTCATCGATCCCTTTCGTTACCCCGCCGCGCGCTCACGTGCCGCGAAGGATGTCACACTAGTAAACCTGACGCCTCGCTTTGTGAAGAGCGGAGCTTACAACGTGACCTCAAGTCAATCGGGTAGCGCTC
+
<<A<.<<GGIIIIIIIIIIIIIIIIIIIIIIIIIIIIIIGGIIIIIIIIIIIIIIIIIIIIIIIIIIIIIIIIIIGIIIIGIIIIIIIIIIIIIIIIIIIIIIIIIIIIIIIIIIIIIIIIIIIIIIIIIIIIIIIIIIIIIIIIIIIIIIIIIIIIIIIIIIIIIIIIIIIIIIIIIIIIIIIIIIIIIIIIIIIIIIIIIIIIIIIIIIIIIIIIIIIIIIIIIIIIIIIIIIIIIIIIIIIIIIIIIGGGGGGAIGIGGIGGIIGGIGGGGGGGGIGGIIIIIGGIGIIIGIGIGGGAG
@7001253F:639:HTNW7BCX2:1:1105:13316:2071 1:N:0:AGGCAGAAA+TATCCTCTT
CCGTAAGAGGCACGCCTGCGTGGGCGTCTCGCTTCGTGTCGCCCCATTTCATCTCATTTTCGTTTCTTTGAGGGGGATGAGTGTTTTGGGACGTATATTGGCCTCCTGTGCATATTTATGGAGCAGTTGGCCGAAATAGAAGTCCATATGATAGGACACACGGTTAGTGGTGGTTGAGAAACTGTTTCGATCCCGTGTTACTTCTTTTGGATTTATTGACCCTTGGTGCTTCTTTTATGGTGCATCGACTGTGACCTCAGGTCAAGCGGGTACGCTGC
+
.<<G.GGAGGIIIIGIIGGGGIIIGIIIIGIIIIGIIIIIGIIIIIIIIIIIIIIGIIIIIIIIIIIIIIIIIIIIIGIIIIIIIIIIIIIIIIIIIIIIIAIIIIIIIIIIIIIIIIIIIIIIIIIIIIIIIIIIIIGIIIIIIIIIIIIIIIIIIIIIIIIIIIIIIIIIIIIIIIIIIIIIIIIIIIIIIIIIIIIIIIIIIIIIII;IIIIIIIIIIIIIIIIIIIIIIIIIIIIIIIIIIIIIIIAGGGGGAGAAGGGGGGGGGGGGGAG..G
@7001253F:639:HTNW7BCX2:1:1105:13296:2072 1:N:0:AGGCAGAAA+TATCCTCTT
CTCTGAAGGGCACGTCTGCTTGGGTGTCACGCAACGTCGCCGCCAACGCCGCCCTTAGGGGCGCGCAGTTGGGGGCGGAATATGGCCTCCCGTGCGCCTCGGCGCGCGGTTGGCCTAAATATCAGCCCCCGGCGAGGATCGCCACGACAAGCGGTGGTTTTTTCAACGAAGGACCTCGGGTGTTGTCGTGCGGCCTTCCGGAGGGAGCGGACCCTGCGCTCTCGAGCGCAATCTCTTTCGCGACCCCAAGTCAAGCGGGTGCAGCTA
+
.<<A.<<GGGGIIIIIIIIIIIIIIIIIIIIIIIIIIIIIIIIIIIIIIIIIIIIIIIIIIIIIIIIIIIIIIIIIIIIIIIIIIIIIIIIIIIIIIIIIIIIIIIIIIIIIIIIIIIIIIIIIIIIIIIIIIIIIIIIIIIIIIIIIIIIIIIIIIIIIIIIIIIIIIIIIIIIIIIIIIIIIIIIIIIIIIIIIIIIIIIIIIIIIIIIIIIIIIIIIIIIIIIIIIIIIIIIIIIIIIIIIIIIIIIIIGGIIGGIGIIGGGGA
@7001253F:639:HTNW7BCX2:1:1105:13449:2134 1:N:0:AGGCAGAAA+TATCCTCTT
GCGTAAGAGGCACGCCTGTGTGGGCGTCACGTCAAACACGCTCCCACCACTCATCGGGAAGTGGGACGCGGCATGTGGCCCCCCGTTTCGCAAGGTATGGTGGGCCTAAGATGTGGCTGCCGGCCTATCGTGCCGGACACAGCGCGTGGTGGGCGATCTCGCTTTACTTACCGCAGTGCATACGGACCGTAGCCGAAGTTATGGCCTTAAGGACCCAAAGAACGGAGCACTTGATGCTTCGACAGTGACCCCAAGTCAAGCGGGGGAGCTAC
+
GGGGGGAGGGGGIIIIIIGIIIIIIIIIIIIIIIIIIIIIIIIIIIIIIIIIIIIIIIIIIIIIIIIIIIIIIIIIIIIIIIIIIGIGIIIIIIIIIIGIIGIIIIIIIIIIIIIIIIIIIIIIIIIIIIIIIIIIIIIIIIIIIIIIIIIIIIIIIIIIIIIIIIIIIIIIIIIIIIII;IIIIIIIII;IIIIIIIIIIIIIIIIIIIIIIIIIIIIIIIIIIIIGIIIIIIIIIIIIIIIIIIIIIIGIGGG<<<A<AGA<GGGGAAGA
@7001253F:639:HTNW7BCX2:1:1105:13286:2176 1:N:0:AGGCAGAAA+TATCCTCTT
AAGGCTATGGCACGTCTGTGTGGGCGTCACGCATCGCGTCTCCCCCAAACCCACCCCGAGTGGAGGGGAAGGAGGATGGTCTCCCGTGGCTCACCGGTCGCGGCTGGCCTAAAATTGGAGCCCTCGGCATCGGGATGCCGCGGCGATAGGTGGTGAACAAGGCCTCGGCCGAGCAAGCAACCCGTCGCGCGTCGGGGTGCCAAGGAGAGCTCGAAGGACCCTTTGACGTTGCCTTGTTGCAACCAAACCGTTGAGACCCCAGATCAAGCGGGCGGAGCCT
+
AGGAGGGIIIIIIIIIIIIIIIIIIIIIIIIIIIIIIIIIIIIIIIIIIIIIIIIIIIIIIIIIIIIIIIIIIIIIIIIIIIIIIIIIIIIIIIIIIIIIIIIIIIIIIIIIIIIIIIIIIIIIIIIIIIIIIIIIIIIIIIIIIIIIIIIIIIIIIIIIIIIIIIIIIIIIIIIIIIIIIIIIIIIIIIIIIIIIIIIIIIIIIIIIIIIIIIIIIIIIIIIIIIIIIIIIIIIIIIIIIIIIIIIIIIGGAG<.A.AGGGGG<<.AAGGGG.AG.AGA
@7001253F:639:HTNW7BCX2:1:1105:13408:2244 1:N:0:AGGCAGAAA+TATCCTCTT
TTCTAGCTGGCACGCCTGTTTGGGCGTCACGCTAAACACGCTCCCACTCTCCCTCATCTGGGAGCGGGATGCGGCATGTGGTCTCCCGTCTCGCAAGTGGCGGTGGGCCGAAGATATGGCTGCCGGCGTATCGTGCCGGACACAGCGCCAGGTGGGCGTTCTCGCTAAAACTTACCGCAGTGCATCCGGGGCGTAGCCGACACGATGGCCTCGAACGACCCTTTGAACGGTGCGCATGACGCTCCGACCGCGACCTCAGGTCAAGCGGGACTGAGCG
+
GGGGGGIIIIIIIIIIIIIIIIIIIIIIIIIIIIIIIIIIIIIIIIIIIIIIIIIIIIIIIIIIIIIIIIIIIIIIIIIIIIIIIIIIIIIIIIIIIIIIIIIIIIIIIIIIIIIIIIIIIIIIIIIIIIIIIIIIIIIIIIIIIIIIIIIIIIIIIIIIIIIIIIIIIIIIIIIIIIIIIIIIIIIIIIIIIIIIIIIIIIIIIIIIIIIIIIIIIIIIIIIIIIIIIIIIIIIIIIIIIIIIIIIIIIIIGGGGGGGIIGGGGIIIIIIIGAAAG
@7001253F:639:HTNW7BCX2:1:1105:13812:2088 1:N:0:AGGCAGAAA+TATCCTCTT
GCGTAAGAGGCACGTCTGCCTGGGCGTCACGCACCGCGTCGCCCCCCACCCAAACCATTGGGATGGGGGGCGGACTGTGGCCCCCCGTGCGCTCCTCGCTCGCGGTCGGCCTAAACACAGACCCCGTGGCCGCGAAACGCCGCGACGTTTGGTGGTTTACTCGTGGCCCTGCGCCTCGAGCATCGCGTCGCGGCCTTGGCGGCCCATGGGAGCTCAAAGGACCCTGAGGAGGACCGTGTCACCCTCGAGTGGCGCCGGAACCTCCTAACCGTTGTGACCTCAGATCAGACGGGACTCGCTA
+
.GGGGGGGGGIIIGIIIGGIIIIIIIIIIIIIGIIIIIIIIIIIIIIIIIIIIIIIIIIIIIGIIIIIIIIIIIIIIIIIIIIIIIIIIIIIIIIIIIIIIIIIIIIIIIIIIIIIIIIIIIIIIIIIIIIIIIIIIIIIIIIIIIIIIIIIIIIIIIIIIIIIIIIIIIIIIIIIIIIIIIIIIIIIIIIIIIIIIIIIIIIIIIIIIIIIIIIIIIIIIIIIIIIIIIIIIIIIIIIIIIIIIIIIIIA.AAGGGGGIIIIGIGGAGGAGGGG<<.AGGGGGGGIIGAGGGGAIAAAGA
@7001253F:639:HTNW7BCX2:1:1105:13825:2138 1:N:0:AGGCAGAAA+TATCCTCTT
CCTAAAGTGGCACGCCTGTCTGGGCGTCACACGTCGTTGCCCCCCCCCAACCCCCTCGGGAGTTGGATGGGACGGATGATGGCCTCCCGTGTGCTCAGTCACGCGGTTGGCATAAATACCAAGTCCTCGGCGACCAACGCCATGACAATCGGTGGTTGTCAAACCTCGGTTTCCTGTCGTGCGCGCGTGTTGATCGAGTGCTTTCTTAAACAATGCGTGTCGATCCGTCGATGCTTACAACGCGACCCCAGGTCAGTCGGGTACGCTGC
+
.<<<.<<GGIIIIIIIIIIIIIIGIIIIIIIIIGIIIIIIIIIIIIIIIIIIIIIIIIIIIIIIIIIIIIIIIIIIIIIIIIIIIIIIIIIIIIIIIIIIIIIIIIIIIIIIIIIIIIIIIIIIIIIIIIIIIIIIIIIIII<IIIIIIIIIIIIIIIIIIIIIIIIIIIIIIIIIIIIIIIIIIIIIIIIIIIIIIIIIIIIIIIIIIIIIIIIIIIIIIIIIIIIIIIIIIIIIIIIIIIIIIIIIIIGAA<GGGGGAAGGGGG.AG
@7001253F:639:HTNW7BCX2:1:1105:13821:2226 1:N:0:AGGCAGAAA+TATCCTCTT
GCGTAAGAGGCACGTCTGTTTGGGCGTCACACGTCGTTGCCACCCCACTACTCCCTCGGGATCGCGGGGGGCGGATGGTGGCCTCCCGTACGCTCCGTCGCGCGGTTGGCATAAATACCAAGTCCTCGGCGACGCACGCCACGACAATCGGTGGTTGCGAAACCTCGGTTGCCCGTCGTGTGCGATCGTCGCGCATCGAGGGCTCGAAAACATGCTCGGCTACGGCTTGGCTTTCAACGCGACCTCAGGTCAAACGGGACTCGCTA
+
GGGGGGGIIIIIIIIIIIIIIIIIIIIIIIIIIIIIIIIIIIIIIIIIIIIIIIIIIIIIIIIIIIIIIIIIIIIIIIIIIIIIIIIIIIIIIIIIIIIIIIIIIIIIIIIIIIIIIIIIIIIIIIIIIIIIIIIIIIIIIIIIIIIIIIIIIIIIIIIIIIIIIIIIIIIIIIIIIIIIIIIIIIIIIIIIIIIIIIIIIIIIIIIIIIIIIIIIIIIIIIIIIIIIIIIIIIIIIIIIIIIIIIIIIIGGGAIIIIGGAGGGAG
@7001253F:639:HTNW7BCX2:1:1105:14057:2055 1:N:0:AGGCAGAAA+TATCCTCTT
GCGTAAGAGGCACGCCTGCCTGGGCGTCACGCCAAACACGCTCCCACCCAACCAACTTGGGGTGGGACGCGGCATGTGGCTCCTCGTCCCGCAAGGGGCGGTGGGCCAAAGATCCGGCTGCCGGCCTATCGTGCCGGACACAGCGCGTGGTAGGCGACCTCGCTTTACTAAACGCAGTGCCTCCGGCGCGTAGCCGACGCGATGGCCCGAATGGACCCTTTTAACGGAGTGCATGACGCTTCGACCGCGACCTCAGATCAGTCGGGGGAGCTAC
+
AGGGAGGGIIIIIIIIIIIIIIIIIIIIIIIIIIIIIIIIIIIIIIIIIIIIIIIIIIIIIIIIIIIIIIIIIIIIIIIIIIIIIIIIIIIIIIIIIIIIIIIIIIIIIIIIIIIIIIIIIIIIIIIIIIIIIIIIIIIIIIIIIIIIIIIIIIIIIIIIIIIIIIIIIIIIIIIIIIIIIIIIIIIIIIIIIIIIIIIIIIIIIIIIIIIIIIIIIIIIIIIIIIIIIIIIIIIIIIIIIIIIIIIIIIGIGGGGGAGGG<GGGGIGGGGAAG
@7001253F:639:HTNW7BCX2:1:1105:14159:2172 1:N:0:AGGCAGAAA+TATCCTCTT
GCGTAAGAGGCACGTCTGCTTGGGCGTCACGTCAAACACGCTCCCACCACTCATCGGGAAGTGGGACGCGGCATGTGGCCCCCCGTTTCGCAAGGTACGGTGGGCCTAAGATGTGGCTGCCGGCCTATCGTGCCGGACACAGCGCGTGGTGGGCGATCTCGCTTTACTTACCGCAGTGCATACGGACCGTAGCCGATGTTATGGCCTTAAGGACCCAAAGAACGGAGCACTTGATGCTCCGACCGCGACCTCAAATCAGACGGGGCGTAGTA
+
GGAGAGGGIIIIIIIIIIIIIIIIIIIIIIIIIIIIIIIIIIIIIIIIIIIIIIIIIIIIIIIIIIIIIIIIIIIIIIIIIIIIIIIIIIIIIIIIIIIIIIIIIIIIIIIIIIIIIIIIIIIIIIIIIIIIIIIIIIIIIIIIIIIIIIIIIIIIIIIIIIIIIIIIIIIIIIIIIIIIIIIIIIIIIIIIIIIIIIIIIIIIIIIIIIIIIIIIIIIIIIIIIIIIIIIIIIIIIIIIIIIIIIIIIIIIIGGAGGGGIIIIGGGAGGGA
@7001253F:639:HTNW7BCX2:1:1105:14178:2190 1:N:0:AGGCAGAAA+TATCCTCTT
GAGCCTTAGGCACGCCTGTGTGGGCGTCTCACAACGCGTCGCCCCCCACCCTTTCGTGGAGGGGGCGGATACTGGCTCCCCGTACGCCCCGCGTGCGGTCGGCCTAAAAGCGAGTCCCGACGATCGAAGTCGTGGCAATTGGTGGTTGTAAAATGCCGTTTCTCTTTGTCGCGTGCTTCCTTCGGTATGGTTGGCTCCCTGACCCTGAAGCTCCATGCATTTGGTGCCTCGATCGCGACCCCAAGTCAATCGGGACTGAGCG
+
.GGG.GGGGGGIIIIIIIGIIIIIIIIIIIIIIIIIIIIIIIIIIIIIIIIIIIIIIIIIIIIIIIIIIIIIIIIIIIIIIIIIIIIIIIIIIIIIIIIIIIIIIIIIIIIIIIIIIIIIIIIIIIIIIIIIIIIIIIIIIIIIIIIIIIIIIIIIIIIIIIIIIIIIIIIIIIIIIIIIIIIIIIIIIIIIIIIIIIIIIIIIIIIIIIIIIIIIIIIIIIIIIIIIIIIIIIIIIIIIIIIIIIIIIIIGGAGGGGAGAG
@7001253F:639:HTNW7BCX2:1:1105:14464:2083 1:N:0:AGCCAGAAA+TATCCTCTT
CCTCTAGTGGCACGCCTGTCTGGGCGTCACGCCAAACACGCTCCCACCCAACTAACTTGGGGTGGGACGCGGCATGTGGCTCCTCGTCCCGCAAGGGGCGGTGGGCCAAAGATCCGGCTGCCGGCCTATCGTGCCGGACACAGCGCGTGGTAGGCGACCTCGCTTTACTAAACGCAGTGCCTCCGGCGCGTAGCCGACGCGATGGCCCGAATGGACCCTTTTAACGGAGTGCATGACGCTTCGACCGAGACCCCAGGTCAGTCGGGTACGCTGC
+
<GGG.<<GGGGGIIIIIGGGGGGGIIIIIIIIIIIIIIIIIIIIIIIIIIGIIIIIIIIIIIIIIIIIIIIIIIIIIIIIIIIIIIIIIIIIIIIIIIIIIIIIIIIIIIIIIIIIIIIIIIIIIIIIIIIIIIIIIIIIIIIIIIIGIIIIIIIIIIIIIIIIIIIIIIIIIIIIIIIIIIIIIIIIIIIIIIIIIIIIIIIIIIIIIIIIIIIIIIIIIIIIIIIIIIIIIIIIIIIIIIIIIIIIII<G.G<<..AGGGAAGGGGA.<AA<
@7001253F:639:HTNW7BCX2:1:1105:14596:2106 1:N:0:AGGCAGATA+TATCCTCTT
CTCTGAAGGGCACGCCTGTTTGGGCGTCTCACAACGCGTCGCCCCCCCGCCCTTTCGTGGATGAGGCGAATACTGGCTCCCCGTATGCCCAGCGTGCGGTCGGCCTAAAAGCAAGTCCCGACGATCGAAGTCGTGGCAATTGGTGGTCGTAAAATGCCGTTTCACTTTGTCGCGCGCTTCCTTCGGTACGGTTGGCTCCCTGACCCTGAAGCTCCATGCATTTGGTGCCTCGATCGCGACCCCAAATCAAACGGGTCGACGTC
+
<G.G.<<G<<GGGIIIIIIIIIIIIIIIIIIIIIIIIIIIIIIIIIIIIIIIIIIIIIIIIIIIIIIIIIIIIIIIIIIIIIIIIIIIIIIIIIIIIIIIIIIIIIIIIIIIIIIIIIIIIIIIIIIIIIIIIIIIIIIIIIIIIIIIIIIIIIIIIIIIIIIIIIIIIIIIIIIIIIIIIIIIIIIIIIIIIIIIIIIIIIIIIIIIIIIIIIIIIIIIIIIIIIIIIIIIIIIIIIIIIIIIIIIIIIGIGGA<IGGGGAG
@7001253F:639:HTNW7BCX2:1:1105:14517:2155 1:N:0:AGGCAGAAA+TATCCTCTT
CTATCAAGGGCACGCCTGTGTGGGTGTCACGCAACGTCGCCGCCAACGCCGCCCTCAGGGGCGCGCAGTTGGGGGCGGAATATGGCCTCCCGTGCGCCTCGGCGCGCGGTTGGCCTAAATATCAGCCCCCGGCGAGGATCGCCACGACAAGCGGTGGTTTTTTCAACGAAGGACCTCGGGTGTTGTCGTGCGGCCTTCCGGAGGGAACGGACCCTGCGCTCTCGAGCGCGATCTCTTTCGTGACCCCAAGTCAGTCGGGTGCAGCTA
+
<<GA<<<GGGIIIIIIIIIIIIIIIIIIIIIIIIIIIIIIIIIIIIIIIIIIIIIIIIIIIIIIIIIIIIIIIIIIIIIIIGIIIIIIIIIIIIIIIIIIIIIIIIIIIIIIIIIIIIIIIIIIIIIIIIIIIIIIIIIIIIIIIIIIIIIIIIIIIIIIIIIIIIIIIIIIIIIIIIIIIIIIIIIIIIIIIIIIIIIIIIIIIIIIIIIIIIIIIIIIIIIIIIIIIIIIIIIIIIIIIIIIIIIIIIAGGGGAGGGGGGGAGAG
@7001253F:639:HTNW7BCX2:1:1105:14904:2189 1:N:0:AGGCAGATA+TATCCTCTT
ACTCTAGTGGCACGTCTGTTTGGGCGTCACATATCGAAGCCTCTCGCCAATTTCCTATATTGATAGGGGTATTGTGCAGGGCGAATGTTGGCCTCCCGTGAGCTCTATTGCCTCATGGTTGGTTGAAAATCGAGACCTTGGTAGGGTGTGCCATGATAGGTGGTGGCTGTGTTACGCACGAGACCAAGTAAGTCATGTGCTGCTCTATTGAATTTAGGCCTCTTTTACCCACATGCGTTTCGAAACGCTCGTGATGTGACCTCAAGTCAAGCGGGTCGACGTC
+
<<<G.<<GGGIGGIIIIGGGGGGIGIIIGIIIIIIIIIIIIIGIIIGIIIIIIIIIIIIIIIIIIIIIIIIIIIIIIIIIIIIIIIIIIIIIIIIIIIIIIIIIIIIIIIIIIIIIIIIIIIIIIIIIIIIIIIIIIIIIIIIIIIIIIIIIIIIIIIIIIIIIIIIIIIIIIIIIIIIIIIIIIIIIIIIIIIIIIIIIIIIIIIIIIIIIIIIIIIIIIIIIIIIIIIIIIIIIIIIIIIIIIIIIIIGGIIIIGGG<GGG<GIGGGGGGGGAIGGGGAAA
@7001253F:639:HTNW7BCX2:1:1105:14897:2204 1:N:0:AGGCAGAAA+TATCCTCTT
TCTCCAGTGGCACGTCTGTTTGGGCGTCACATATCGAAGCCTCTCGCCAATTTCCTATATTGATAGGGGTATTGTGCAGGGCGAATGTTGGCCTCCCGTGAGCTCTATTGCCTCATGGTTGGTTGAAAATCGAGACCTTGGTAGGGTGTGCCATGATAGGTGGTGGCTGTGTTACGCACGAGACCAAGTAAGTCATGTGCTGCTCTATTGAATTTAGGCCTCTTTTACCCACATGCGTTTCGAAACGCTCGTGATGTGACCTCAAGTCAAGCGGGTCGACGTC
+
<<GA.<<AGGGGGAGGGGGGGGGGGIIIGIIIGIIIIIIIIIIIIIIIIIIIIIIIGIIIIIIGIIIIIIIIIIIIIIIIIIIIIIGIIIIGIIIIIIIIIGIIIIIIIIIIIIIGIIIIIIIIIIIIIIIIIIIIIIIIIIIIIIIIIIIIIIIIIIIIIIIIIIIIIIGIIIIIIIIIIIIIIIIIIIIIIIIIIIIIIIIIIIIIIIIIIIIIIIIIIIIIIIIIIIIIIIIIIIIIIIIIIIIIIIGGG<GG<.GGGGGGGAA.A.GGGGGGIGAAAAA
@7001253F:639:HTNW7BCX2:1:1105:14937:2217 1:N:0:AGGCAGATA+TATCCTCTT
GCGTAAGAGGCACGTCTGTTTGGGCGTCACGCTAAACACGCTCCCACTCTCCCTCATCCGGGAGCGGGATGCGGCATGTGGTCTCCCGTCTCGCAAGTGGCGGTGGGCCGAAGATATGGCTGCCGGCGTATCGTGCCGGACACAGCGCTAGGTGGGCGTTCTCGCTAAAACTTACCGCAGTGCATCCGGGGCGTAGCCGACACGATGGCCTCGAACGACCCTTTGAACGGTGCGCATGACGCTCCGACCGCGACCCCAAATCAGTCGGGTACGCTGC
+
AGG.<GGGGIIIIGIIIIIIIIIIIIIIIIIIIIIIIIIIIIIIIIIIIIIIIIIIIIIIIIIIIIIIIIIIIIIIIIIIIIIIIIIIIIIIIIIIIIIIIIIIIIIIIIIIIIIIIIIIIIIIIIIIIIIIIIIIIIIIIGIIIIIIIIIIIIIIIIIIIIIIIIIIIIIIIIIIIIIIIIIIIIIIIIIIIIIIIIIIIIIIIIIIIIIIIIIIIIIIIIIIIIIIIIIIIIIIIIIIIIIIIIIIIIGGGGGGGGGAGGAGIIIIIGIGAAGGA
@7001253F:639:HTNW7BCX2:1:1105:14851:2238 1:N:0:AGGCAGAAA+TATCCTCTT
TTCTGGCTGGCACGCCTGTTTGGGCGTCACGTCAAACACGCTCCCACCACTCATCGGGAAGTGGGACGCGGCATGTGGCCCCCCGTTTCGCAAGGTACGGTGGGCCTAAGATGTGGCTGCCGGCCTATCGTGCCGGACACAGCGCGTGGTGGGCGATCTCGCTTTACTTACCGCAGTGCATACGGACCGTAGCCGATGTTATGGCCTTAAGGACCCAAAGAACGAAGCACTTGATGCTTCGACCGAGACCCCAAATCAGACGGGTCGACGTC
+
<GG..<GGGGIIIIIIIIIIIIIIIIIIIIIIIIIIIIIIIIIIIIIIIIIIIIIIIIIIIIIIIIIIIIIIIIIIIIIIIIIIIIIIIIIIIIIIIIIIIIIIIIIIIIIIIIIIIIIIIIIIIIIIIIIIIIIIIIIIIIIIIIIIIIIIIIIIIIIIIIIIIIIIIIIIIIIIIIIIIIIIIIIIIIIIIIIIIIIIIIIIIIIIIIIIIIIIIIIIIIIIIIIIIIIIIIIIIIIIIIIIIIIIII..GGGIGGIIIIIIIIIGGAAG
@7001253F:639:HTNW7BCX2:1:1105:15234:2180 1:N:0:AGGCAGACA+TATCCTCTT
CCTATAGTGGCACGTCTGTTTGGGCGTCACGTCAAACACGCTCCCACCACTCATCGGGAAGTGGGACGCGGCATGTGGCCCCCCGTTTCGCAAGGTACGGTGGGCCTAAGATGTGGCTGCCGGCCTATCGTGCCGGACACAGCGCGTGGTGGGCGATCTCGCTTTACTTACCGCAGTGCATACGGACCGTAGCCGATGTTATGGCCTTAAGGACCCAAAGAACAGAGAACTTGATGCTTCGACCGAGACCTCAAATCAAGCGGGGGAGCTAC
+
GAAG.GGGGIIGIIGIIIIGGIIIIIIGGIIIGIIIIIIIIIIIIIIIIGIIIIIIIIIIIIIIIAIGIIGIIIIIIIIIIIIIIIIIIIIIIIIIIIIIGIIIIIIIIIIGGIIIIIIIIIIIIIIIIIIIIIIIIIIIIIIIIIIIIIIIIIIIIIIIIIIIIIIIIIIIIIIIIIIIIIIIIIIIIIIIIIIIIIIIIIIIIIIIIIIIIIIIIIIIIIIIIII.IIIIIIIIIIIIIIIIIIIIII.GGGAGGGAA.<GG.GGA<<..
@7001253F:639:HTNW7BCX2:1:1105:15235:2198 1:N:0:AGACAGAAA+TATCCTCTT
TTCTAGCTGGCACGTCTGCGTGGGTGTCACAAATCGTCGTCCCTCACCATCCTTTGCTGATGCGGGACGGAAGCTGGTCTCCCGTGTGTTGCCGCACGCGGTTGGCCTAAATCCGAGCCAAGGACGCCTGGAGCGTACCGACATGCGGTGGTGAACTTGATCCATTACATTTTATCGGTCGCTCTTGTCCGGAAGCTGTAGATGACCCAAAGTCCATATAGAGACCCCAAATCAAGCGGGACTGAGCG
+
IIII;IGIIIIIIIIIIIGIIIIIIIIIIIIIIIIIIIIIIIIIIIIIIIIIIIIIIIIIIIIIIIIIIIIIIIIIIIIIIIIIIIIIIIIIIIIIIIIIIIIIIIIIIIIIIIIIIIIIIIIIIIIIIIIIIIIIIIIIIIIIIIIIIIIIIIIIIIIIIIIIIIIIIIIIIIIIIIIIIIIIIIIIIIIIIIIIIIIIIIIIIIIIIIIIIIIIIIIIIIIIIIIIIIIIIIIIIIIIIIIIIIII
@7001253F:639:HTNW7BCX2:1:1105:15179:2249 1:N:0:AGGCAGACA+TATCCTCTT
ATCTTAAGGGCACGCCTGCTTGGGCGTCACACGTCGTTGCCCCCCCATCAACTCCTTCGGGATTGCGGGGGGCTGATGATGGCCTCCCGTGCGCCTCGCCGCGCGGTTGGCATAAATACCAAGTCCTCGGCGACGCACGCCACGACAATCGGTGGTTGCGAGACCTCGGTTGCCCGTCGTGTGCGTTCGTCGCGCATCGAGGGCTCGAAAAAATGCTCGGCTCCGGCTCGGCTTTCAACGTGACCCCAAGTCAGACGGGACTCGCTA
+
.<.<G<GGGGIIIIIIIIIIIIIIIIIIIIIIIIIIIIGIIIIIIIIIIIIIIIIIIIIIIIIIIIIIIIIIIIIIIIIIIGIIIIIIIIIIIIIIIIIIIIIIIIIIIIIIIIIIIIIIIIIIIIIIIIIIIIIIIIIIIIIIIIIIIIIIIIIIIIIIIIIIIIIIIIIIIIIIIIIIIIIIIIIIIIIIIIIIIIIIIIIIIIIIIIIIIIIIIIIIIIIIIIIIIIIIIIIIIIIIIIIIIIIIIIGIIGGIIGGAAGAAAGA
@7001253F:639:HTNW7BCX2:1:1105:15480:2165 1:N:0:AGGCAGACA+TATCCTCTT
CTATTAAGGGCACGTCTGTGTGGGCGTCTCACAACGCGTCGCCCCCCCACCCTTTCGTGGATGGGGCGGATACTGGCTCCCCGTACGCCCAGCGTGCGGTCGGCCTAAAAGCGAGTCCCGACGATCGAAGTCGTGGCAATTGGTGGTTGTAAAATGCCGTTTCACTTTGTCGCGCGCTTCCCTCGGTACGGTTGGCTCCCTGACCCTGAAGCTCCATGCATTTGGTGCCTCGATCGCGACCTCAAATCAGTCGGGCCTAAGAC
+
GGAGGGIGGIIIIIIIIIIIIIIIIIIIIIIIIIIIIIIIIIIIIIIIIIIIIIIIIIIIIIIIIIIIIIIIIIIIIIIIIIIIIIIIIIIIIIIIIIIGIIIIIIIIIIIIIIIIIIIIIIIIIIIIIIIIIIIIIIIIIIIIIIIIIIIIIIIIIIIIIIIIIIIIIIIIIIIIIIIIIIIIIIIIIIIIIIIIIIIIIIIIIIIIIIIIIIIIIIIIIIIIIIIIIIIIIIIIIIIIIIIIIIIIIIGIGIIGGGGAAGA
@7001253F:639:HTNW7BCX2:1:1105:15376:2186 1:N:0:AGGCAGAAA+TATCCTCTT
ACTATAGTGGCACGTCTGCGTGGGCGCCACACCAAACACGCTCCCACCCCACTAACCTGGGGCGGGACGCGGCATGTGGCTCCTCGTCTCGCAAGGGGCGGTGGGCCGAAGATCCGGCTGCCGGCGTATCGTGCCGGACACAGCGCGTGGTAGGCGACCTCGCTTTACTAAACGCAGTGCATCCGGCGCGTAGCCGACGCGATGGCCTCAATGGACCCTTTTAACGGAGTGCATGACGCTTCGACCGTGACCTCAGATCAAACGGGTGCAGCTA
+
<<<..<<<GGIIIIIIIIIIIIIIIIIIIIIIIIIIIIIIIIIIIIIIIIIIIIIIIIGIIIIIIIIIIIIIIIIIIIIIIIIIIIIIIIIIIIIIIIIIIIIIIIIIIIIIIIIIIIIIIIIIIIIIIIIIIIIIIIIIIIIIIIIIIIIIIIIIIIIIIIIIIIIIIIIIIIIIIIIIIIIIIIIIIIIIIIIIIIIIIIIIIIIIIIIIIIIIIIIIIIIIIIIIIIIIIIIIIIIIIIIIIIIIIIGIGGG.G<GGGGGGGGGIGGGAGG
@7001253F:639:HTNW7BCX2:1:1105:15403:2245 1:N:0:AGGCAGAAA+TATCCTCTT
TTCTCAAGGGCACGTCTGTTTGGGCGTCACGCCAAACACGCTCCCACCCAACTAACTTGGGGTGGGACGCGGCATGTGGCTCCTCGTCCCGCAAGGGGCGGTGGGCCAAAGATCCGGCTGCCGGCCTATCGTGCCGGACACAGCGCGTGGTAGGCGACCTCGCTTTACTAAACGCAGTGCCTCCGGCGCGTAGCCGACGCGATGGCCCGAATGGACCCTTCTAACGGAGTGCATGACGCTTCGACCGCGACCCCAGGTCAATCGGGGGAGCTAC
+
<<<G.<<GGGIIGIIIIGGGGGGIIIGIGIIIIIIIGIIIIIIIIGIIIGIIIIGIIIIIIIIIIIIIIIIIIIIIIIIIIIIIIIIIIIIIIIIIIIIIIIIIIIIGIIIIGIIIIIIIIIIIIIIIIIIIIIIIIIIIIIIIIIIIIIIIIIIIIIIIIIIIIIIIIIIIIIIIIIIIIIIIIIIIIIIIIIIIIIIIIIIIIIIIII;IIIIIIIIIIIIIIIIIIIIIIIIIIIIIIIIIIIIIIA<GAG.<AGGGAGGGAGA<GGAGGA
@7001253F:639:HTNW7BCX2:1:1105:15864:2063 1:N:0:AGGCAGAAA+TATCCTCTT
ACTAGAGTGGCACGTCTGTTTGGGCGTCACATATCGAAGCCTCTCGCCAATTTCCTATATTGATAGGGGTATTGTGCAGGGCGAATGTTGGCCTCCCGTGAGCTTTATTGCCTCATGGTTGGTTGAAAATCGAGACCTTGGTAGGGTGTGCCATGATAGGTGGTGGCTGTGTTACGCACGAGACCAAGTAAGTCATGTGCTGCTCTATTGAATTTAGGCCTCTTTTACCCACATGCGTTTCGAAACGCTCGTGATGAGACCTCAAGTCAAACGGGTCGACGTC
+
<<.<<AGGGGIIIIIIIIGIIIIIGIIGIIIIIIIIIIIIIIIIIIIIIIIIIIIIIIIIIIIIIIIIIIIIIIIIIIIIIIIIIIIIIIIIIIIIIIIIIIIIIIIIIIIIIIIIIIIIIIIIIIIIIIIIIIIIIIIIIIIIIIIIIIIIIIIIIIIIIIIIIIIIIIIIIIIIIIIIIIIIIIIIIIIIIIIIIIIIIIIIIIIIIIIIIIIIIIIIIIIIIIIIIIIIIIIIIIIIIIIIIIIIIIGGGIGIGGIIIGIIIGIIIIIGIGGGGGGAGAG
@7001253F:639:HTNW7BCX2:1:1105:15785:2227 1:N:0:AGGCAGAAA+TATCCTCTT
CAGCCTTAGGCACGCCTGTCTGGTCGGTATTGGCGGAGTCGGCTCCTGGGCGGCCGAGGCGCTGGCGCGTACCGGTATTGGCGCGATTACCCTTATTGATATGGATGATGTTTGCGTCACGAATACCAACCGTCAGATCCACGCCCTGCGCGATAACGTTGGCCTGGCGAAAGCAGAAGTGATGGCAGATCGCATCCGCCTGATTAACCCGGAATGTCGCGTCACGGTGATTGATGATTTCGTCACCGCCGATAATGTGGCGCAATACCTGGGCACCGGCTTTAGCTACGTGATTGACGCAATCGACAGCGTGCGTCCGAAGGCGGCCCTGATTGCCTATTGCCGTCGCTACAAGATCCCATTAGCGACCCCAAATCAGGCGGGCGATCAGT
+
.<.G.AGGGGGIIGGGGIGGGGIIGGIGGGGIGGGGGGGGGAGGGGGIIIGAG.GGGAAAGGGGGGGGGGGGGGIIGGIGGGAGGGGGGGGIGIGGGGAAG<GGGGGGGGGGGIGGGIIIGIIIIIIIIIIGIGGIIGGGGIIIIIIIIGGIIIIIIIIIIGGIIIIIIIIIIIIIIIIAIIIIIIIIIIGGIIIIIIIIIIIIIIIIIIIIIIIIIIIIIIIIIIIIIIIIIIIIIIIIIIIIIIIIII.G<..<.<AGAG.GGGGGG.GAAA<A<GGGGAAAGGA.AG.GAG<GAGGAA<.<GGGGGGGGGA<.<<<.GAG.AA..AGAGAGGGG<A<.A.AGAAGGGAGGGGGGGGGGA<.GAGAGGAGGGGAG<AAGGGGGGAGGGAA
@7001253F:639:HTNW7BCX2:1:1105:16095:2124 1:N:0:AGGGAGAAA+TATCCTCTT
GCGTAAGAGGCACGCCTGTGTGGTGACCTCAAGTCAATCGGGCGATCAGT
+
IIIIIIIIIIIIIIIIIIIIIIIIIIIIIIIIIIIIIIIIIIIIIIIIII
@7001253F:639:HTNW7BCX2:1:1105:16187:2228 1:N:0:AGGCAGAAA+TATCCTCTT
ACTATAGTGGCACGTCTGTTTGGGCGTCACGCACCGTTGCCCCCCAAACCCCCTCAGTCCTCCACGGAGGATTGGCGAGGCGCATGGGGGGCGTAAAGTGGCTTCCCGTCGGCTTTGTCCCGCGGTTGGCCTAAAAATGAATCCCTAGCCGCGGTGCGCGCGGCATTCGGTGGTCATCGATCCCTTTCGTTACCCCGCCGCGCGCTCACGTGCCGCGAAGGATGTCACACTAGTAAACCCGACGCCTCGCTTTGTGAAGAGCGGAGCTTACAACGCGACCCCAGATCAGGCGGGCGGAGCCT
+
.<G<GGGGIIIIIIIIIIIIIIIIIIIIIGIIIIIGIIIIIIIIIIIIIIIIIIIIIIIIIIIIIIIIIIIIIIIIIIIIIIIIIIIIIIIIIIIIIIIIIIIIIIIIIIIIIIIIIIIIIIIIIIIIIIIIIIIIIIIIIIIIIIIIIIIIIIIIIIIIIIIIIIIIIIIIIIIIIIIIIIIIIIIIIIIIIIIIIIIIIIIIIIIIIIIIIIIIIIIIIIIIIIIIIIIIIIIIIIIIIIIIIIIIIIGGGGGAAGAGGGIGGGGGGGGAIIIIGGGGGGGGGAIIIIGIIIIGGGAGGA
@7001253F:639:HTNW7BCX2:1:1105:16397:2085 1:N:0:AGGCAGAAA+TATCCTCTT
GAGCCTTAGGCACGTCTGCTTGGGCGTCTCACAACGCGTCGCCCCCCACCCTTTCGTGGAGGGGGCGGATACTGGCTCCCCGTACGCCCCGCGTACGGTCGGCCTAAAAGCGAGTCCCGACGATCGAAGTCGTGGCAATTGGTGGTTGTAAAATGCCGTTTCTCTTTGTCGCGTGCTTCCTTCGGTATGGTTGGCTCCCTGACCCTGAAGCTCCATGCATTTGGTGCCTCGATCGAGACCCCAAGTCAAACGGGTGCAGCTA
+
GGGGGGGAGGGGIIIIIIIIIIIIIIIIIIIIIIIIIIIIIIIIIIIIIIIIIIIIIIIIIIIIIIIIIIIIIIIIIIIIIIIIIIIIIIIIIIIIIIIIIIIIIIIIIIIIIIIIIIIIIIIIIIIIIIIIIIIIIIIIIIIIIIIIIIIIIIIIIIIIIIIIIIIIIIIIIIIIIIIIIIIIIIIIIIIIIIIIIIIIIIIIIIIIIIIIIIIIIIIIIIIIIIIIIIIIIIIIIIIIIIIIIIIIIIGGGGGGGAAGAG
@7001253F:639:HTNW7BCX2:1:1105:16321:2098 1:N:0:AGGCAGAAA+TATCCTCTT
GCGTAAGAGGCACGTCTGTCTGGGCGTCTCACAACGCGTCGCCCCCCACCCTTTCGTGGAGGGGGCGGATACTGGCTCCCCGTACGCCCCGCGTGCGGTCGGCCTAAAAGCGAGTCCCGACGATCGAAGTCGTGGCAATTGGTGGTTGTAAAATGCCGTTCCTCTTTGTCGCGCGCTTCCTTCGGTATGGTTGGCTCCCTGACCCTGAAGCTCCATGCATTTGGTGCCTCGATCGCGACCTCAAATCAAACGGGACTGAGCG
+
GGGGG<GG<GGIIIGIIIIIIIIIIIIIIIIIIIIIIIIIIIIIIIIIIIIIIIIIIIIIIIIIIIIIIIIIIIIIIIIIIIIIIIIIIIIIIIIIIIIIIIIIIIIIIIIIIIIIIIIIIIIIIIIIIIIIIIIIIIIIIIIIIIIIIIIIIIIIIIIIIIIIIIIIIIIIIIIIIIIIIIIIIIIIIIIIIIIIIIIIIIIIIIIIIIIIIIIIIIIIIIIIIIIIIIIIIIIIIIIIIIIIIIIIIIIIIIGGGAAGGG
@7001253F:639:HTNW7BCX2:1:1105:16417:2125 1:N:0:AGGCAGAAA+TATCCTCTT
CTATTAAGGGCACGCCTGTTTGGCAAACCGGTGGCTCCGTGACCCCAGATCAATCGGGTGCAGCTA
+
IIGIIIIIIIIIIIIIIIIIIIIIIIIIIIIIIIIIIIIIIIIIIIIIIIIIIIIIIIIIIIIIII
@7001253F:639:HTNW7BCX2:1:1105:16378:2206 1:N:0:GGGCAGAAA+TATCCTCTT
TTCTCAAGGGCACGTCTGTGTGGGCGTCACGCCAAACACGCTCCCACCCAACTAACTTGGGGTGGGACGCGGCATGTGGCTCCTCGTCCCGCAAGGGGCGGTGGGCCAAAGATCCGGCTGCCGGCCTATCGTGCCGGACACAGCGCGTGGTAGGCGACCTCGCTTTACTAAACGCAGTGCCTCCGGCGCGTAGCCGACGCGATGGCCCGAATGGACCCTTTTAACGGAGTGCATGACGCTTCGACCGCGACCCCAAGTCAGACGGGACTGAGCG
+
<<GG<<<GAGGGIIIIIIGIIIGIGIIIIIIIIIIIIIIIIIIIIIIIIIIIIIIIIIIIIIIIIIIIIIIIIIIIIIIIIIIIIIIIIIIIIIIIIIIIIIIIIIIIIIIIIIIIIIIIIIIIIIIIIIIIIIIIIIIIIIIIIIIIIIIIIIIIIIIIIIIIIIIIIIIIIIIIIIIIIIIIIIIIIIIIIIIIIIIIIIIIIIIIIIIIIIIIIIIIIIIIIIIIIIIIIIIIIIIIIIIIIIIIIIAGGA<<G<<GGGGGA<IIIGGAGA
@7001253F:639:HTNW7BCX2:1:1105:16694:2100 1:N:0:AGGCAGAAA+TATCCTATC
GCGTAAGAGGCACGCCTGCTTGGGCGTCACGCATCGCGTCGCCCCCTACACCAATTTGGTGCGGGGGCGGATAATGGCATCCCGTTAGCTCGGTTTGCCCAAAAAGGATCCCTCATCGACGGATGTCACAACCAGTGGTGGTTGAAAGATCATTGGTGCCGTTGTGCTTCACTCCGTCGCATGCTTGGGCATCGTTACAAAACAATGGTGCTAACGCGCCTTCGACCGCGACCCCAGGTCAATCGGGCGGAGCCT
+
AGGGGIIIIIIIIIIIIIIIIIIIIIIIIIIIIIIIIIIIIIIIIIIIIIIIIIIIIIIIIIIIIIIIIIIIIIIIIIIIIIIIIIIIIIIIIIIIIIIIIIIIIIIIIIIIIIIIIIIIIIIIIIIIIIIIIIIIIIIIIIIIIIIIIIIIIIIIIIIIIIIIIIIIIIIIIIIIIIIIIIIIIIIIIIIIIIIIIIIIIIIIIIIIIIIIIIIIIIIIIIIIIIIIIIIIIIIIIIIIIIIIIIIIIIGGGAA
@7001253F:639:HTNW7BCX2:1:1105:17097:2135 1:N:0:AGGCGGAAA+TATCCTCTT
GCGTAAGAGGCACGTCTGTCTGGGCGTCACGCCAAACACGCTCGACCTCGCTTTACTAAACGCAGTGCCTCCGGCGCGTAGCCGACGCGATGGCCCGAATGGACCCTTTTAACGGAGTGCATGACGCTTCGACCGCGACCCCAAATCAGTCGGGGGAGCTAC
+
IIIIIIIIIII;I;IIIIIIIIIIIII;IIIIIIIIIIIIIIII;IIIIIIIIIIIIIIIIIIIIIIIIIIIIIIIIIIIIIIIIIIIIIIIIIIIIGIIIIIIIIIIIIIIIIIIIIIIIIIIIIIIIIIIIIIIIIIIIIIIIIIIIIIIIIIIIIIIII
@7001253F:639:HTNW7BCX2:1:1105:17129:2153 1:N:0:AGGCAGAAA+TATCCTCTT
GCGAAAGGGGCACGTCTGCGTGGGCGTCACGCACCGCGTCGCCCCCCACCCAAACCATTGGGATGGGGGGCGGACTGTGGCCCCCCGTGCGCTCCTCGCTCGCGGTCGGCCTAAACACAGACCCCGTGGCCGCGAAACGCCGCGACGTTTGGTGGTTTACTCGTGGCCCTGCGCCTCGAGCATCGCGTCGCGGCCTTGGCGGCCCATGGGAGCTCAAAGGACCCTGAGGAGGACCGTGTCACCCTCGAGTGGCGCCGGAACCTCCTAACCGTTGAGACCCCAAATCAGGCGGGGGAGCTAC
+
GGG.<AGGGGIIIIIIIIIIGIIIIIIIIIIIIIIIIIIIIIIIGIIIIIIIIIIIIIIIIIIIIIIIIIIIIIIIIIIIIIIIIIIIIGIIIIIIIIIIIIIIIIIIIIIIIIIIIIIIIIIIIIIIIIIIIIIIIIIIIIIIIIIIIIIIIIIIIIIIIIIIIIIIIIIIIIIIIIIIIIIIIIIIIIIIIIIIIIIIIIIIIIIIIIIIIIIIIIIIIIIIIIIIIIIIIIIIIIIIIIIIIIIIIGGIGIGIIGGGGIIIIGAGGGGGGGGGA<GIIGGGGA<GAGGGGGGGG.GGA
@7001253F:639:HTNW7BCX2:1:1105:17376:2095 1:N:0:AGGCAGATA+TATCCTCTT
CCTAGAGTGGCACGTCTGCCTGGCTCGGAGATGTGTGAGACAGTAGTGACCCCAAATCAAGCGGGACTCGCTA
+
<IIGIIIIIIIIIIIIIIIIIIIIIIIIIIIIIIIIIIIIIIIIIIIIIIIIIIIIIIIIIIIIIIIIIIIII
@7001253F:639:HTNW7BCX2:1:1105:17468:2109 1:N:0:AGGCAGAAA+TATCCTCTT
ATCTCAAGGGCACGCCTGTGTGGGTGTCACGCATCGTTGCCCCAACCCCAAACACTTCTTATGATGTGTGGGGTGCGGGGAAGACATTGGCCTCCCGTGTGCTTCTGCTCGCGGTTAGCCTAAAAGTGAGTCCTAGGCGACGAGCGCCACGACAATCGGTGGTTGAGAAACCCTCGTGACCCGTCGTGTGTTGCCCGTCGCTGTGAAGGTGCTCCTCGACCCTATTGCGTCGTTCCTGCGACTCTACCATCGCGACCCCAGATCAGACGGGACTCGCTA
+
<<<G<<<GGGGGGIIIGIIGIIIIIIIIIIIIIIIIIIIIIIIIIIIIIIIIIIIIIGIIIIIIGIIIIIIIIIIIIIIIIIIIIIIIIIIGIIIIIIIIIIIGIIIIIIIIIIIIIIIIIIIIIIIIIIIIIIIIIIIIIIIIIIIIIIIIIIIIIIIIIIIIIIIIIIIIIIIIIIIIIIIIIIIIIIIIIIIIIIIIIIIIIIIIIIIIIIIIIIIIIIIIIIIIIIIIIIIIIIIIIIIIIIIIIIGGAGAAGAAAGGG.AIGGGGGIIIGGAAG
@7001253F:639:HTNW7BCX2:1:1105:17638:2076 1:N:0:AGGCAGATA+TATCCTCTT
GAGCCTTAGGCACGTCTGTCTGGGTGTCACAAATCGTCGTCCCCCCATCCTCTCGAGGATATGGGATGGAAGCTGATCTCCCGCGTGTTACCGCACGCGGTTGGCCAAAATCCGAGCTAAGGACGTCAGGAGCGTCTTGACATGCGGTGGTGAATTTAATTCTCGTCATATAGTCAGACGTTCCGGTCCAAAAGCTCTTGATGACCCAAAGTCCTCAACGCGACCCCAAGTCAAACGGGTGCAGCTA
+
IIIIIIIGIIIIIIIIIIIIIIIIIIIIIIIIIIIIIIIIIIIIIIIIIIIIIIIIIIIIIIIIIIIIIIIIIIIIIIIIIIIIIIIIIIIIIIIIIIIIIIIIIIIIIIIIIIIIIIIIIIIIIIIIIIIIIIIIIIIIIIIIIIIIIIIIIIIIIIIIIIIIIIIIIIIIIIIIIIIIIIIIIIIIIIIIIIIIIIIIIIIIIIIIIIIIIIIIIIIIIIIIIIIIIIIIIIIIIIIIIIIIIII
@7001253F:639:HTNW7BCX2:1:1105:17653:2116 1:N:0:AGGCAGAAA+TATCCTCTT
ATCTCAAGGGCACGTCTGTGTGGGCGTCACGCCAAACACGCTCCCACCCAACTAACTTGGGGTGGGACGCGGCATGTGGCCCCTCGTCCCGCAAGGGGCGGTGGGCCAAAGATCCGGCTGCCGGCCTATCGTGCCGGACACAGCGCGTGGTAGGCGACCTCGCTTTACTAAACGCAGTGCCTCCGGCGCGTAGCCGACGCGATGGCCCGAATGGACCCTTTTAACGGAGTGCATGACGCTTCGACCGTGACCTCAAGTCAGACGGGGGAGCTAC
+
.<<G.<<GGGIIIIIIIIGGIGGGIIIIIIIIIIGIAGGIIIIIIIIIIIIIIIIIIIIIIIIIIIIIIIIIIIIIIIIIIIIIIIIIIIIIIIIIIIIIIIIIIIIIIIIIIIIIIIIIIIIIIIIIIIIIIIIIIIIIIIIIIIIIIIIIIIIIIIIIIIIIIIIIIIIIIIIIIIIIIIIIIIIIIIIIIIIIIIIIIIIIIIIIIIIIIIIIIIIIIIIIIIIIIIIIIIIIIIIIIIIIIIIIIIGGGGAAGG..GGGAAGGGIGGGGG
@7001253F:639:HTNW7BCX2:1:1105:17580:2213 1:N:0:AGGCAGAAA+TATCCTCTT
GAGCCTTAGGCACGCCTGCCTGGGCGTCTCACAACGCGTCGCCCCCCCACCCTTTCGTGGAGGGGGCGGATACTGGCTCCCCGTACGCCCCGCGTGCGGTCTGCCTAAAAGCGAGTCCCGACGATCGAAGTCGTGGCAATTGGTGGTTGTAAAATGCCGTTTCTCTTTGTCGCGCGCTTCCTTCGGTACGGTTGGCTCCCTGACCCTGAAGCTCCATGCATTTGGTGCCTCGATCGTGACCCCAAGTCAATCGGGTGCAGCTA
+
GGGGGGGGGGIGIIIIIIIIIIIIIIIIIIIIIIIIIIIIIIIIIIIIIIIIIIIIIIIIIIIIIIIIIIIIIIIIIIIIIIIIIIIIIIIIIIIIIIIIIIIIIIIIIIIIIIIIIIIIIIIIIIIIIIIIIIIIIIIIIIIIIIIIIIIIIIIIIIIIIIIIIIIIIIIIIIIIIIIIIIIIIIIIIIIIIIIIIIIIIIIIIIIIIIIIIIIIIIIIIIIIIIIIIIIIIIIIIIIIIIIIIIIIIIGGGGIGIGAGAGA
@7001253F:639:HTNW7BCX2:1:1105:17878:2061 1:N:0:AGGCAGAAA+TATCCTCTT
TCTCCAGTGGCACGCCTGCGTGGGCGTCACGTCAAACACGCTCCCACCACTCATCGGGAAGTGGGACGCGGCATGTGGCCCCCCGTTTCGCAAGGTACGGTGGGCCTAAGATGTGGCTGCCGGCCTATCGTGCCGGACACAGCGCGTGGTGGGCGATCTCGCTTTACTTACCGCAGTGCATACGGACCGTAGCCGATGTTATGGCCTTAAGGACCCAAAGAACGGAGCACTTGATGCTTCGACCGCGACCCCAAATCAATCGGGTCGACGTC
+
.<<<<.<<GGGGGIIGGGIIIIIIIIIIIIIIIIIIIIIIIIIIIIIIIIIIIIIIIIIIIIIIIIIIIIIIIIIIIIIIIIIIIIGIIIIIIIIIIIIIIIIIIIIIIIIIIIIIIIIIIIIIIIIIIIIIIIIIIIIIIIIIIIIIIIIIIIIIIIIIIIIIIIIIIIIIIIIIIIIIIIIIIIIIIIIIIIIIIIIIIIIIIIIIIIIIIIIIIIIIIIIIIIIIIIIIIIIIIIIIIIIIIIIIIIGGGGAAGIGGIIGGGGIGGAGG
@7001253F:639:HTNW7BCX2:1:1105:17895:2088 1:N:0:AGGCAGACA+TATCCTCTT
TCGACTAGGGCACGCCTGTCTGGGCGTCACGCCAAAACACGCTCCCAACCACTCTCAACGGGAATCGGGATGCGGCATCTGGTCCCTCGTCTCTCAAGGGACGGTGGACCGAAGATTGGGCTGCCGGCGTACCGCGCCGGACACAGCGCATGGTGGGCGTCCTCGCTTTATCAATGCAGTGCATCCGGCGCGCAGCTGGCATTGTGACCTTTGAACGACCCAACAAACGAAGCGCACGTCGCTTCGACCGAGACCTCAAGTCAAGCGGGATGCGCAG
+
GGAGGGGGGGGGGGGIIIIIIIIIIIIIIIIIIIIIIIIIIIIIIIIIIIIIIIIIIIIIIIIIIIIIIIIIIIIIIIIIIIIIIIIIIIIIIIIIIIIIIIIIIIIIIIIIIIIIIIIIIIIIIIIIIIIIIIIIIIIIIIIIIIIIIIIIIIIIIIIIIIIIIIIIIIIIIIIIIIIIIIIIIIIIIIIIIIIIIIIIIIIIIIIIIIIIIIIIIIIIIIIIIIIIIIIIIIIIIIIIIIIIIIIIIIG..A<<.G<AGGGGGGGGGGGGGAAGA
@7001253F:639:HTNW7BCX2:1:1105:17751:2111 1:N:0:AGGGAGAAA+TATCCTCTT
GCGTAAGAGGCACGTCTGTTTGGGTGTCACGCATCGTTGCCCCCACCCCAACACCTCGTATGATGTGTACGGTGCGGGGCAGAAATTGGCCTCCCGTGTGCGTTGCTCGCGGTTAGCCTAAAAGCGAGTCCTGGGCGACGAGCGCCACGACAATCGGTGGTTGACAAAACCCTCGTGCCCCGTCGTGCGTTGCTCGACGCCGTGAAGGCTCTCCTCGACCCTATTGCGTCGTTCTTGCGACTCTACCATCGCGACCCCAAATCAAACGGGTGCAGCTA
+
GGGGGGGGGGGAAAGGIGGGGIIGIIIIGIIIIAIIIIIIIIIIIIIIIIIIGGIIIIIIIIIIIIIIIIIIIIIIIIIIIIIIIIIIIIIIIIIIIIIIIIIIIIIIIIIIIIIIIIIIIIIIIIIIIIIIIIIIIIIIIIIIIIIIIIIIIIIIIIIIIIIIIIIIIIIIIIIIIIIIIIIIIIIIIIIIIIIII.IIIIIIIIIIIIIIIIIIIIIIIIIIIIIIIIIIIIIIIIIIIIIIIIIIIIGGAAAGAAGG.GAGGGGGGGGGIGGGGG
@7001253F:639:HTNW7BCX2:1:1105:17901:2155 1:N:0:AGGTAGAAA+TATCCTCTT
AAGGCTATGGCACGTCTGTTTGGGCGTCTCACAACGCGTCGCCCCCCACCCTTTCGTGGAGGGGGCGGATACTGGCTCCCCGTACGCCCCGCGTGCGGTCGGCCTAAGAGCGAGTCCCGACGATCGAAGTCGTGGCAATTGGTGGTTGTAAAATGCCGTTTCTCTTTGTCGCGCGATTCCTTCGGTATGGTTGGCTCCCTGACCCTGAAGCTCCATGCATTTGGTGCCTCGATCGTGACCTCAAATCAATCGGGCGATAGT
+
AGGGGGIIGGIIIIGIIIIIIIIIIIIIIIIIIIIIIIIIIIIIIIIIIIIIIIIIIIIIIIIIIIIIIIIIIIIIIIIIIIIIIIIIIIIIIIIIIIIIIIIIIIIIIIIIIIIIIIIIIIIIIIIIIIIIIIIIIIIIIIIIIIIIIIIIIIIIIIIIIIIIIIIIIIIIIIIIIIIIIIIIIIIIIIIIIIIIIIIIIIIIIIIIIIIIIIIIIIIIIIIIIIIIIIIIIIIIIIIIIIIIIIIII;GGGIIIGGGGA
@7001253F:639:HTNW7BCX2:1:1105:17923:2166 1:N:0:AGGCAGACA+TATCCTCTT
GCGTAAGAGGCACGTCTGCGTGGGCGTCACACGTCGTTGCCCCCCCATCTACTCCTTCGGGATTGCGGGGGGCGGATGATGGCCTCCCGTGCGCCTCGTCGCGCAGTTGGCATAAATACCAAGTCCTCGGCGACGCACGCCACGACAATCGGTGGTTGCGAAACCTCGGTTGCCCGTCGTGTGCGGTCGTCGCGCATCGAGGGCTCGAAAAAATTGCCGGGCTCCGGCTCGGCTTTCAACGTGACCCCAGATCAAGCGGGTGCAGCTA
+
.GAGGGGGGGGGGIIGGIIIIIIIIIIIIIIIIIIIIIIIIIIIIIIIIIIIIIIIIIIIIIIIIIIIIIIIIIIIIIIIIIIIIIIIIIIIIIIIIIIIIIIIIIIIIIIIIIIIIIIIIIIIIIIIIIIIIIIIIIIIIIIIIIIIIIIIIIIIIIIIIIIIIIIIIIIIIIIIIIIIIIIIIIIIIIIIIIIIIIIIIIIIIIIIIIIIIIIIIIIIIIIIIIIIIIIIIIIIIIIIIIIIIIIIIIGGGGGIIGGIIGIGAGAG
@7001253F:639:HTNW7BCX2:1:1105:18450:2209 1:N:0:GGGCAGAAA+TATCCTCTT
CCGTTAGAGGCACGTCTGTTTGGGCGTCTCACAACGCGTCGCCCCCCACCCTTTCGTGGAGGGGGCGGATACTGGCTCCCCGTACGCCCCGCGTGCGGTCGGCCTAAAAGCGAGTCCCGACGATCGAAGTCGTGGCAATTGGTGGTTGTAAAATGCCGTTTCTCTTTGTCGCGCGCTTCCTTCGGTATGGTTGGCTCCCTGACCCTGAAGCTCCATGCATTTGGTGCCTCGATCGCGACCCCAAATCAAGCGGGACTGAGCG
+
.<.<.<GGGGIIIIIIIIIIIIIIIIIIIGIIIIIIIIIIIIIIIIIIIIIIIIIIIIIIIIIIIIIIIIIIIIIIIIIIIIIIIIIIIIIIIIIIIIIIIIIIIIIIIIIIIIIIIIIIIIIIIIIIIIIIIIIIIIIIIIIIIIIIIIIIIIIIIIIIIIIIIIIIIIIIIIIIIIIIIIIIIIIIIIIIIIIIIIIIIIIIIIIIIIIIIIIIIIIIIIGIIIIIIIIIIIIIIIIIIIIIIIIIIIGGGAGGGAGAAG
@7001253F:639:HTNW7BCX2:1:1105:18287:2247 1:N:0:AGGCAGAAA+AATCCTCTT
CTATTAAGGGCACGGCTGTGTGGGCGTCTCACTACGCTCCGCCCCCCACCCTTTTGTGGAGGGGGGGGCGACTGGTGCCCCCTCCGCTCCGCGTGCGGTCGGCCTAAAAACCAATCCGGACGTTCGAGACCATGGCAATGGGAGTCTGTAACATGCCGTCTCTCTTTGTCGCACGCTTCCGTCGGGATGGTTGGTTCCCTGACCCAGAAGTGTCTTTCCTTTGGCGCCTCCATCGAGACCCCAAGTCAATCGGGGAAGGTTC
+
GGGGGIIGGGGGIG.IGII<<IIIIGII;III.;<I;..I.IIIIIIIGIID<IGIGIIIII;II.I<..<III.;;IIII;D.IAI.ID<;;DAII;<.;II;I;;I;.;<I;;;..D<II.III<.<.I;;;<.;I...;.I..;II<;.;<II.I<....III.IG;;G.;II;III.7III;;IIII;I;.I<;II;DI<D.;DII.<.I7I.;.AIIID.IIII7<IIIIIIIII.II<;AI;I.GGG<....<<.G
@7001253F:639:HTNW7BCX2:1:1105:19030:2162 1:N:0:AGGCAGATA+TATCCTCTT
GCGTAAGAGGCACGTCTGTGTGGGCGTCACGCACCGTTGCCCCCCAAACCCCCTCAGTCCTCCACGGAGGATTGGCGAGGCGCGTGGGGGGCGTAAAGTGGCTTCCCGTCGGCTTTGTCCCGCGGTTGGCCTAAAAATGGATCCCTAGCCGCGGTGCGCGCGGCATTCGGTGGTCATCGATCCCTTTCGTTACCCCGCCGCGCGCTCACGTGCCGCGAAGGATGTCACACTAGTAAACCCGACGCCTCGCTTTGTGAAGAGCGGAGCTTACAGCGAGACCCCAAATCAATCGGGTAGCGCTC
+
.<GGAGGGGIGIIIIGGGIIIIIGGG<GGGGGIIIGGGGGGGGIIIGGGGGGIIIIGGIIIIIIIIIIIIIIIIIIIIIIIIIIIIIIIIIIIIIIIIIG;IIIIIIIIIIIIIIIIIIIIIIIIIIIIIIIIIIIIIIIIIIIIIIIIIIIIIIIIIIIIIIIIIIIIIIIIIIIIIIIIIIIIIIIIIIIIIIIIIIIIIIIIIIIIIIIIIIIIIIIIIIIIIIIIIGIIIIIIIIIIIIIIIAIII<<<AA<A..G<.GAAG.<G<G<AGGAG<.GGAG<IGGGAGGGAGAAGAGGG.
@7001253F:639:HTNW7BCX2:1:1105:19006:2228 1:N:0:AGGCTGAAA+TATCCTCTT
TCGCCTAGGGCACGTCTGCCTGGGCGTCACGCCAAAACACGCTCCCAACCACCCTCAACGGGATTCGGGATGCGGCATCTGGTCCCTCGTCTCTCAAGGGACGGTGGACCGAAGATTGGGCTGCCGGCGTACCGCGCCGGACACAGCGCATGGTGGGCGTCCTCGCTTTATCAATGCAGTGCATCCGGCGCGCAGCTGGCATTATGGCCTTTGAACGACCCAACAAACGAAGCGCACGTCGCTTCGACCGCGACCTCAAATCAAACGGGCGGAGCCT
+
GGAGGGGIGGGGGIIIIGGIGIIIIIIIIIIIIIIIIIIIIGIIIIIIIIIIIIIIIIIIIIIIIIIIIIIIIIIIIIIIIIIIIIIIIIIIIIIIIIIIIIIIIIIIIIIIIIIIIIIIIIIIIIIIIIIIIIIIIIIIIIIIIIIIIIIIIIIIIIIIIIIIIIIIIIIIIIIIIIIIIIIIIIIIIIIIIIIIIIIIIIIIIIIIIIIIIIIIIIIIIIIIIIIIIIIIIIIIIIIIIIIIIIIIIIAG.AIIGA.GGAGAG.AAGGGGGGGGA
@7001253F:639:HTNW7BCX2:1:1105:19296:2089 1:N:0:AGGCAGAAA+TATCCTCTT
TTCTGCTAGGCACGCCTGTTTGGGCGTCACGCATCGCGTCGTCCCCTCCCATGCCCGCACGGGTTTGGTTATGGGACGGATATTGCCTTCCCGTTAGCTCGGTCAGCGCAAAAAGGATCCCTCATCGACGGATGTCACAACGGGCGGTGGTTGAAAGAACATGGGTGCTGTTGTGCTTCACCCTGTCGCTTGCTAGGGAATCGTCATAAACTAACGGCGTGTAATGCGCCTTCGACCGTGACCTCAAGTCAGACGGGGGAGATAC
+
GGGG.<..GGGGIIAGGI<IGIIIIIIIIIIIIIIIIIIIIGGIIIIGIIG;<IIA<IAAIIIII<IGD<I<II;;IIIIDI.G;<GDG;IG;II<<I;<III.II;<<IDIII;AIIIIIII;IIIIIIIIIIGGAII<<..I.;IIIIIIIIIGII.III.<II;IIIIGIIIIII;AIAIIIGIIIIIIIIA;II.7DIDAIII;IIIIIIIII.IIIIIIIII;IIGIIIIIIIIIIIIIIIIIIGGAAIGG<.....AG<
@7001253F:639:HTNW7BCX2:1:1105:19492:2238 1:N:0:AGGCAGACA+TATCCTCTT
GAGACTTAGGCACGTCTGTCTGGGCGTCACGCATCGCGTCGCCCCCCCACATTCCTCTCCCAACAGGTAGGCTTGGTGATAGGGGCGGAGATTGGTCTCCCGTGCTCTTTGTGTGGTTGGGCTAAAAAGGAGTCCCTTTCGGTGGCTACACGGCTAGTGGTGGTTGTATAGACCCTCTTTATGTGCTGTGTGTTGTGAGCTGCGAGGGTAACCCTCAACAAAGACCCCATCGTATCGTCGTGCGACGATGCTTCGACCGCGACCTCAAGTCAATCGGGTGCAGCTA
+
AAAGGGGGGGGGIIGGIG.GGIIIIIIIIIIIGAGG<IGAIIIIIIG..GGIII;IAGIIII;IIIIIIII;IIIIII;I;<IIAIIIIDI;<IIIGGIII<III;.;IIIGIIIIIIII.IIIIIAAIIGIIIII.II;III;I.;IIIIIIIIIII;IIIIIIIIIIIIIGIIIIIIII;;IIIDIIIAAIIDIIIIGIII.III;<;I;IIIIIII;I;IIIDIIIIIIIIIAIII<II;DIIIIDIAGGAGGGAAAGGGGGG<AAGGG.AGG<G.<.<...<
@7001253F:639:HTNW7BCX2:1:1105:19383:2239 1:N:0:AGGCAGACA+TATCCTCTT
ATCTGAAGGGCACGCCTGCGTGGGCGTCACGCCAAACACGCTCCCACCCAACTAACTTGGGGTGGGACGCGGCATGTGGCTCCTCGTCCCGCAAGGGGCGGTGGGCCAAAGATCCGGCTGCCGGCCTATCGTGCCGGACACAGCGCGTGGGAGGCGACCTCGCTTTACTAAACGCAGTGCCTCCGGCGCGTAGCCGACGCGATGGCCCGAATGGACCCTTTTAACGGAGTGCATGACGCTTCGACCGTGACCCCAAGTCAGACGGGACTGAGCG
+
.<GA<<GGGGGGGIIIIIIGGGGIIIIIIIIIIIIIIIIIIIIIIIIIIIIIIIIIIIIIIIGIIIIIIIIIIIIIIIIIIIIIIIIIIIIIIIIIIIIIIIIIIIIIIIIIIIIIIIIIIIIIIIIIIIIIIIIIIIIIIIIIIIIIIIGIIIIIIIIIIIIIIIIIIIIIIIIIIIIIIIIIIIIIIIIIIIIIIIIIIIIIIIIIIIIIIIIIIIIIIIIIIIIIIDIIIIIIIIIIIIIIIIIIIIGGGGGGAGGGGG<IGGIIGGGAAG
@7001253F:639:HTNW7BCX2:1:1105:19475:2242 1:N:0:AGGCAGAAA+TATCCTCTT
GAGCCTTAGGCACGTCTGTCTGGGCGTCACGCATCGCGTCGCCCCCCATCATTCCTCTCCCAACAGGTAGGCTTGGTGATAGGGGCGGAGATTGGTCTCCCGTGCTTTTTGTGTGGTTGGCCTAAAAAGGAGTCCCCTTCGGTGGATACACGGCTAGTGGTGGTTGTATAGACCCTCTTTATGTGCTGTGTGTTGTGAGCTGCTAGGGTAACCCTCAACAAAGACCCCATCGTATCGTCTTGCGACGATGCTTCGACCGCGACCTCAAGTCAATCGGGTGCAGCTA
+
GAGAGGIIGIGGGIIIGIIIIIIIIIIIIIIIIGIIIIIIIIIIIIIIIIIIIIIGIIIIIIIIIIIIIIIIIIIIIIIIIIIIIIIIIIIIIIIIIIIIIIIIIIIIIIIIIIIIIIIIIIIIIIIIIIIIIIIIIIIIIIIIIIIIIIIIIIIIIIIIIIIIIIIIIIIIIIIIIIIIIIIIIIIIIIIIIIIIIIIIIIIIIIIIIIIIIIIIIIIIIIIIIIIIIIIIIIIIIIIIIIIIIIIIIIGGIGGGGGGGIGGGGGGAGIIIIGGIIGGGAGGGAG
@7001253F:639:HTNW7BCX2:1:1105:19649:2079 1:N:0:AGGCAGACA+TATCCTCTT
CTCTTAAGGGCACGCCTGCTTGGGCGTCACGCCAAATACGCTCCCACGCCCTCATTAGGCACTGAGATGCGGCATGTGGCTCCCCGTCACTAAAGGGGCGGTGGGCCGAAGTTGCGGCTGCCGGCTTATTGTGTCGGACACAGCGCGTGGTGGGCGACCTCGCTTTACTTATCGCAGTGCAACCGACATGCAGCCGGCGTAATGACCTTTGATTGACCCCATAAAAGGAGCGCATGACGCTTCGACCGCGACCCCAAGTCAGACGGGTCGACGTC
+
<G..G<GGGGGGGIIIIIIGGIGGIIIIIIIIIIIIIIIIIIIIIIIIIIIIIIIIIIIIIIIIIIIIIIIIIIIIIGIIIIIIIIIIIIIIIIIIIIIIIIIIIIIIIIIIIIIIIIIIIIIIIIIIIIIIIIIIIIIIIIIIIIIIIIIIIIIIIIIIIIIIIIIIIIIIIIIIIIIIIIIIIIIIIIIIIIIIIIIIIIIIIIIIIIIIIIIIIIIIIIIIIIIIIIIIIIIIIIIIIIIIIIIIIIAA<..GGGGGGGGGGGGGIIAGGAA
@7001253F:639:HTNW7BCX2:1:1105:19662:2134 1:N:0:AGGCAGAAA+TTTCCTCTT
TTATGCGAGGCACGCCTGTGTGGTGGTGCTTGTGGTGGTGGTGCTTCCAAGAATCCAACTGGCTCTGTGCTGTGGATGGCGCCGGAGATTCTTCGGATGGATTCCCGCGACCTCAAATCAAACGGGCGGAGCCT
+
IIGIGIIIIIIIIIIIIIIIIIIIIIIIIIIIIIIIIIIIIIIIIIIIIIIIIIIIIIIIIIIIIIIIIIIIIIIIIIIIIIIIIIIIIIIIIIIIIIIIIIIIIIIIIIIIIIIIIIIIIIIIIIIIIIIIII
@7001253F:639:HTNW7BCX2:1:1105:19568:2164 1:N:0:AGGCAGATA+TATCCTCTT
GCGTAAGAGGCACGTCTGCGTGGGCGTCTCACAACGCGTCGCCCCCCACCCTTTCGTGGAGGGGGCGGATACTGGCTCCCCGTACGCCCCGCGTGCGGTCGGCCTAAAAGCGAGTCCCGACGATCGAAGTCGTGGCAATTGGTGGTTGTAAAACGCCGTTTCTCTTTGTCGCGCGCTTCCTTCGGTATGGTTGGCTCCCTGACCCTGAAGCTCCATGCATTTGGTGCCTCGATCGAGACCCCAAGTCAATCGGGACTGAGCG
+
AGGAGGGGGGGGIIIIIIIIIIIIIIIIIIIIIIIIIIIIIIIIIIIIIIIIIIIIIIIIIIIIIIIIIIIIIIIIIIIIIIIIIIIIIIIIIIIIIIIIIIIIIIIIIIIIIIIIIIIIIIIIIIIIIIIIIIIIIIIIIIIIIIIIIIIIIIIIIIIIIIIIIIIIIIIIIIIIIIIIIIIIIIIIIIIIIIIIIIIIIIIIIIIIIIIIIIIIIIIIIIIIIIIIIIIIIIIIIIIIIIIIIIIIIIGIGIGIGGGGAA
@7001253F:639:HTNW7BCX2:1:1105:19795:2097 1:N:0:AGGCAGAAA+TATCCTCTT
ACTCGAGTGGCACGCCTGTTTGGGCGTCACGCACCGTTGCCCCCCAAACCCCCTCAGTCCTCCACGGAGGATTGGCGAGGCGCGTGGGGGGCGTAAAGTGGCTTCCCGTCGGCTTTGTCCCGCGGTTGGCCTAAAAATGAATCCCTAGCCGCGGTGCGCGCGGCATTCGGTGGTCATCGATCCCTTTCGTTACCCCGCCGCGCGCTCACGTGCCGCGAAGGATGTCACACTAGTAAACCCGACGCCTCACTTTGTGAAGAGCGGAGCTTACAACGAGACCCCAGGTCAATCGGGTAGCGCTC
+
.<.<<GGGIIGGGIIIIGIIIIIIIIIIGIIGIIIIIIGIIIIIIIIIIIIIIIIGIIIIIIIIIIIIIIIIIIIIIIIIIIGIIIIIIIIIIIIIIIIIIIIIIIIIIIIIIIIIIIIIIIIIIIIIIIIIIIIIIIIIIIIIIIIIIIIIIIGIIIIIIIIIIIIIIIIIIIIIIIIIIIIIGIIIIIIIIIIIIIIIIIIIIIIIIIIIIIIIIIIIIIIIIIIIIIIIIIIIIIIIIIIIIIIIIIIGGGGGGGGGGGGGIGGGIIIGGGGA<<GGGGAIGGGAGGIGGGGGGGAGGG
@7001253F:639:HTNW7BCX2:1:1105:19997:2098 1:N:0:AGGCAGAAA+TATCCTCTT
TTCTCCGAGGCACGCCTGTCTGGGCGTCACGCATCGCGTCGTCCCCTCCCATTCCCTCACGGGTTTGGTTATGGGACGGATAATGGCTTCCCGTTAGCTCGGTTAGCCCAAAAAGGATCCCTCATCGACGGATGTCACAACCAGTGGTGGTTGAAAGATCATTGGTGCTGTTGTGCTTCACCCTGTCGCTTGCTAGGGCATCGTCGTAAACTAACGGCGTGTAATGCGCCTTCGACCGAGACCCCAAATCAATCGGGACTGAGCG
+
<GGG<<AGGGGGGIIIIIIIIIIIIIIIIIIIIIIIIIIIIIIIIIIIIIIIIIIIIIIIIIIIIIIIIIIIIIIIIIIIIIIIIIIIIIIIIIIIIGIIIIIIIIIIIIIIIIIIIIIIIIIIIIIIIIIIIIIIIIIIIIIIIIIIIIIIIIIIIIIIIIIIIIIIIIIIIIIIIIIIIIIIIIIIIIIIIIIIIIIIIIIIIIIIIIIIIIIIIIIIIIIIIIIIIIIIIIIIIIIIIIIIIIIIIIGGIIIIIIGGAGGGG
@7001253F:639:HTNW7BCX2:1:1105:19805:2182 1:N:0:AGGCAGAAA+TATCCTCTT
GCGTAAGAGGCACGTCTGTTTGGGCGTCACGCCAAACACGCTCCCACCCAACTAACTTGGGGTGGGACGCGGCATGTGGCTCCTCGTCCCGCAAGGGGCGGTGGGCCAAAGATCCGGCTGCCGGTCTATCGTGCCGGACACAGCGCGTGGTAGGCGACCTCGCTTTACTAAACGCAGTGCCTCCGGCGCGTAGCCGACGCGATGGCCCGAATGGACCCTTTTAACGGAGTGCATGACGCTTCGACCGCGACCTCAAGTCAAGCGGGGGAGCTAC
+
GGA.G.GGAGG<<GGGIIIIIGIIGIIIIIIIIIIIIIAIIIIIIIIIIIIIIIIIGIIIIIIIIIGIIIIIIIIIGIIGIIIIIIIIIIIGIIIIIIIIIIIIIIIIIIIIIIIIIIIIIIIIIIIIIIIIIIIIIIIIIIIIIIIIIIIIIIIIIIIIIIIIIIIIIIIIIIIIIIIIIIIIIIIIGIIIIIIIIIIIIIAIIIIIIIIIIIIIIIIIIIIIIIIIIIIIIIIIIIIIIIIIIIIIIIGIGG<.G<<GGGGIGGGGGAGG<.
@7001253F:639:HTNW7BCX2:1:1105:19857:2214 1:N:0:AGGCAGAAA+TATCCTCTT
GCGTAAGAGGCACGCCTGTGTGGGCGTCACGCACCGCGTCGCCCCCCACCCAAACCATTGGGATGGGGGGCGGACTGTGGCCCCCCGTGCGCTCCTCGCTCGCGGTCGGCCTAAACACAGACCCCGTGGCCGCGAAACGCCGCGACGTTTGGTGGTTTACTCGTGGCCCTGCGCCTCGAGCATCGCGTCGCGGCCTTGGCGGCCCATGGGAGCTCAAAGGACCCTGAGGAGGACCGTGTCACCCTCGAGGGGCGCCGGAACCTCCTAACCGTTGTGACCCCAAATCAAGCGGGACTCGCTA
+
GAG.<GGGGGGGGIIIIIIIIGGIGIIIIIGIGGIIIIIIGGIIIIIIIIIIIIIIIIIIIIIIIIIIIIIIIIIIIIIIIIIIIIIIIIIIIIIIIIIIIIIIIIIIIIIIIIIIIIIIIIIIIIIIIIIIIIIIIIIIIIIIIIIIIIIIGIIIIIIIIIIIIIIIIIIIIIIIIIIIIIIIIIIIIIIIIIIIIIIIIIIIIIIIIIIIIIIIIIIIIIIIIIIIIIIIIIIIIIIIIIIIIIIII.AGIGGGGGGGG.GAA..GAAGGGGAAA..AGAGAG<..<.GGGAGGGGAAA
@7001253F:639:HTNW7BCX2:1:1105:20250:2064 1:N:0:GGGCAGAAA+TATCCTCTT
CCGCCTAGGGCACGTCTGTGTGGGCGTCACGCCAAAACACGCTCCCACACCCCTCATTGGGAATCGGGATGCGGCATCTGGTCCCTCGTCTCGCAAGGGGCGGTGGACCGAAGTTCGGGCTGCCGGCGTACCGTGTCGAACACAGCGCGTGGTGGGCGTCTTTGCTTTATCAACGCAGTGCATACGACGCGTAGCCGGCATGATGGCCTCAAAACGACCCAACAAACGTAGCGCACGTCGCTTCGACCGAGACCCCAAGTCAGGCGGGCGGAGCCT
+
.<G.GGGG<<GGGGGGGGGGGIGIIIIIIIIIIIIIIIIIIIIIIIIIIIIIIIIIIIIIIIIIIIIIIIIIIIIIIIIIIIIIIIIIIIIIIIIIIIIIIIIIIIIIIIIIIIIIIIIIIIIIIIIIIIIIIIIIIIIIIIIIIIIIIIIIIGIIIIIIIIIIIIIIIIIIIIIIIIGIIIIIIIIIIIIIIIIIIIIIIIIIIIIIIIIIIIIIIIIIIIIIIIIIIIIIIIIIIGIIIIIIIIIIIIGIGGGGGGGGAGGGGGGIGGGAGAAG
@7001253F:639:HTNW7BCX2:1:1105:20420:2148 1:N:0:AGGCAGACA+TATCCTCTT
CCTCGAGTGGCACGCCTGTTTGGGCGTCACGTCAAACACGCTCCCACCACTCATCGGGAAGTGGGACGCGGCATGTGGCCCCCCGTTTCGCAAGGTACGGTGGGCCTAAGATGTGGCTGCCGGCCTATCGTGCCGGACACAGCGCGTGGTGGGCGATCTCGCTTTACTTACCGCAGTGCATACGGACCGTAGCCGATGTTATGGCCTTAAGGACCCAAAGAACGGAGCACTTGATGCTTCGACCGCGACCCCAAGTCAAGCGGGATGCGCAG
+
GA.<<GGGGGGGGGGGIIIIIIIIIIIIIIIIIIIIIIIIIIIIIIIIIIIIIIIIIIIIIIIIIIIIIIIIIIIIIIIIIIIIIIIIIIIIIIIIIIIIIIIIIIIIIIIIIIIIIIIIIIIIIIIIIIIIIIIIIIIIIIIIIIIIIIIIIIIIIIIIIIIIIIIIIIIIIIIIIIIIIIIIIIIIIIIIIIIIIIIIIIIIIIIIIIIIIIIIIIIIIIIIIIIIIIIIIIIIIIIIIIIIIIIIIIAGGGGGAGGGIIIIIIIGGAGA
@7001253F:639:HTNW7BCX2:1:1105:20388:2181 1:N:0:AGGCAGAAA+TATCCTCTT
CCTAGAGTGGCACGCCTGTGTGGGCGTCACGTCAAACACGCTCCCACCACTCATCGGGAAGTGGGACGCGGCATGTGGCCCCCCGTTTCGCAAGGTACGGTGGGCCTAAGATGTGGCTGCCGGCCTATCGTGCCGGACACAGCGCGTGGTGGGCGATCTCGCTTTACTTACCGCAGTACATACGGACCGTAGCCGATGTTATGGCCTTAAGGACCCAAAGAACGGAGCACTTGATGCTTCGACCGTGACCTCAAATCAGGCGGGTCGACGTC
+
<GAG.<GGGGIIIIIIGIIIIIIIIIIIIIIIIIIIIIIIIIIIIIIIIIIIIIIIIIIIIIIIIIIIIIIIIIIIIIIIIIIIIIIIIIIIIIIIIIIIIIIIIIIIIIIIIIIIIIIIIIIIIIIIIIIIIIIIIIIIIIIIIIIIIIIIIIIIIIIIIIIIIIIIIIIIIIIIIIIIIIIIIIGIIIIIIIIIIIIIIIIIIIIIIIIIIIIIIIIIIIIIIIIIIIIIIIIIIIIIIIIIIIIIIIAGGGGGGAIGGGGAGGGAAGAG
@7001253F:639:HTNW7BCX2:1:1105:20504:2062 1:N:0:AGGCAGAAA+TATCCTCTT
CTCTNAAGGGCACGTCTGTGTGGGCGTCACATATCGAAGCCTCTCGCCAATTTCCTATATTGATAGGGGTATTGTGCAGGGCGAATGTTGGCCTCCCGTGAGCTTTATTGCCTCATGGTTGGTTGAAAATCGAGACCTTGGTAGGGTGTGCCATGATAGGTGGTGGCTGTGTTACGCACGAGACCAAGTAAGTCATGTGCTGCTCTATTGAATTTAGGCCTCTTTTACCCACATACGTTTCGAAACGCTCGTGATGAGACCCCAAATCAGTCGGGTCGACGTC
+
<<AG#<<GGGGGGGIIIIIIIIGGIGIGIGGGIIIIIIIIIIIIIIIIIIIIIIIIIIIIIIIIIIIIIIIIIIIIIIIIIIIIIIIIIIIIIIIIIIIIIIIIIIIIIIIIIIIIIIIIIIIIIIIIIIIIIIIIIIIIIIIIIIIIIIIIIIIIIIIIIIIIIIIIIIIIIIIIIIIIIIIIIIIIIIIIIIIIIIIIIIIIIIIIIIIIIIIIIIIIIIIIIIIIIIIIIIIIIIIIIIIIIIIIIIAAGGGGGGGGGAGGGGGGGGAAGGGGAGAGGGA
@7001253F:639:HTNW7BCX2:1:1105:20516:2114 1:N:0:AGGCAGAAA+TATCCTCTT
ACTAAAGTGGCACGCCTGTGTGGGCGTCACGCCAAACACGCTCCCACCCAACTAACTTGGGGTGGGACGCGGCATGTGGCTCCTCGTCCCGCAAGGGGCGGTGGGCCAAAGATCCGGCTGCCGGCCTATCGTGCCGGACACAGCGCGTGGTAGGCGACCTCGCTTTACTAAACGCAGTGCCTCCGGCGCGTAGCCGACGCGATGGCCCGAATGGACCCTTTTAACGGAGTGCATGACGCTTCGACCGCGACCCCAAATCAGGCGGGCCTAAGAC
+
.<<G.<<GGIIGGIIIIIIIIIIIIIIIIIIIIIIIIIIIIIIIIIGIIIIIIIIIIIIIIIIIIIIIIIIIIIIIIIIIIIIIIIIIIIIIIIIIIIIIIIIIIIIIIIIIIIIIIIIIIIIIIIIIIIIIIIIIIIIIIIIIIIIIIIIIIIIIIIIIIIIIIIIIIIIIIIIIIIIIIIIIIIIIIIIIIIIIIIIIIIIIIIIIIIIIIIIIIIIIIIIIIIIIIIIIIIIIIIIIIIIIIIIIIIGGGGGGGGGGGGIIGIGGGGAGGG
@7001253F:639:HTNW7BCX2:1:1105:20544:2174 1:N:0:AGGCAGAAA+TATCCTCTT
GAGACTTAGGCACGTCTGCCTGGGCGTCACGCATCGCATCTCCCCCCACTCCCACCTTTATGGGAAGGGGGAAGGAGGATGGCTTCCCATGCCTCACCGGGCACGGTTGGCCTAAAAACGGAGCCTTAGGCACTGAGCTGCCGCGGCGATAGGTGGTGAACAAGGCATCTGCCATGCAAGCAACCCGTCGCGCAGCACTTTGTCATTTGGAGCTCGAAGGACCCTGCTGAGTTGCCCTTGGCAACCAAACCGTTGAGACCCCAGATCAAGCGGGCCTAAGAC
+
.GA<G<GGGGIGIIIIIIIIIIIIIGGGIIIIIIGIIIGIIIIIIIIIIIIIIIIGIIIIIIIIIIIIIIIIIIIIIIIIIIIIIIIIIIIIIIIIIIIIIIIIIIIIIIIIIIIIIIIIIIIIIIIIIIIIIIIIIIIIIIIIIIIIIIIIIIIIIIIIIIIIIIIIIIIIIIIIIIIIIIIIIIIIIIIIIIIIIIIIIIIIIGIIIIIIIIIIIIIIIIIIIIIIIIIIIIIIIIIIIIIIIIIIIIGGIGGGGGIIGGGGGGGG.GGGAIIIGGAAAA
@7001253F:639:HTNW7BCX2:1:1105:20627:2233 1:N:0:AGGCAGAAA+TATCCTCTT
TTATGCGAGGCACGTCTGCGTGGGCGTCTCACAACGCGTCGCCCCCCCACCCTTTCGTGAATGGGGCGGATACTGGCTCCCCGTACGCCCAGCGTGCGGTCGGCCTAAAAGCGAGTCCCGACGATCGAAGTCGTGGCAATTGGTGGTTGTAAAATGCCGTTTCACTTTGTCGCGCGCTTCCTTCGGTACGGTTGGCTCCCTGACCCTGAAGCTCCATGCATTTGGTGTCTCGAGACCTCAGATCAGGCGGGGGAGCTAC
+
GGAGGGGGGIIIIIIIIIIIIIIIIIIIIIGIIIIIIIIIIIIIIIIIIIIIIIIDIIIIIGGIIIIIIIGIIIIIIGIIIGIIIIIIIIIIIIIIIIIIIIIIIIIIIIIIIIIGIIIIIIIIIIIIIIIIIIIIIIIIIII;IIIIIIIIIIIIIIIIIIIIIIIIGIIIIIIIIIIIIIGIDIIIIIIIIIIIIIIIIIIIII;IIIIIIIIIIIIIIIIIGIIIIIIIIIIIIIIIIIIIIIIIIIGG.A<.AGA
@7001253F:639:HTNW7BCX2:1:1105:1380:2259 1:N:0:AGGCAGACA+TATCCTCTT
GAGCCTTAGGCACGTCTGCTTGGGCGTCTCACAACGCGTCGCCCCCCACCCTTTCGTGGAGGGGGCGGATACTGGCTCCCCGTACGCCCCGCGTGCGGTCGGCCTAAAAGCGAGTCCCGACGATCGAAGTCGTGGCAATTGGTGGTTGTAAAATGCCGTTTCTCTTTGTCGCGTGCTTCCTTCGGTATGGTTGGCTCCCTGACCCTGAAGCTCCATGCATTTGGTGCCTCGATCGCGACCCCAAATCAAGCGGGTGCAGCTA
+
GGGGGIIIGGGIIIIIIIIIIIIIGIIIIIIIIIIGIIIIIIIIIIIIIIIIIIIIIIIIIIIIIIIIIIIIIIIIIIIIIIIIIIIIIIIIIIIIIIIIIIIIIIIIIIIIIIIIIIIIIIIIIIIIIIIIIIIIIIIIIIIIIIIIIIIIIIIIIIIIIIIIIIIIIIIIIIIIIIIIIIIIIIIIIIIIIIIIIIIIIIIIIIIIIIIIIIIIIIIIIIIIIIIIIIIIIIIIIIIIIIIIIIIIIIIIGG.GAGGAAG
@7001253F:639:HTNW7BCX2:1:1105:1305:2270 1:N:0:AGGCAGAAA+TATCCTCTT
TCTCGCTGGCACGTCTGCCTGGGCGTCAATCATCTATTCGTCACCCAACCTCCGCTCCCCGAAAAGGAGCTTTGGTCCCGGGTACGGAAGTTGGCCTCCCGTGCTCTTGAAGCGCGGCTGGCCTAAAACTGAGCATCGGACTGATGATCTCCGAGGCATGCGGTGGTTGTTCATTCCTCCCTCGTGACGTTGCCAAGGAGCGTCTCCCGTACGAAGCTCCACGACCCTAGATTTACTATCGATGAGACCCCAAATCAATCGGGACTGAGCG
+
GGAGA<G<G<GGGGGIIGIIGIIGIIIIIIIIGIIIIIIIIIGIIIIIIIIIIIIIGIIIIIIIIIIIIIIIIIIIIIIIIIIIIIIIIIIIIIIIIIIIIIIIIIIIIIIIIIIIIIIIIIIIIIIIIIIIIIIIIIIIIIIIIIIIIIIIIIIIIIIIIIIIIIIIIIIIIIIIIIIIIIIIIIIIIIIIIIIIIIIIIIIIIIIIIIIIIIIIIIIIIIIIIIIIIIIIIIIGIIIIIIIIIIIIIIGG.G..G<.GGIGIIIGGG.G
@7001253F:639:HTNW7BCX2:1:1105:1366:2365 1:N:0:AGGCAGACA+TATCCTCTT
TTCTAGCTGGCACGTCTGCTTGGGCGTCACGCATCGCGTCGCTCCCCCACCATTTCCTTTTGGATTGTTGGCTGGGAGCGGATATTGGCCTCCCGTTTTATCCGAGTGGTTGGCCAAAATAAAAGCACCTCTTGACGGGCGCAAGACTATTGGTGACAAAACCATGAATTTTGTTGCGTGTCTCGTCAAAAGGTTGCTTGTTATCGACCCAACGCGTTGTCTTTTGATGACGCTTCGACCGCGACCCCAAGTCAATCGGGGCGTAGTA
+
GGGGGGGGGIIIIGIGIIIIIIIIIIIGIIIIIIIIIIIIIIIIIIIIIIIIIIIIIIIIIIIIIIIIIIIIIIIIIIIIIIIIIIIIIIIIIIIIIIIIIIIIIIIIIIIIIIIIIIIIIIIIIIIIIIIIIIIIIIIIIIIIIIIIIIIIIIIIIIIIIIIIIIIIIIIIIIIIIIIIIIIIIIIIIIIIIIIIIIIIIIIIIIIIIIIIIIIIIIIIIIIIIIIIIIIIIIIIIIIIIIIIIIIIIIGIGIIGGGGGGAIGGGAG
@7001253F:639:HTNW7BCX2:1:1105:1466:2415 1:N:0:AGGCAGACA+TATCCTCTT
TTCTAGCTGGCACGTCTGCGTGGGTGTCACAAATCGTCGTTCCCCCTCATCCTTCAAGGATTCGGGACGGAAGCTGATCTCCCGTGTGTTACCGCACGCGGTTGATCGAAATCCGAGCCAAGGATGCCTTGAGCGTCCCGACATGCGGTGGTGAACTCGTTCAACTCTCCCTATCGTCGGTCGCTCTTGTCCGGAAGCTCTAGATGACCCAAAGTCTTCAATGTGACCTCAAGTCAGACGGGACTGAGCG
+
IGIGIIIIIIIIIIIIIIIIIIIIIIIIIIIIIIIIIIIIIIIIIIIIIIIIIIIIIIIIIIIIIDIIIIIIIIIIIIIIIIIIIIIIIIIIIIIIIIIIIIIIIIIIIIIIIIIIIIIIIIIIIIIIIIIIIIIIIIIIIIIIIIIIIIIIIIIIIIIIIIIGIIIIIIIIIIIIIIIIIIIIIIIGIIIIIIIIIIIIIIIIIIIIIIIIIIIIIIIIIIIIIIIIIIIIIIIIIIIIIIIIIIIIII
@7001253F:639:HTNW7BCX2:1:1105:1352:2472 1:N:0:AGGCAGAAA+TATCCTCTT
TTCTAGCTGGCACGCCTGCTTGGGCGTCACGCATCGCGTCGCCCCCTCCAAAATCCCTAGGGATCTTGGAGCGGGAGCGGAAATTGGTCTCCCGTGCGCCTCCGGGCTCGTGGCCGGCCTAAATTAGATCCTGCATCGACGGATGCCTCGACCAGTGGTGGTTGAAAAACTCTCTTGCTGTCGAGCTGCACGTCGCTTGCTAGGCATCGTCCAAACCCACCGGCGCTTCGCGTGCCTACGACCGTGACCCCAGATCAAGCGGGACTCGCTA
+
GGGGGIIIIIIIIGIIIIIIIIIIIIIIIIIIIIIIIIIIIIIIIIIIIIIIIIIIIIIIIIIIIIIIIIIIIIIIIIIIIIIIIIIIIIIIIIIIIIIIIIIIIIIIIIIIIIIIIIIIIIIIIIIIIIIIIIIIIIIIIIIIIIIIIIIIIIIIIIIIIIIIIIIIIIIIIIIIIIIIIIIIIIIIIIIIIIIIIIIIIIIIIIIIIIIIIIIIIIIIIIIIIIIIIIIIIIIIIIIIIIIIIIIIIIAIGGGGGGIIIIIIGIGGGGG
@7001253F:639:HTNW7BCX2:1:1105:1641:2293 1:N:0:AGGCAGAAA+TATCCTCTT
TTCTAGCTGGCACGTCTGTTTGGGTGTCACAAATCGTCGTCCCTCACCATCCTTTGCTGATGCGGGACGGAAGCTGGTCTCCCGTGTGTTACCGCACGCGGTTGGCCTAAATCCGAGCCAAGGACGCCTGGAGCGTACCGACATGCGGTGGTGAACTTGATCCATTACATTTTATCGGTCGCTCTTGTCCGGAAGCTGTAGATGACCCAAAGTCCATATAGAGACCCCAAGTCAATCGGGTACGCTGC
+
IIIIIIIIGIIIIIIIIIIIIIIIIIIIIIIIIIIIIIIIIIIIIIIIIIIIIIIIIIIIIIIIIIIIIIIIIIGI;IIIIIIIIIIIIIIIIIIIIIIIIIIIIIIIIIIIIIIIIIIIIIIIIIIIIIIIIIIIIIIIIIIIIIIIIIIIIIGIIIIIIIIIIIIIGIIIIIIIIIIIIIIIIIIIIIIIIIIIIIIIIIIIIIIIIIIIIIIIIIIIIIIIIIIIIIIIIIIIIIIIIIIIIIII
@7001253F:639:HTNW7BCX2:1:1105:1506:2351 1:N:0:TGGCAGAAA+TATCCTCTT
CCTCGAGTGGCACGCCTGTTTGGGCGTCACGCATCGCGTCGCCCCCTCCAAAATCCCTATGGACCTTGGAGCGGGAGCGGAAATTGGTCCCCCGTGCGCCTCCGGGGTCGTGGCCGGCCTAAATTAGATCCTGCATCGACGGATGCCTGGACCAGTGGTGGTTGAAAAACCCTCTTGCTGTCGAGCTGCACGACGCTTGTTAGGCATCGGCCCAACCCACCGGCGCTTCGCGTGCCTACGACCGCAACCCCAAATCAGACGGGACTGCGCG
+
<G.AAGGAGIIIIIGIIIGGGIIIIIIIGGIGIIGIIIIIIIIIIIAIIIIIGGIIIIGGIII.IDIIIGII;IIGIIIIGIAIIIIII<<IIIIIIGIIGIII;I.III;II<<I;IIIIIIIGI;I;IGI;IIGIIIIII;;GA;I.IGIGAIIIIII<IIIIAIIIG.IIIIIIDIIGGI7III;IIA;<;II;II<IAI;IDIII.II.IGIIIGIIIGIIIIGAIIII;IIIIIIIIIIIIIIIIGG<.GAG<.GGGG.<...<.<
@7001253F:639:HTNW7BCX2:1:1105:1732:2370 1:N:0:AGGCAGAAA+TATCCTCTT
GAGCCTTAGGCACGTCTGTTTGGTCGGTATTGGCGGAGTCGGCTCCTGGGCGGCCGAGGCGCTGGCGCGTACCGGTATTGGCGCGATTACCCTTATTGATATGGATGATGTTTGCGTCACGAATACCAACCGTCAGATCCACGCCCTGCGCGATAACGTTGGCCTGGCGAAAGCAGAAGTGATGGCAGATCGCATCCGCCTGATTAACCCGGAACGTCGCGTCACGGTGATTGATGATTTCGTCACCGCCGATAATGTGGCGCAATACCTGGGCACCGGCTTTAGCTACGTGATTGACGCAATCGACAGCGTGCGTCCGAAGGCGGCCCTGATTGCCTATTGCCGTCGCTACAAGATCCCATTAGCGACCCCAAGTCAGACGGGCGATCAGT
+
<G.A<<GGGIIIIIIIGIIIGGIGIIIIIIIIIIIGIGGIIGIIIIGGIIGIIGIIGGIGGIIGIGGIGIGIIIGIIIIIIIIIGGGAGGGGIIGGIIIIGGIGGIIIIIIIIGIIGGGIIIIIIIIIIGGIIIIIIIGIGIIGIIIIIIIIIIIIIIIIIIIIIIIIIIIIIIIIIIIAIIIIIIIIIIGGIGIGIIIIIIIIIIIIIIIDIIDIIIIDII<IIII7;IIIIIIIIIIIIIIIIIIIIIG<GAGGGGGGGIGGGGGAAAGG<GA<AAGGAIGIGGGGGG<G<AA<GGGA<A.GGGGGA<GGGAAA<GGGGGA<.IIIGGG.AGA<AGGGGIIGGGAAGGGGGGA.GGGGIGGGGGGGG<AGGG.GGGG.AIIGAIIGAAAA
@7001253F:639:HTNW7BCX2:1:1105:1554:2391 1:N:0:AGGCAGATA+TATCCTCTT
CCTAGAGTGGCACGCCTGTTTGGGCGTCTCGCTTCGTGTCGCCCCATTTCATCTCATTTTCGTTTCTTTGAGGGAGATGAGTGTTTTGGGACGTATATTGGCCTCCTGTGCATATTTATGGAGTAGTTGGCCGAAATAGAAGTCCATATGATAGGACACACGGTTAGTGGTGGTTGAGAAACTGTTTCGATCCCGTGTTACTTCTTTTGGACTTATTGACCCTTGGTGCTTCTTTTATGGTGCATCGACTGCGACCTCAAGTCAAACGGGCGGAGCCT
+
GGGGGGGGGGGGIGGGGGGIGIGIGGGGDIGGIIIIIIIIIIIIIIIIIGIIGIIIIIIIIIGIIIIIIIGIIIIIIIIGIIIIIIIIIIII;IIIIIIIIIIIIIIIIIIIIIIIIIIIIIIIIIIIIIIIIIIIIIIIIIIIIIIIIIIIIIIIIIIIIIIIIIIIIIIIIIIIIIIIIII;IIIGIIIIIIIIIIIAIIIIIIIIIIIIIIIIIIIIIIIIIIIIIIIIIIIIIIIIIIIIIIIIIIGGG<<.GGGIGG<GGGGGGGAA<.<.A<
@7001253F:639:HTNW7BCX2:1:1105:1539:2395 1:N:0:AGGGAGAAA+TATCCTCTT
CCTCGAGTGGCACGCCTGTTTGGGCGTCTCGCTTCGTGTCGCCCCATTTCATCTCATTTTCGTTTCTTTGAGGGAGATGAGTGTTTTGGGACGTATATTGGCCTCCTGTGCATATTTATGGAGTAGTTGGCCGAAATAGAAGTCCATATGATAGGACACACGGTTAGTGGTGGTTGAGAAACTGTTTCGATCCCGTGTTACTTCTTTTGGACTTATTGACCCTTGGTGCTTCTTTTATGGTGCATCGACTGCGACCTCAAGTCAAACGGGCGGAGCCT
+
GGGGGGGIIIIIIIIIIIIIIGGIGIIIIIIIIIIIIIIIIIIIIIIIIIIIIIIIIIIIIIIIIIIIIIIIIIIIIIIIIIIIIIIIIIIIIIIIIIIIIIIIIIIIIIIIIIIIIIIIIIIIIIIIIIIIIIIIIIIIIIIIIIIIIIIIIIIIIIIIIIIIIIIIIIIIIIIIIIIIIIIIIIIIIIIIIIIIIIIIIIIIIIIIIIIIIIIIIIIIIIIIIIIIIIIIIIIIIIIIIIIIIIIIIIGIIIGIIIGIIIIIIIIIGIIIGAGAGG
@7001253F:639:HTNW7BCX2:1:1105:1706:2434 1:N:0:AGGCAGAAA+TATCCTCTT
GAGACTTAGGCACGTCTGTCTGGGCGTCACGCATCGTTGCCCCCACATACAACACCCACTTAGGTCTGTTGCATTGGCGGGGGCACATGTTGGCCTCCCGTGCGCACTGTCGCACGGATGGCTTAAAATTGAGTCCTCGGCATCTGTTGTCGTGACACTACGGTGGTTGATTCAACCTCGGTACCGTGTCTCGATCTCAGCTTGCGTGCCTCCTCTTTGTGAGTGAGGGAGGAATCTTATGTTGACCCTTTGAACATTGTCCCCAAAGACGATGCTCTCGACGAGACTCCAGGTCAAGCGGGATGCGCAG
+
GG.GGGGGGGIIIIIIIIIGGGGIIIIIIIGIIGIGGGIGGIIIIGGGIIIGIIIIGGGGIIIIIIIIIIIIIIIIIGIIIIIIIGIIIIIIIIIIIIIIIGGIIIIIIIIGGIIIIIIIIIIIIIIIIIIIIIIIIIIIIIIIIIIIIIIIIIIIIIIIIIIIIIIIIIIIIIIIIIIIIIIIIIIIIIIIIIIIIIIIIIIIIIIIIIIIIIIIIIIIIAIIIIIIIIIIIIIIIIIIIIIIIIIIII.AGGGGGGGA.GGAGGGAGG.AIGGGGGGAGGGG<<<AGA.GGGGGAGIGGAGGIGGAGG
@7001253F:639:HTNW7BCX2:1:1105:1715:2491 1:N:0:AGGCAGAAA+TATCCTCTT
CTATTAAGGGCACGTCTGTGTGGCGACCTCAAATCAGACGGGGGAGCTAC
+
IIIIIIIIIIIIIIIGIIIIIII.GIII.IIIIIII<;IIII;I<;IIIG
@7001253F:639:HTNW7BCX2:1:1105:1815:2352 1:N:0:AGGCAGAAA+TATCCTCTT
CTATTAAGGGCACGTCTGCGTGGGCGTCACGCATCGCGTCGCCCCCTACACCAATTTGGTGCGGGGGCGGATAATGGCATCCCGTTAGCTCGGTTTGCCCAAAAAGGATCCCTCATCGACGGATGTCACAACCAGTGGTGGTTGAAAGATCATTGGTGCCGTTGTGCTTCACTCCGTCGCATGCTTGGGCATCGTTACAAAACAATGGTGCTAACGCGCCTTCGACCGCGACCTCAGATCAATCGGGTAGCGCTC
+
GGGGAIIIIIIIIIIGIIIIIIIIIIIIIIIIIIIIIIIIIIIIIIIIIIIIIIIIIIIIIIIIIIIIIIIIIIIIIIIIIIIIIIIIIIIIIIIIIIIIIIIIIIIIIIIIIIIIIIIIIIIIIIIIIIIIIIIIIIIIIIIIIIIIIIIIIIIIIIIIIIIIIIIIIIIIIIIIIIIIIIIIIIIIIIIIIIIIIIIIIIIIIIIIIIIIIIIIIIIIIIIIIIIIIIIIIIIIIIIIIIIIIIIIIIGGGGG
@7001253F:639:HTNW7BCX2:1:1105:1763:2443 1:N:0:AGGCAGAAA+TATCCTCTT
CTATTAAGGGCACGTCTGTTTGGCAAACCGGTGGCTCCGCGACCTCAGATCAGACGGGTGCAGCTA
+
IIIIIIIIIIIIIIIIIIIIIIIIIIIIIIIIIIIIIIIIIIIIIIIIIIIIIIIIIIIIIIIIII
@7001253F:639:HTNW7BCX2:1:1105:2374:2255 1:N:0:AGGCAGACA+TATCCTCTT
TTCTAGCTGGCACGTCTGTCAGGGCGTCACACGTCGTTGCACCCCCACTACTCCCTCGGGATTGCGGGGGGCGGATGATGGCCTCCCGTACGCTCCGTCGCGCGGTTGGCATAAATACCAAGTCCTCGGCGGCGCACGCCACGACAATCGGTGGTTGCGAAACCTCGGTTGCCCGTCGTGTGCAGTCGTCGCGCATCGAGGGCTCGAAAAAAATGCTTGGCTCCGGCTTGGCTTTCAACGAGACCTCAAATCAGACGGGTACGCTGC
+
GGGAGGIIIIIIIIIIIIIIIIIIIIIIIIIIIIIIIIIIIIIIIIIIGGIIIIIIIIIIIIIIIIIIIIIIIIIIIIIIIIIIIIIIIIIIIIIIIIIIIIIIIIIIIIIIIIIIIIIIIIIIIIIIIIIIIIIIIIIIIIIIIIIIIIIIIIIIIIIIIIIIIIIIIIIIIIIIIIIIIIIIIIIIIIIIIIIIIIIIIIIIIIIIIIIIIIIIIIIIIIIIIIIIIIIIIIIIIIIIIIIIIIIIIIGG<A<.A.AGGAAAAAA
@7001253F:639:HTNW7BCX2:1:1105:2399:2282 1:N:0:TGGCAGAAA+TATCCTCTT
GCGTAAGAGGCACGCCTGCTTGGGCGTCACGCATTGCGTCGCCCCAGACTACGCCTCCCCAACGGGGATGCGTTCGACTGGGGCGGAGAATGGTCTCCCGTGTCGTCGGCGTGGTTGGCCTAAAAAGGAGTCCCCTTCGGCGGACGCACGGCTAGTGGTGGTTGTTAAGGCCTTCGTATCGAGCCGTGTGTCGTTAGCCGCAAGGGAAGCACTCTTTAAAGACCCCAATGTGTCGTCTCGTGACGACGCTTCGACCGAGACCTCAGATCAGTCGGGCGATCAGT
+
GGAAGGIGIIIIIIIIIIGIIIIIIIIIIIIIIIIIIIIIIIIIIIIIIIIIIIIIIIIIIIIIIIIIIIIIIIIIIIIIIIIIIIIIIIIIIIIIIIIIIIIIIIIIIIIIIIIIIIIIIIIIIIIIIIIIIIIIIIIIIIIIIIIIIIIIIIIIIIIIIIIIIIIIIIIIIIIIIIIIIIIIIIIIIIIIIIIIIIIIIIIIIIIIIIIIIIIIIIIIIIIIIIIIIIIIIIIIIIIIIIIIIIIIIIGAAGIGGIIIIIIIIGIIIIIIIIIIIIIGAGGA
@7001253F:639:HTNW7BCX2:1:1105:2462:2292 1:N:0:AGGCAGAAA+TATCCTCTT
TTCTAGCTGGCACGCCTGTCTGGGCGTCACGCATCACGTCGCCCCCACCAAGCCCACCTCTTTGGAGGGAGGCGTTGGAATGGGGCGGAGATTGGTCTCCCGTGCTTTAGTGCGGTTGGCCTAAATGGGAGCCTCCTCAAGAGTGACGCACGGCTAGTGGTGGTTGTTATGACTGTCGTCTCTTTGCTGTGCGTTTTGATTCTTGGGGTAAAAGCTCTTAAATCACCCTGACCCGTTGTCTTTTGATGACGATTCGATCGCGACCCCAAGTCAGACGGGATGCGCAG
+
GGA.GGGIIIIIIIIIIIIIIIIIIIIIIIIIIIIIGIIIIIIIIIIIIIIIIIIIIIIIIIIIIIIIIIIIIIIIIIIIIIIIIIIIIIIIIIIIIIIIIIIIIIIIIIIIIIIIIIIIIIIIIIIIIIIIIIIIIIIIIIIIIIIIIIIIIIIIIIIIIIIIIIIIIIIIIIIIIIIIIIIIIIIIIIIIIIIIIIIIIIIIIIIIIIIIIIIIIIIIIIIIIIIIIIIIIIIIIIIIIIIIIIIIIIIIIIIGGGIGGGIGIIIIIIIIGIIIIGIIIIAAGGG
@7001253F:639:HTNW7BCX2:1:1105:2315:2301 1:N:0:AGGCAGAAA+TATCCTCTT
CCTCGAGTGGCACGTCTGTTTGGGCGTCTCGCTTCGTGTCGGCCCATTTCATCTCATTTTCGTTTCTTTGAGGGAGATGAGTGTTTTGGGACGTATATTGGCCTCCTGTGCATATTTATGGAGCAGTTGGCCGAAATAGAAGTCCATATGATAGGACACACGGTTAGTGGTGGTTGAGAAACTGTTTCGATCCCGTGTTACTTCTTTTGGATTTATTGACCCTTGGTGCTTCTTTTATGGTGCATCGACTGAGACCCCAAATCAAGCGGGCGGAGCCT
+
GGGAGGGGGGIIIIIIIIIIIIIIIIIIIIIIIIIIIIIIIIGIIIIIIIIIIIIIIIIIIIIIIIIIIIIIIIIIIIIIIIIIIIIIIIIIIIIIIIIIIIIIIIIIIIIIIIIIIIIIIIIIIIIIIIIIIIIIIIIIIIIIIIIIIIIIIIIIIIIIIIIIIIIIIIIIIIIIIIIIIIIIIIIIIIIIIIIIIIIIIIIIIIIIIIIIIIIIIIIIIIIIIIIIIIIIIIIIIIIIIIIIIIIIIIGGGGGGAIIIIIIGIGIGGGIGIGAGAG
@7001253F:639:HTNW7BCX2:1:1105:2383:2433 1:N:0:AGGCAGAAA+TATCCTCTT
TTCTAGCTGGCACGTCTGCTTGGGCGTCACGCTTCGCGTCGCCCCCTACACCAATTTGGTGCGGGGGCGGATAATGGCATCCCGTTAGCTCGGTTTGCCCAAAAAGGATCCCTCATCGACGGATGTCACAACCAGTGGTGGTTGAAAGATCATTGGTGCCGTTGTGCTTCACTCCGTCGCATGCTTGGGCATCGTTACAAAACAATGGTGCTGACGCGCCTTCGACCGAGACCCCAAGTCAAACGGGACTCGCTA
+
GGGGGIIIIIIIIIIIIIIDIIIIIIIIIIII.<;;;IIIIIIIII;IIIIII;ID;;IIII;I;IIAIIIIIIIIID;IIIIIIID;IIIIIIIIIIIDIIIIIIIIIII;IIIIII;IIIIIII;II;<IIIIIIIIIIIIIII.I;IIIIIIII;;II;IIIIIIII;ID<IIIIAIG;IIIIIIIIIIIIIIIIIIIIIIIII;DIIIIIIIIIIIIIIIDIIIDIIIIIIIIIIIIIIIIII<II...G<
@7001253F:639:HTNW7BCX2:1:1105:2304:2494 1:N:0:AGGCAGACA+TATCCTCTT
GAGCCTTAGGCACGTCTGTCTGGGCGTCACGCATCGCTGCCCCCACATGCAACACCCACTCGAGTTTGTTGCATTTGCGGGGGCACATGTTGGCCTCCCGTGTGCACCGTCGCATGGATGGCTTAAAATTGAGTCCTCGGCATCTGTTGTCGTGACACTACGGTGGTTGATTCAACCTCGGTACTGCGTCTCGACCTCAGCTTGCGTGCCTCCTCTTTGTGAGCGAGGCAAGGATCTTATTTTGACCCTTTGAACATTGTCCCCAAAGACGATGCTCTCGACGTGACCCCAGATCAAGCGGGATGCGCAG
+
GAGGGGGGGGGGIIIIIIIIIIGIIGIIIIIGGIGIIIIIIIIIIIIIIIGIIGIIIIIGIIIIIIIIIIIIIIIIIIIIIIIIIIIIIIIIIIIIIIGIIIIIIIIIIIIIIIIIIIIIIIIIIIIIIIIIIIIIIIIIIIIIIIIIIIIIIIIIIIIIIIIIIIIIIIIIIIIIIIIIIIIIIIIIIIIIIIIIIIIIIIIIIIIIIIIIIIIIIIIIIIIIIIIIIIIIIIIIIIIIIIIIIIIIIIIGGGAGGGGIGGGGGGAIGGGAAGGAGGGA.IIIGGIGGGGGAGA<GGGGAGGGGGGAGG
@7001253F:639:HTNW7BCX2:1:1105:2636:2317 1:N:0:AGGCAGATA+TATCCTCTT
GCGTAAGAGGCACGTCTGCGTGGGCGTCACGCCAAACACGCTCCCACCACTCATTGGGAAGTGGGATGTGGCATGTGGCCTCCCGTTTTACATGGTGCGGTAGGCCTAAGATGTGGCTGCCGGCCTATCGTGCCGTACACAGCGCGTGGTGGGCGATCTTGCTTTACTTACCGCAGTGCGTACGGACCGTAGCCGATGTTATGGCCTAAAGGACCCAAAGAACGGTGTGCTTTACGCTTCGACCGTGACCCCAAATCAGACGGGGGAGCTAC
+
AGAGAGGGIIIIIIGGIIIGIIIIGIIIIIIIIIIIIIIGIAIIIGIIIIIIIIIIIIIIIIIIIIIIIIIIIIIIIIIIIGIIIIIIIIIIGIIIGIIIGIIIIIIIIIIIIIIIIIIIIIIIIIIIIIIIIIGIIIGIGIGIIIIIIIIIIIIIIIIIIIIIIIIIIIIIIIIGIIIIIIIIIIIIIIIIIIIIIIIIIIIIIIGIIIIIIIIIIIIIIIIIIIIIIIIIIIIIIIIIIIIIIIIIIIGGGA.GG<..GGA..GAAG.G<
@7001253F:639:HTNW7BCX2:1:1105:2727:2400 1:N:0:AGGCAGATA+TATCCTCTT
GCGTAAGAGGCACGTCTGCCTGGGCGTCACGCCAAAAGACACTCCTAACCCATCCTTGGGGCAAGGACGTGGTGTTTGGCTCCCCGTGCTGCATGGTGCGGTGGGCCGAAGTTGAGGCTGCCAGCATAACCTGCTGAGCACCGCACGTGGTGGGCGACAAATAGTTGTTCTCGGTGCAGTGTCTCGGTAGGTAGCTGGCTTACTGGCCATAAGGACCCATAGAGTACCGAAGTGCTCCGTCGCTCGGACCGCGACCTCAGATCAGGCGGGTAGCGCTC
+
GGGGAGIGIIIIIIIIIIIIIIIIIIIIIIIIIIIIIIIIIIIIIIIIIIIIIIIIIIIIIIIIIIIIIIIIIIIIIIIIIIIIIIIIIIIIIIIIIIIIIIIIIIIIIIIIIIIIIIIIIIIIIIIIIIIIIIIIIIIIIIIIIIIIIIIIIIIIIIIIIIIIIIIIIIIIIIIIIIIIIIIIIIIIIIIIIIIIIIIIIIIIIIIIIIIIIIIIIIIIIIIIIIIIIIIIIIIIIIIIIIIIIIIIIIGGGGGGAIIIIGGGAIIIIIIGIGGAAG
@7001253F:639:HTNW7BCX2:1:1105:2757:2259 1:N:0:AGGCAGAAA+TATCCTCAT
GAGCCTTAGGCACGTCTGTTTGGGTGTCACATATCGAATCCCCTTGCCAATTTCCTATTTATTAGGTATTGCGTGCAGGGTGAATATGTTGGCCTCCCGTGAGCTCTGTCTCGTGGTTGGTTGAAAATTGAGACCTTGGTAGGGTGTGCCATGATAGATGGTGGATGTGTGACCCACGAGACCAAATCATGTGCAGCTCTATTGAACGTGGACTCTTTTACCCACATGTGTTTTATAACGCTCGTGATGCGACCTCAGGTCAGTCGGGGGAGCTAC
+
GGGGGGGAGGGGGAGGIGIIIIIGIGIGIIIIIIIIIIIIIIIIIIIIIIIIIIIIIIIIIIIIIIIIIIIIIIIIIIIIIIIIIIIIIIGIIIIIIGIIIIIIIIIIIIIIIIIIIIIIIIIIIIIIIIIIIIIIIIIIIIIIIIIIIIIIIIIIIIIIIIIIIIIIIIIIIIIIIIIIIIIIIIIIIIIIIIIIIIIIIIIIIIIIIIIIIIIIIIIIIIIIIIIIIIIIIIIIIIIIIIIIIIIII;.GGGGGGAGGAGGGAGGG.GGAG.GA
@7001253F:639:HTNW7BCX2:1:1105:2827:2259 1:N:0:AGGCAGAAA+TATCCTCTT
GAGCCTTAGGCACGCCTGTCTGGGCGTCTCACAACGCGTCGCCCCCCCACCCTTTCGTGGATGGGGCGGATACTGGCTCCCCGTACGCCCAGCGTGCGGTCGGCCTAAAAGCGAGTCCCGACGATCGAAGTCGTGGCAATTGGTGGTTGTAAAATGCCGTTTCACTTTGTCGCGCGCTTCCTTCGGTACGGTTGGCTCCCTGACCCTGAAGCTCCATGCATTTGGTGCCTCGATCGCGACCTCAGGTCAAACGGGTGCAGCTA
+
AAAGGGGGGIGGIIIIIIIIIIIIIIIIIIIIIIIIIIIIIIIIIIIIIIIIIIIIIIIIIIIIIIIIIIIIIIIIIIIIIIIIIIIIIIIIIIIIIIIIIIIIIIIIIIIIIIIIIIIIIIIIIIIIIIIIIIIIIIIIIIIIIIIIIIIIIIIIIIIIIIIIIIIIIIIIIIIIIIIIIIIIIIIIIIIIIIIIIIIIIIIIIIIIIIIIIIIIIIIIIIIIIIIIIIIIIIIIIIIIIIIIIIIIIIGGIIIIIIGGAAG
@7001253F:639:HTNW7BCX2:1:1105:2866:2292 1:N:0:TGGCAGAAA+TATCCTCTT
AAGGCTATGGCACGTCTGTCTGGGTTCCATCGATTGGGCCGTGCTAGTGGTCGACGAAGCCCATCGCCTCAAGAGCAACCAATCGAAATTCTTCAGACTTTTAGCCGGGTACAACATCGCCTACAAGTTACTGCTAACCGGCACCCCGTTACAAAACAACCTGGAGGAGTTATTCCATTTGCTCAATTTCCTAAACAGCGACAAGTTCAACGAATTAGCCACATTCCAAAATGAGTTCGCGGACATCTCGAAGGAAGACCAAGTGAAAAAGTTGCACGAAATGCTGGGGCCACACATGTTGCGGCGACCCCAAATCAGACGGGTCGACGTC
+
GGAGAGGIIIGGIIIIIIIIIIIIIIIIIGGGGGGGIIIIIIIGGGIGIIGGIIIIIIIIIIIIIIIIIIIIIIGIIIGGGIIIIIIIIIIIIIIIIIIIIIIIIIIIIIIIIIIIIIIIIIIIIIIIIIIIIIIIIIIIIIIIIIIIIIIIIIIIIIIIIIIIIIIIIIIIIIIIIIIIIIIIIIIIIIIIIIIIIIIIIIIIIIIIIIIIIIIIIIIIIIIIIIIIIIIIIIIIIIIIIIIIIIIIIIGGGGIIIGGGGGGGIIIIGGGGG<GGGGGGGGGGIGGGAGAGGGIIGAA<GGGGGGGG<.GIGG<GGGGAGGGGGIGGAAG
@7001253F:639:HTNW7BCX2:1:1105:2837:2322 1:N:0:AGGCAGATA+TATCCTCTT
CTATTAAGGCACGTCTGCGTGGGTGTCACGCAACGTCGCCGCCAACGCCACCCTCAGGGGCGCGCAGTTGGGGGCGGAATATGGCCTCCCGTGCGCCTCGGCGCGCGGTTGGCCTAAATATCAGCCCCCGGCGAGGATCGCCACGACAAGCGGTGGTTTTTTCAACGAAGGACCTCGGGCGTTGTCGTGCGGCCTTCCGGAGGGAACGGACCCTGCGCTCTCGAGCGCAATCTCTTTCGCGACCCCAGGTCAAGCGGGTGCAGCTA
+
GGGAGGGIG<GGGGIGIIIIIIIIIIIIIIIIIIIIIIIIIIIIIIIIIAGIIIIIIIIIIIIIIIIIIIIIIIIIIIIIIIIIIIIIIIIIIIIIIIIIIIIIIIIIIIIIIIIIIIIIIIIIIIIIIIIIIIIIIIIIIIIIIIIIIIIIIIIIIIIIIIIIIIIIIIIIIIIIIIIIIIIIIIIIIIIIIIIIIIIIIIIIIIIIIIIIIIIIIIIIIIIIIIIIIIIIIIIIIIIIIIIIIIIIIIIIGIIIGGIIIAGAGA
@7001253F:639:HTNW7BCX2:1:1105:2754:2341 1:N:0:AGGCAGAAA+TATCCTCTT
TTCTAGCTGGCACGTCTGCTTGGGCGTCACGCACCGCGTCGCCCCCCACCCAAACCATTGGGATGGGGGGCGGACTGTGGCCCCCCGTGCGCTCCTCGCTCGCGGTCGGCCTAAACACAGACCCCGTGGCCGCGAAACGCCGCGACGTTTGGTGGTTTACTCGTGGCCCTGCGCCTCGAGCATCGCGTCGCGGCCTTGGCGGCCCATGGGAGCTCAAAGGACCCTGAGGAGGACCGTGTCACCCTCGAGTGGCGCCGGAACCTCCTAACCGTTGTGACCCCAAATCAAGCGGGTCGACGTC
+
GGGGGGGIIIIIIIIIIIIIIIIIGIIIIIIIIIIIIIIIIIIIIIIIIIIIIIIIIIIIIIIIIIIIIIIIIIIIIIIIIIIIIIIIIIIIIIIIIIIIIIIIIIIIIIIIIIIIIIIIIIIIIIIIIIIIIIIIIIIIIIIIIIIIIIIIIIIIIIIIIIIIIIIIIIIIIIIIIIIIIIIIIIIIIIIIIIIIIIIIIIIIIIIIIIIIIIIIIIIIIIIIIIIIIIIIIIIIIIIIIIIIIIIIIIGGGA<.IGGGGGGGG<GAIIGGAGGG<IGGGGGGAGIGIIIGG<IIAGGAA
@7001253F:639:HTNW7BCX2:1:1105:2852:2343 1:N:0:TGGCAGAAA+TATCCTCTT
GCGTAAGAGGCACGTCTGCTTGGGCGTCACGCACCGCGTCGCCCCCCACCCAAACCATTGGGATGGGGGGCGGACTGTGGCCCCCCGTGCGCTCCTCGCTCGCGGTCGGCCTAAACACAGACCCCGTGGCCGCGAAACGCCGCGACGTTTGGTGGTTTACTCGTGGCCCTGCGCCTCGAGCATCGCGTCGCGGCCTTGGCGGCCCATGGGAGCTCAAAGGACCCTGAGGAGGACCGTGTCACCCTCGGGTGGCGCCGGAACCTCCTAACCGTTGTGACCCCAAATCAATCGGGACTCGCTA
+
GGA.AAGGIIIIIIIIIIGIIIIIIIIIIGIIGGIIIIIIIGIIIIIIGIIGIIIIIIIIIIIIIIIIIIGIIIIIIIIIIIIIIIIGIIIIIIIIIIIIIIIIIIIIIIIIIIIIIIIIGIIIIIIIIIIIIIIIIIIIIIIIIIIIIIIIIIIIIIIIIIIIIIIIIIIIIIIIIIIIIIIIIIIIIIIIIIIIIIIIDIIIIIIIIIIIIIIIIIIIIIIIIIIIIIIIIIIIIIIIIIIIIII;IIGGAGGAGGGG<G<GGGGGGIGGAGGGGA<AGIIGGGGGGIIGGGGGAGAGA
@7001253F:639:HTNW7BCX2:1:1105:2883:2364 1:N:0:AGGCGGAAA+TATCCTCTT
TTATGCGAGGCACGTCTGCGTGGGCGTCACGCATCGCGTCGTCCCCTCCCATTCCCTCACGGGTTTGGTTATGGGACGGATAATGGCATCCCGTTAGCTCGGTTAGCCCAAAAAGGATCCCTCATCGACGGATGTCACAACCAATGGTGGTTGAAAGATCATTGGTGCTGTTGTGCTTCACCCTGTCGCTTGCTAGGGCATCGTCATAAACTAACGGCGTGTAATGCGACTTCGACCGTGACCCCAGATCAAGCGGGCCTAAGAC
+
GGGGGIIGGIIIIIIIIIIIIIIIIIIGIIIIIIIIIIIIGGIIIIIIIIIIIIIIIIIIIIIIIIIIIIIIIII;IIIIIIIIGIIIIIIIGIII;IGIIIIIIIIIIIIIIIIIIIIIIIIIIIIIIAGIGIIIIIIIIIIIIIIIIIIGGIIIIIIIIGIIIIIIIIGIII;IGI;DIIIIIIIIIIIIIIIIAIGIIGIIIIIIGIIIIIIIIIIIIIIIIIGG<;IIIIIIIIDIIDIIIIA;DIA<<GGA<...<<.GG
@7001253F:639:HTNW7BCX2:1:1105:2959:2413 1:N:0:AGGCTGAAA+TATCCTCTT
GAGCCTTAGGCACGCCTGTGTGGCGACCCCAGGTCAGGCGGGTACGCTGC
+
IIIIIIIIIIIIIIIIIIIIIIIIIIIIIIIIIIIIIIIIIIIIIIIIII
@7001253F:639:HTNW7BCX2:1:1105:2892:2436 1:N:0:AGGCAGACA+TATCCTCTT
CTATTAAGGGCACGTCTGTGTGGGTGTCACGCAACGTCGCCGCCAACGCCGCCCTTAGGGGCGCGCAGTTGGGGGCGGAATATGGCCTCCCGTGCGCCTCGGCGCGCGGTTGGCCTAAATATCAGCCCCCGGCGAGGATCGCCACGACAAGCGGTGGTTTTTTCAACGAAGGACCTCGGGTGTTGTCGTGCGGCCTTCCGGAGGGAACGGACCCTGCGCTCTCGAGCGCAATCTCTTTCGTGACCCCAAATCAGTCGGGTGCAGCTA
+
GGGGGGIIIIIIIIGGIIIIIIIIIIIIIIIIIIIIIIIIIIIIIIIIIIIIIIIIIIIIIIIIIIIIIIIIIIIIIIIIIIIIIIIIIIIIIIIIIIIIIIIIIIIIIIIIIIIIIIIIIIIIIIIIIIIIIIIIIIIIIIIIIIIIIIIIIIIIIIIIIIIIIIIIIIIIIIIIIIIIIIIIIIIIIIIIIIIIIIIIIIIIIIIIIIIIIIIIIIIIIIIIIIIIIIIIIIIIIIIIIIIIIIIIIIGIGGAIGGGGGAGA.<<
@7001253F:639:HTNW7BCX2:1:1105:3019:2383 1:N:0:AGGCAGAAA+TATCCTCTT
GAGCCTTAGGCACGCCTGCTTGGGCGTCTCACAACGCGTCGCCCCCCACCCTTTCGTGGAGGGGGCGGATACTGGCTCCCCGTACGCCCCGCGTGCGGTCGGCCTAAAAGCGAGTCCCGACGATCGAAGTCGTGGCAATTGGTGGTTGTAAAATGCCGTTTCTCTTTGTCGCGCGCTTCCTTCGGTATGGTTGGCTCCCTGACCCTGAAGCTCCATGCATTTGGTGCCTCGATCGTGACCCCAAATCAGACGGGCGGAGCCT
+
GGAGGGGAGGIIIIIIIIIIIIIIIIIIIIGIIIIIIIIIIIIIIIIIIIIIIIIIIIIIIIIIIIIIIIIIIIIIIIIIIIIIIIIIIIIIIIIIIIIIIIIIIIIIIIIIIIIIIIIIIIIIIIIIIIIIIIIIIIIIIIIIIIIIIIIIIIIIIIIIIIIIIIIIIIIIIIIIIIIIIIIIIIIIIIIIIIIIIIIIIIIIIIIIIIIIIIIIIIIIIIIIIIIIIIIIIIIIIIIIIIIIIIIIIIGIGGAGGAGGGA
@7001253F:639:HTNW7BCX2:1:1105:3215:2411 1:N:0:AGGCAGAAA+TATCCTCTT
CCTCGAGTGGCACGTCTGCCTGGGCGTCTCGCTTCGTGTCGCCCCATTTCATCTCATTTTCGTTTCTTTGAGGGAGATGAGTGTTTTGGGACGTATATTGGCCTCCTGTGCATATTTATGGAGCAGTTGGCCGAAATAGAAGTCCATATGATAGGACACACGGTTAGTGGTGGTTGAGAAACTGTTTCGATCCCGTGTTACTTCTTTTGGATTTATTGACCCTTGGTGCTTCTTTTATGGTGCATCGACTGCGACCTCAAATCAATCGGGCGGAGCCT
+
GGGGGGGIIIIIIIIIIIIIIIIIGIGGIIIIIIIIIIIIIIIIIIIIIIIIIIIIIIIIIIIIIIIIIIIIIIIIIIIIIIIIIIIIIIIIIIIIIIIIIIIIIIIIIIIIIIIIIIIIIIIIIIIIIIIIIIIIIIIIIIIIIIIIIIIIIIIIIIIIIIIIIIIIIIIIIIIIIIIIIIIIIIIIIIIIIIIIIIIIIIIIIIIIIIIIIIIIIIIIIIIIIIIIIIIIIIIIIIIIIIIIIIIIIIIIGIGIIIIIIIIIIIIIIGIGIGAAGA
@7001253F:639:HTNW7BCX2:1:1105:3418:2384 1:N:0:GGGCAGAAA+TATCCTCTT
GCGTAAGAGGCACGTCTGTGTGGGCGTCTCGCTTCGTGTCGCCCCATTTCATCTCATTTTCGTTTCTTTGAGGGAGATGAGTGTTTTGGGACGTATATTGGCCTCCTGTGCATATTTATGGAGCAGTTGGCCGAAATAGAAGTCCATATGATAGGACACACGGTTAGTGGTGGTTGAGAAACTGTTTCGATCCCGTGTTACTTCTTTTGGACTTATTGACCCTTGGTGCTTCTTTTATGGTGCATCGACTGAGACCTCAAATCAAACGGGTACGCTGC
+
GGGGGIGGGIGGIIIIIIIIIIIIIIIIIIIIIIIIIIIIIIIIIIIIIIIIIIIGIIIIIIIIIIIIIIIIIIIIIIIIIIIIIIIIIIIIIIIIIIIIIIIIIIIIIIIIIIIIIIIIIIIIIIIIIIIIIIIIIIIIIIIIIIIIIIIIIIIIIIIIIIIIIIIIIIIIIIIIIIIIIIIIIIIIIIIIIIIIIIIIIIIIIIIIIIIIIIIIIIIIIIIIIIIIIIIIIIIIIIIIIIIIIIIIIIIGIIIGGGGGGGGIIGGIIGGIIGGAGA
@7001253F:639:HTNW7BCX2:1:1105:3256:2459 1:N:0:AGGCAGATA+TATCCTCTT
TTCTAGCTGGCACGCCTGTGTGGGCGTCAATCATCTATTCGTCACCCAACCTCCGCTCCCCGAAAAGGAGCTTTGGTCCCGGGTACGGAAGTTGGCCTCCCGTGCTCTTGAAGCGCGGCTGGCCTAAAACTGAGCATCGGACTGATGATCTCCGAGGCATGCGGTGGTTGTTCATTCCTCCCTCGTGACGTTGCCAAGGAGCGTCTCCCGTACGAAGCTCCACGACCCTAGATTTACTATCGATGTGACCTCAGGTCAGTCGGGACTGAGCG
+
GGGGGGGGIIIIIIIIIIIIIIIIIIIIIIIIIIIIIIIIIIIIIIIIIIIIIIIIIIIIIIIIIIIIIIIIIIIIIIIIIIIIIIIIIIIIIIIIIIIIIIIIIIIIIIIIIIIIIIIIIIIIIIIIIIIIIIIIIIIIIIIIIIIIIIIIIIIIIIIIIIIIIIIIIIIIIIIIIIIIIIIIIIIIIIIIIIIIIIIIIIIIIIIIIIIIIIIIIIIIIIIIIIIIIIIIIIIIIIIIIIIIIIIIIIAGIGGIIIIIIIGIIIIAAGGA
@7001253F:639:HTNW7BCX2:1:1105:3485:2463 1:N:0:AGGCGGAAA+TATCCTCTT
TTCTAGCTGGCACGTCTGTTTGGCCGTCACCGACGTCGAAGCCGGCGCGGGCACCAGCCGGCTGGAGCTGTTAGCCGTCGTTCGCGGCCTGGAGGCGCTCAATCAGCCGTCCCGCGTGACACTGCTCACCGGCAGCCGCTACGTCATCCGCGGCATTCGCCGCGGCCTGTGCCAATGGCGCGAGCGTCGTTGGCGATGGGAGCGGTTTGGGCAGCTCGTTCCGATCCGCGATTGTGACCTCAGGTCAAGCGGGCCTAAGAC
+
AGAGGGIIGIIIIIIIIIIIIIIIIIIIIIIIIIIIIIIIIIIIIIIIIIIIIIIIIIIIIIIIIIIIIIIIIIIIIIIIIIIIIIIIIIIIGIIIIIIIIIIIIIIIIIIIIIIIIIIIIIIIIIIIIIIIIIIIIIIIIIIIIIIIIIIIIIIIIIIIIIIIIIIIIIIIIIIIIIIIIIIIIIIIIIIIIIIIIIIIIIIIIIIIIIIIIIIIIIIIIIIIIIIIIIIIIIIIIIIIIIIIIIIIIIGGIIIIGGAAA
@7001253F:639:HTNW7BCX2:1:1105:3338:2481 1:N:0:AGGCAGAAA+TATCCTCTT
TTCTAGCTGGCACGCCTGTTTGGGCGTCACACGTCGTTGCACCCCCACTACTCCCTCGGGATTGCGGGGGGCGGATGATGGCCTCCCGTACGCTCCGTCGCGCGGTTGGCATAAATACCAAGTCCTCGGCGGCGCACGCCACGACAATCGGTGGTTGCGAAACCTCGGTTGCCCGTCGTGTGCAGTCGTCGCGCATTGAGGGCTCGAAAAAAATGCTTGGCTCCGGCTTGGCTTTCAACGAGACCTCAGGTCAAACGGGTACGCTGC
+
GGG..<GGIGIIIIIIGGIIIIIIIIIIGIIIIIIIIIIIIIIIIIIIIIIIIIIIIIIIIIIIIIIIIIIIIIIIIIIIIIIIIIIIGIIIIIIIIIIIIIIIIIIIIIIIIIIIIIIIIIIIIIIIIIIIIIIIIIIIIIIIIIIIIIIIIIIIIIIIIIIIIIIIIIIIIIIIIIIIIIIIIIIIIIIIIIIIIIIIIIIIIIIIIIIIIIIIIIIIIIIIIIIIIIIIIIIIIIIIIIIIIIIIIIIGIIIGIGIIIIAGGAG
@7001253F:639:HTNW7BCX2:1:1105:3273:2493 1:N:0:AGGGAGAAA+TATCCTCTT
TTATGCGAGGCACGTCTGTTTGGGCGTCACGCATCGCGTCGTCCCCTCCCATTCCCTCACGGGTTTGGTTATGGGACGGATAATGGCTTCCTGTTAGCTCGGTTAGCCCAAAAAGGATCCCTCATCGACGGATGTCACAACCAGTGGTGGTTGAAAGATCATTGGTGCTGTTGTGCTTCACCCTGTCGCTTGCTAGGGCATCGTCATAAACTAACGGCGTGTAATGCGCCTTCGACCGCGACCTCAGGTCAAACGGGCCTAAGAC
+
GGGGAGIIIIIIIIIGIIIIIIIIIIIIIIIIIIIIIIIIIIIIIIIIIIIIIIIIIIIIIIIIIIIIIIIIIIIIIIIIIIIIIIIIIIIIIIIIIIIIIIIIIIIIIIIIIIIIIIIIIIIIIIIIIIIIIIIIIIIIIIIIIIIIIIIIIIIIIIIIIIIIIIIIIIIIIIIIIIIIIIIIIIIIIIIIIIIIIIIIIIIIIIIIIIIIIIIIIIIIIIIIIIIIIIIIIIIIIIIIIIIIIIIIIIIIGG<AG..G<AAGG
@7001253F:639:HTNW7BCX2:1:1105:3545:2282 1:N:0:AGGCAGAAA+TATCCTCTT
TTCTAGCTGGCACGCCTGCTTGGGCGTCACGCATCGCGTCGCCCCCTACACCAATTTGGTGCGGGGGCGAATAATGGCATCCCGTTAGCTCGGTTTGCCCAAAAAGGATCCCTCATCGACGGATGTCACAACTAGTGGTGGTTGAAAGATCATTGGTGCCGTTGTGCTTCACTCTGTCGCATGCTTGGGCATCGTTACAAAACAATGGTGCTAACGCGCCTTCGACCGTGACCCCAAGTCAAACGGGACTCGCTA
+
GGGGGIIIIIIIIIIIIIIIIIIIIIIIIIIIIIIIIIIIIIIIIIIIIIIIIIIIIIIIIIIIIIIIIIIIIIIIIIIIIIIIIIIIIIIIIIIIIIIIIIIIIIIIIIIIIIIIIIIIIIIIIIIIIIIIIIIIIIIIIIIIIIIIIIIIIIIIIIIIIIIIIIIIIIIIIIIIIIIIIIIIIIIIIIIIIIIIIIIIIIIIIIIIIIIIIIIIIIIIIIIIIIIIIIIIIIIIIIIIIIIIIIIIIIAAGGG
@7001253F:639:HTNW7BCX2:1:1105:3725:2317 1:N:0:AGGCAGAAA+TATCCTCTT
TTCTAGCTGGCACGTCTGTCTGGGCGTCACGCACCGCGTCGCCCCCCACCCAAACCATTGGGATGGGGGGCGGACTGTGGCCCCCCTTGCGCTCCTCGCTCGCGGTCCGCCTAAACACAGACCCCGTGGACGCGAAACGCCGCGACGTTTGGTGGTTTACTCGTTGCCCTGCGCCTCGGGCATCGCGTCGCGGCCTTGGCGGCCCATGGGAGCTCAAAGGACCCTGAGGAGGACCGTGTCACCCTCGAGTGGCGCCGGCCCCTCCTAACCGTTGTGACCTCAAATCAAACGGGCGATCAGT
+
G.AA<GGGGIIIIIGGIIAGGIGGAGIIII..AGGGGAGAAGGIIIIIAGGIIAIIII;;IIIIIIIIIIIIGD<<GIIGIIIIII.ID;;IIIIIIIIIIIIII;I.IIIIIIIDIII;IIIIIIIID.II;IIIII;I;;II<IIII;I;IIIIIIIIIIII.II;III;I<ID;I.7IIIGIIIIIII;I;IIIIIII;;IDDII;III<IIIIGDIIII;IIII;II;IIDIIIIIIII;DIIDID.AGG..<...A..G<A.<<A<GA.GGGGG<GGG.GGGAIIGGG...AGAGA
@7001253F:639:HTNW7BCX2:1:1105:3588:2332 1:N:0:AGGCAGAAA+TATCCTCTT
CTATTAAGGGCACGTCTGTGTGGCGACCCCAAGTCAGACGGGGGAGCTAC
+
IIIIGIIIIIIIIIIIIIIIIIIIIIIIIIIIIIIIIIIIIIIIIIIIII
@7001253F:639:HTNW7BCX2:1:1105:3560:2394 1:N:0:AGGCAGATA+TATCCTCTT
TTCTAGCTGGCACGTCTGCTTGGGCGTCACGCCAAAACACGCTCCCACACCCCTCATTGGGAATCGGGATGCGGCATCTGGTCCCTCGTCTCGCAAGGGGCGGTGGACCGAAGTTCGGGCTGCCGGCGTACCGTGTCAAACACAGCGCGTGGTGGGCGTCTTTGCTTTATCAACGCAGTGCATACGACGCGTAGCCGGCATGATGGCCTCAAAACGACCCAACAAACGTAGCGCACGTCGCTTCGACCGAGACCCCAAATCAGTCGGGCGGAGCCT
+
GGGGAGGGAAGGGGGGGIIGAGGIGGIIIIIIIIIIIIGGIIIIIIIIIIIIIIIIIII;IIIIIIIIIIIIIIIIIIIIIIIIIIIIIIIIIIIIIIIIIIIIIIIIIIIIIIIIIIIIIIIIIIIIIIIIIIIIIIIIIIGIIIIIIIIIIIIIIIIIIIIIIIIIIIIIIIIIIIIIIIIIIIIIIIIIIIIIIIIIIIIIIIIIIIIIIIIIIIIIIIIIIIIIIIIIIIIIIIIIIIIIIIIIIIGIGGGGGGGAIIIIIGIGGGGAAGAA
@7001253F:639:HTNW7BCX2:1:1105:3789:2254 1:N:0:AGGCAGACA+TATCCTCTT
GCGTAAGAGGCACGCCTGTGTGGGCGTCACACGTCGTTGCCCCCCCCATCTACTCCTTCGGGATTGCGGGGGGCGGATGATGGCCTCCCGTGCGCCTCGCCGCGCGGTTGGCATAAATGCCAAGTCCTCGGCGACGCACGCCACGACAATCGGTGGTTGCGAAACCTCGGTTGCCCGTCGTGTGCGGTCGTCGCGCATCGAGGGCTCGAAAAAATTGCCGGGCTCCGGCTCGGCTTTCAACGAGACCCCAGATCAAACGGGTGCAGCTA
+
GGG.GGGIGGIIIIGIIIIIIIIIIIIIIIIIIGIIIIIIIIIIIIIIIIIIIIIIIIIIIIIIIIIIIIIIIIIIIIIIIIIIIIIIIIIIIIIIIIIIIIIIIIIIIIIIIIIIIIIIIIIIIIIIIIIIIIIIIIIIIIIIIIIIIIIIIIIIIIIIIIIIIIAIIIIIIIIIIIIIIIIIIIIIIIIIIIIIIIIIIIIIIIIIIIIIIIIIIIIIIIIIIIIIIIIIIGIIIIIIIIIIIIIIIIGGGGIGGAGGIIGGGGAAA
@7001253F:639:HTNW7BCX2:1:1105:3994:2263 1:N:0:AGGCAGACA+TATCCTCTT
TTCTAGCTGGCACGTCTGCCTGGGCGTCTCGCTTCGTGTCGCCCCATTTCATCTCATTTTCGTTTCTTTGAGGGAGATGAGTGTTTTGGGACGTATATTGGCCTCCTGTGCATATTTATGGAGCAGTTGGCCGAAATAGAAGTCCATATGATAGGACACACGGTTAGTGGTGGTTGAGAAACTGTTTCGATCCCGTGTTACTTCTTTTGGACTTATTGACCCTTGGTGCTTCTTTTATGGTGCATCGACTGCGACCTCAAATCAAACGGGTGCAGCTA
+
GGAGGGIIIIIIIIIIIIGGGGIIIIIIIIIIIIIIIIIIIIIIIIIIIIIIIIIIIIIIIIIIIIIIIIIIIIIIIIIIIIIIIIIIIIIIIIIIIIIIIIIIIIIIIIIIIIIIIIIIIIIIIIIIIIIIIIIIIIIIIIIIIIIIIIIIIIIIIIIIIIIIIIIIIIIIIIIIIIIIIIIIIIIIIIIIIIIIIIIIIIIIIIIIIIIIIIIIIIIIIIIIIIIIIIIIIIIIIIIIIIIIIIIIIIGGAGGGGGG.G<GAGAAGGGGGA<GAA<
@7001253F:639:HTNW7BCX2:1:1105:3997:2309 1:N:0:AGGCAGAAA+TATCCTCTT
CCTCGAGTGGCACGTCTGTTTGGGCGTCACGTCAAACACGCTCCCACCACTCATCGGGAAGTGGGACGCGGCATGTGGCCCCCCGTTTCGCAAGGTACGGTGGGCCTAAGATGTGGCTGCCGGCCTATCGTGCCGGACACAGCGCGTGGTGGGCGATCTCGCTTTACTTACCGCAGTGCATACGGACCGTAGCCGATGTTATGGCCTTAAGGACCCAAAGAACGGAGCACTTGATGCTTCGACCGCGACCCCAAGTCAATCGGGTGCAGCTA
+
GGAGGIGGIGIIIIIIIIIIIGIIIIIIIIIIIIIIIIIIIIIIIIIIIIIIIIIIIIIIIIIIIIIIIIIIIIIIIIIIIIIIIIIIIIIIIIIIIIIIIIIIIIIIIIIIIIIIIIIIIIIIIIIIIIIIIIIIIIIIIIIIIIIIIIIIIIIIIIIIIIIIIIIIIIIIIIIIIIIIIIIIIIIIIIIIIIIIIIIIIIIIIIIIIIIIIIIIIIIIIIIIIIIIIIIIIIIIIIIIIIIIIIIIIIAIIIIIIIGGGIIIGGIGAGGG
@7001253F:639:HTNW7BCX2:1:1105:3954:2347 1:N:0:AGGCAGATA+TATCCTCTT
CTATTAAGGGCACGTCTGTTTGGGCGTCACACGTCGTTGCCCCCCCATCTACTCCTTCGGGATTGCGGGGGGCGGATGATGGCCTCCCGTGCGCCTCGCCGCGCGGTTGGCATAAATGCCAAGTCCTCGGCGACGCACGCCACGACAATCGGTGGTTGCGAAACCTCGGTTGCCCGTCGTGTGCGGTCGTCGCACATCGAGGGCTCGAAAAAATTGCCGGGTTCCGGCTCGGCTTTCAACGTGACCTCAAGTCAATCGGGGGAGCTAC
+
GG.GG<GGGGGIIIIIIIIIIIIIIIIIIIIIIIIIIIIIIIIIIIIIIIIIIIIIIIIIIIIIIIIIIIIIIIIIIIIIIIIIIIIIIIIIIIIIIIIIIIIIIIIIIIIIIIIIIIIIIIIIIIIIIIIIIIIIIIIIIIIIIIIIIIIIIIIIIIIIIIIIIIIIIIIIIIIIIIIIIIIIIIIIIIIIIIIIIIIIIIIIIIIIIIIIIIIIIIIIIIIIIIIIIIIIIIIIIIIIIIIIIIIIIIGGGGAIIGIIGGIGAGAA
@7001253F:639:HTNW7BCX2:1:1105:3838:2437 1:N:0:AGGCAGAAA+TATCCTCTT
TTCTAGCTGGCACGCCTGTTTGGGCGTCACGCATCGCGTCTCTTCCCCACCATTTCCTTTTGGATTGTTGGCTGGGAGCGGATATTGGCCTACCGTTTTATCCGAGTGGTTGGCCAAAATAAAAGCACCTCTTGACGGGCGCAAGACTATTGGTGACAAAACCATGAATTTTGTTGCGTGTCTCGTCAAAAGGTTGCTTGTTATCGACCCAACGCGTTGTCTTTTGATGACGCTTCGACCGCGACCTCAGGTCAAGCGGGGCGTAGTA
+
GGAA<<A.GGGIIIIIGGIIIIIIGAIIIAIIIIGII;II<II.I;IIIIGI;IIIIIIGIIDIIII;I;I;II;;II;IIIIIII;IIGI.;II;;IIII;IIIIIIIIII;IIIIIIIIIIIIIIIIIIIIIIIIIIIIIIIIIIIIIIIIIIIIIIIIAIIIGIIIIIIIIIIIIIIIIIIIIIIGIIIIIIIIIIIIIGIIIIIIIIIIIIIGIIIIIIIDIIIIIIIAIIGIIIIIAIIII;IIIGGAAA.GGIIIGIGGGGG
@7001253F:639:HTNW7BCX2:1:1105:3792:2441 1:N:0:AGGCAGACA+TATCCTCTT
GCGTAAGAGGCACGCCTGTGTGGGCGTCACGCACCGCGTCGCCCCCCACCCAAACCATTGGGATGGGGGGCGGACTGTGGCCCCCCGTGCGCTCCTCGCTCGCGGTCGGCCTAAACACAGACCCCGTGGCCGCGAAACGCCGCGACGTTTGGTGGTTTACTCGTGGCCCTGCGCCTCGAGCATCGCGTCGCGGCCTTGGCGGCCCATGGGAGCTCAAAGGACCCTGAGGAGGACCGTGTCACCCTCGAGTGGCGCCTGAACCTCCTAACCGTTGTGACCCCAAATCAGACGGGACTCGCTA
+
GGGAGGGGGIIIGGGIGIIIIIIIGIIIGGIIIIIIIIIIIIIIIGIIIIIIGIIIGIIIIIIGIIIIGIIIIIIIIIIIIIIIIIIIGIIIIIIIIIIIIIIIIIIIIAIIIIIIIIIIGIIIIGIIIIIIIIIIIIIIGIIIIIIIIIIIIIIIIIIIIIIIIIIIIIIIIAIIIIIIIIIIIIIIIIIIIIIIIIIIIIIGIIIIIIIIIIIIG;IIIIIIIIIIIIIIIIIIIIIIIGIIIIIIGIAAA.<..AGGGAGAAG<<A<GGGGG<<<.GGGG<AAAGGGGGA.GGAAGGG
@7001253F:639:HTNW7BCX2:1:1105:4198:2261 1:N:0:AGGCAGAAA+TATCCTCTT
TTCTAGCTGGCACGTCTGCTTGGGCGTCACGTCAAACACGCTCCCACCACTCATCGGGAAGTGGGACGCGGCATGTGGCCCCCCGTTTCGCAAGGTACGGTGGGCCTAAGATGTGGCTGCCGGCCTATCGTGCCGGACACAGCGCGTGGTGGGCGATCTCGCTTTACTTACCGCAGTGCATACGGACCGTAGCCGATGTTATGGCCTTAAGGACCCAAAGAACGGAGCGCTTGATGCTTCGACCGAGACCCCAGATCAGTCGGGTGCAGCTA
+
.<..G.A<GGGGIGGIIGGGIGIIIIIIIIIGIIIIIIIGI<IIIIIIIIGIIIGIIIIIIIIIIIIGIAIIIIGIIIIIIIIIIIIIIIGI;IIIIIIIIIIIIIIIIIIIIIIIIIGIIIIIIIIIIIIIII;IGIIIIIIIIIIIIIIIIIIIIIGIIIIIIIIIIIIIIGGI<IIIIIGIIIGIIIIIIIIIIIIIIIIIIIIIIIIIIIIIIIIIIIIIIIDI.IIIIIIIIIIII;IIIDIIIIG.AGGGGGG<G<GGAAAG<.GG
@7001253F:639:HTNW7BCX2:1:1105:4176:2262 1:N:0:AGGCAGAAA+TATCCTCTT
AAGGCTATGGCACGCCTGTGTGGGCGTCTCACACCGCGTCGCCCCCCACCCTTTCGTGGAGGGGGCGGATACTGGCTCCCCGTACGCCCCGCGTGCGGTCGGCCTAAAAGCGAGTCCCGACGATCGAAGTCGTGGCAATTGGTGGTTGTAAAATGCCGTTTCTCTTTGTCGCGTGCTTCCTTCGGTATGGTTGGCTCCCTGACCCTGAAGCTCCATGCATTTGGTGCCTCGATCGAGACCCCAGGTCAGACGGGCGGAGCCT
+
GGGGGIIGIIIIIIIIIIIIIIIIIIIIIIIII.IIAIIIIIIIIIIIIIIIIIIIIIIIIIIDIIIIIIIIIIIIIIIIIIIIIIIIIIIIIIIIIIIIIIIIIIIIIIIIIIIIIIIIIIIIIIIIIIIIIIIIIIIIIIIIIIIIIIIIIIIIIIIIIIIIIIIIIIIIIIIIIIIIIGIIIIIIIIIIIIIIIIIGIIIGIIIIIIIIIIIIIIIIIIGIIIIIIIIIIIIIIIIIIIIIIIIIIIIIIIGIIGGGAG
@7001253F:639:HTNW7BCX2:1:1105:4031:2276 1:N:0:AGGCAGACA+TATCCTCTT
TCGACTAGGGCACGTCTGTCTGGGCGTCACGCCAAAACACGCTCCCAACCACTCTCAACGGGAATCGGGATGCGGCATCTGGTCCCTCGTCTCTCAAGGGACGGTGGACCGAAGATTGGGCTGCCGGCGTACCGCGCCGGACACAGCGCATGGTGGGCGTCCTCGCTTTATCAATGCAGTGCATCCGGCGCGCAGCTGGCATTATGACCTTTGAACGACCCAACAAACGAAGCGCACGTCGCTTCGACCGCGACCTCAGATCAAGCGGGATGCGCAG
+
AGAA.<AAGIIIIIIIIIIIIIIIIGGIIIIIIIIIIIIGIIIIIIIIIIIIIIIIIIIIIIIIIIIIIIIIIIIIIIIIIIIIIIIIIIIIIIIIIIIIIIIIIIIIIIIIIIIIIIIIIIIIIIIIIIIIIIIIIIIIIIIIIIIIIIIIIIIIIIIIIIIIIIIIIIIIIIIIIIIIIIIIIIIIIIIIIIIIIIIIIIIIIIIIIIIIIIIIIIIIIIIIIIIIIIIIIIIIIIIIIIIIIIIIIIIIIIGIIGGIIIGAGGIGA.AA<<.GG
@7001253F:639:HTNW7BCX2:1:1105:4016:2279 1:N:0:AGGCAGATA+TATCCTCTT
TCGCCTAGGGCACGTCTGTCTGGGCGTCACGCCAAAACACGCTCCCAACCACTCTCAACGGGAATCGGGATGCGGCATCTGGTCCCTCGTCTCTCAAGGGACGGTGGACCGAAGATTGGGCTGCCGGCGTACCGCGCCGGACACAGCGCATGGTGGGCGTCCTCGCTTTATCAATGCAGTGCATCCGGCGCGCAGCTGGCATTATGACCTTTGAACGACCCAACAAACGAAGCGCACGTCGCTTCGACCGCGACCTCAGATCAAGCGGGATGCGCAG
+
GGGAGGGIGGIIIIIIIIIIIIIIIIIIIIIIIIIIIIIIIIIIIIIIIIIIIIIIIIIIIIIIIIIIIIIIIIIIIIIIIIIIIIIIIIIIIIIIIIIIIIIIIIIIIIIIIIIIIIIIIIIIIIIIIIIIIIIIIIIIIIIIIIIIIIIIIIIIIIIIIIIIIIIIIIIIIIIIIIIIIIIIIIIIIIIIIIIIIIIIIIIIIIIIIIIIIIIIIIIIIIIIIIIIIIIIIIIIIIIIIIIIIIIIIIIGIIIIIIIIIGIGIIIIGGIIAGGAG
@7001253F:639:HTNW7BCX2:1:1105:4024:2301 1:N:0:AGGCAGAAA+TATCCTCTT
CTATTAAGGGCACGTCTGCGTGGGCGTCACGCACCGTTGCCCCCCAAACCCCCTCAGTCCTCCACGGAGGATTGGCGAGGCGCGTGGGGGGCGTAAAGTGGCTTCCCGTCGGCTTTGTCCCGCGGTTGGCCTAAAAATGAATCCCTAGCCGCGGTGCGCGCGGCATTCGGTGGTCATCGATCCCTTTCGTTACCCCGCCGCGCGCTCACGTGCCGCGAAGGATGTCACACTAGTAAACCCGACGCCTCGCTTTGTGAAGAGCGGAGCTTACAACGCGACCTCAGATCAAACGGGGGAGCTAC
+
GGA.<<GGGGIIIIIIIGGGIIIIIIIIIIIIGGIGIIIIIIIIIIIIIIIIIGIIIIIIIIIIIIIIIIIIIIIIIIIIIIIIIGIIIIIIIIIIIIIIIIIIIIIIIIIIIIIIIIIIIIIIIIIIIIIIIIIGIIIIIIIIIIIIIIIIIIIIIIIIIIIIIIIIIIIIIIIIIIIIIIIIIIIIIIIIIIIIIIIIIIIIIIIIIIIIIIIIIIIIIIIIIIIIIIIIIIIIIIIIIIIIIIIIIIAIIIGGIGGAIIGIIGGAGAGIIGGGGGAGGGGGGGGIGGGGGGGGIGAGGG
@7001253F:639:HTNW7BCX2:1:1105:4044:2372 1:N:0:AGGCAGAAA+TATCCTCTT
TCGCCTAGGGCACGCCTGTTTGGGCGTCACACGTCGTTGCCCCTCCCAACCCCTTCGGGAGTTGGATGGGACGGATGATGGCCTCCCGTGTGCCCGGTCACGCGGTTGGCATAAATAACAGGTCCCCGGCGACTAACGCCACGACAATCGGTGGTTATCAAACCTCGGTATCCTGTCGCGCGCGCGTCGTTCGTGGATCTCCTATCCAATGCGTGTCGATTCGTCGACGCTTTCAACGCGACCCCAAGTCAATCGGGTGCAGCTA
+
GGGGGGIIIIIIIIIIIIIIIIIIIIIIIIIIIIIIIIIIIIIIIIIIIIIIIIIIIIIIIIIIIIIIIIIIIIIIIIIIIIIIIIIIIIIIIIIIIIIIIIIIIIIIIIIIIIIIIIIIIIIIIIIIIIIIIIIIIIIIIIIIIIIIIIIIIIIIIIIIIIIIIIIIIIIIIIIIIIIIIIIIIIIIIIIIIIIIIIIIIIIIIIIIIIIIIIIIIIIIIIIIIIIIIIIIIIIIIIIIIIIIIIIIIIGGIIIIIIIGGGGGG
@7001253F:639:HTNW7BCX2:1:1105:4007:2418 1:N:0:AGGCAGACA+TATCCTCTT
GCGTAAGAGGCACGTCTGTGTGGGTGTCACGCATCGTTGCCCCCACCCCAACACCTCGTATGATGTGTACGGTGCGGGGCAGAAATTGGCCTCCCGTGTGCGTTGCTCGCGGTTAGCCTAAAAGCGAGTCCTGGGCGACGAGCGCCACGACAATCGGTGGTTGACAAAACCCTCGTGCCCCGTCGTGCGTTGCTCGACGCCGTGAAGGCTCTCCTCGACCCTATTGCGTCGTTCTTGCGACTCTACCATCGAGACCCCAGATCAAGCGGGTGCAGCTA
+
AGAA.GG<GGIIIIIIIIGIIIIIIIIIIIIIIIIIIIIIIIIIIIIIIIIIIIIIIIIIIIIIIIGIIIIIIIIIIIIIIIIIIIIIIIIIIIIIIIIIIIIIIIIIIIIIIIIIIIIIIIIIIIIIIIIIIIIIIIIIIIIIIIIIIIIIIIIIIIIIIIIIIIIIIIIIIIIIIIIIIIIIIIIIIIIIIIIIIIIIIIIIIIIIIIIIIIIIIIIIIIIIIIIIIIIIIIIIIIIIIIIIIIIIII<.GIIGGGIGAIIGG<IIIGGAGGGGGG
@7001253F:639:HTNW7BCX2:1:1105:4029:2452 1:N:0:GGGCAGAAA+TATCCTCTT
TTCTAGCTGGCACGTCTGCTTGGGCGTCACGCCAAAACACGCTCCCACACCCCTCATTGGGAATCGGGATGCGGCATCTGGTCCCTCGTCTCGCAAGGGGCGGTGGACCGAAGTTCGGGCTGCCGGCGTACCGTGTCAAACACAGCGCGTGGTGGGCGTCTTTGCTTTATCAACGCAGTGCATACGACGCGTAGCCGGCATGATGGCCTCAAAACGACCCAACAAACGTAGCGCACGTCGCTTCGACCGAGACCCCAAGTCAGACGGGCGGAGCCT
+
.<GAGGGIIGA.G.<<<<GGGGGA.AIIIIIIIIIIIIIIIAGIIIIIIIIIIIIIIGIIIIGIIIIIIIIIIIIIIAIIIIIIIIIIIIIIIIIIIIIIIIIGIIIIIIIIGIIIIIIIIIIIIIIIIIIIIIIIIIIIIIIII;IIIIIIIIIIIIIIIIIIIIIIIIIIIIIIIIIIIIIIIIIIIIIIIIIIIIIIIIIIIIIIIIIIIIIIIIIIIIIIIIIIIIIIIIIIIIIIIIIIIIIIIIIGGAGGG.GGAIIGGIGGGIGAAAAG
@7001253F:639:HTNW7BCX2:1:1105:4035:2489 1:N:0:AGGCAGAAA+TATCCTCTT
GCGTAAGAGGCACGTCTGTCTGGGCGTCACGCACCGCGTCGCCCCCACCCCAAACCACTGGGATCGGGGGCGGACTGTGGCCCCCCGTGCGCTCCTCGCTCGCGGTCGGCCTAAACACAGACCCCGTGGCCCCGAAAAGCCGCGACGTTTGGTGGTTCACTCGTGCCCCAAGCATCGCGTCGCGGCCTTGGTGGCCCACGGGAGCTCAAAGGACCCTGAGGAGGAGGACCGTGTCACCCTCGAGTGCCAAGGAGAACCTCCCTAACCGTTGCGACCCCAAATCAGTCGGGCGGAGCCT
+
GGGGGGGIGGIIIIIIIIIIIIIIGIIIIIIIIIIIIIIIIIIIIIIIIIIIIIIIIIIIIIIIIIIIIIIIIIIIIIIIIIIIIIIIIIIIIIIIIIIIIIIIIIIIIIIIIIIIIIIIIIIIIIIIIIIIIIIIIIIIIIIIIIIIIIIIIIIIIIIIIIIIIIIIIIIIIIIIIIIIIIIIIIIIIIIIIIIIIIIIIIIIIIIIIIIIIIIIIIIIIIIIIIIIIIIIIIIIIIIIIIIIIIIIIIGGIGAGGIIIGGGGGGGGGGIIIGGGIGIIIGGGIIIIIGGIIAGGGG
@7001253F:639:HTNW7BCX2:1:1105:4474:2300 1:N:0:AGGCAGAAA+TATCCTCTT
TTCTAGCTGGCACGTCTGCCTGGGCGTCTCGCACCGCGTCGCCCCCCACCCAAACCATTGGGATGGGGGGCGGACTGTGGCCCCCCGTGCGCTCCTCGCTCGCGGTCGGCCTAAACACAGACCCCGTGGCCGCGAAACGCCGCGACGTTTGGTGGTTTACTCGTGGCCCTGCGCCTCGAGCATCGCGTCGCGGCCTTGGCGGCCCATGGGAGCTCAAAGGACCCTGAGGAGGACCGTGTCACCCTCGAGTGGCGCCGGAACCTCCTAACCGTTGAGACCTCAGATCAAGCGGGTCGACGTC
+
GGGGGIIIGGIIIIIIIIGIIGGIIIIIIIGIIIIIGIIIIIIIIIIIIIIIIIIIIIIIIIIIIIIIIIIIIIIIIIIIIIIIIIIIIIIIIIIIIIIIIIIIIIIIIIIIIIIIIIIIIIIIIIIIIIIIIIIIIIIIIIIIIIIIIIIIIIIIIIIIIIIIIIIIIIIIIIIIIIIIIIIIIIIIIIIIIIIIIIIIIIIIIIIIIIIIIIIIIIIIIIIIIIIIIIIIIIIIIIIIIIIIIIIIIIGIGGAAGGGGAGGGGGGAIIIIIGIGGGGIIIGGGGGGAGGGGG<IGGGA<
@7001253F:639:HTNW7BCX2:1:1105:4312:2335 1:N:0:AGGCAGACA+TATCCTCTT
TTCTAGCTGGCACGCCTGTTTGGGCGTCACGTCAAACACGCTCCCACCACTCATCGGGAAGTGGGACGCGGCATGTGGCCCCCCGTTTCGCAAGGTACGGTGGGCCTAAGATGTGGCTGCCGGCCTATCGTGCCGGACACAGCGCGTGGTGGGCGATCTCGCTTTACTTACCGCAGTGCATACGGACCGTAGCCGATGTTATGGCCTTAAGGACCCAAAGAACGGAGCACTTGATGCTTCGACCGCGACCCCAGATCAGACGGCGACGTC
+
GGGGGGGGIIIIIIIIIIIIIIIIIIIIIIIIIIIIIIIIIIIIIIIIIIIIIIIIIIIIIIIIIIIIIIIIIIIIIIIIIIIIIIIIIIIIIIIIIIIIIIIIIIIIIIIIIIIIIIIIIIIIIIIIIIIIIIIIIIIIIIIIIIIIIIIIIIIIIIIIIIIIIIIIIIIIIIIIIIIIIIIIIIIIIIIIIIIIIIIIIIIIIIIIIIIIIIIIIIIIIIIIIIIIIIIIIIIIIIIIIIIIIIIIII..A.AGAAA<.IGGGAAGAA
@7001253F:639:HTNW7BCX2:1:1105:4319:2358 1:N:0:AGGCAGAAA+TATCCTCTT
CTATTAAGGGCACGCCTGCGTGGGCGTCACGTCAAACACGCTCCCACCACTCATCGGGAAGTGGGACGCGGCATGTGGCCCCCCGTTTCGCAAGGTACGGTGGGCCTAAGATGTGGCTGCCGGCCTATCGTGCCGGACACAGCGCGTGGTGGGCGATCTCGCTTTACTTACCGCAGTGCATACGGACCGTAGCCGATGTTATGGCCTTAAGGACCCAAAGAACGGAGCACTTGATGCTTCGACCGAGACCCCAGGTCAAACGGGGCGTAGTA
+
AG.A.<GGGGIIIIGIIIIIIGIIIIIIIIIIIIIIIIIIIIIIIIIIIIIIIIIIIIIIIIIIIIIIIIIIIIIIIIIIIIIIIIIIIIIIIIIIIIIIIIIIIIIIIIIIIIIIIIIIIIIIIIIIIIIIIIIIIIIIIIIIIIIIIIIIIIIIIIIIIIIIIIIIIIIIIIIIIIIIIIIIIIIIIIIIIIIIIIIIIIIIIIIIIIIIIIIIIIIIIIIIIIIIIIIIIIIIIIIIIIIIIIIIIIIIGGGIGIIIGIIIIGIAGGAG
@7001253F:639:HTNW7BCX2:1:1105:4374:2444 1:N:0:AGGCAGAAA+TATCCTCTT
GAGCCTTAGGCACGCCTGTCTGGGCGTCTCACAACGCGTCGCCCCCCACCCTTTCGTGGAGGGGGCGGATACTGGCTCCCCGTACGCCCCGCGTGCGGTCGGCCTAAAAGCGAGTCCCGACGATCGAAGTCGTGGCAATTGGTGGTTGTAAAATGCCGTTTCTCTTTGTCGCGTGCTTCCTTCGGTATGGTTGGCTCCCTGACCCTGAAGCTCCATGCATTTGGTGCCTCGATCGAGACCCCAAATCAGACGGGTACGCTGC
+
AGGGGGIIGIIIIIIIIIIIIIIIIIIIIIIIIIIIIIIIIIIIIIIIIIIIIIIIIIIIIIIIIIIIIIIIIIIIIIIIIIIIIIIIIIIIIIIIIIIIIIIIIIIIIIIIIIIIIIIIIIIIIIIIIIIIIIIIIIIIIIIIIIIIIIIIIIIIIIIIIIIIIIIIIIIIIIIIIIIIIIIIIIIIIIIIIIIIIIIIIIIIIIIIIIIIIIIIIIIIIIIIIIIIIIIIIIIIIIIIIIIIIIIIIIGGGGGGGGAAGG
@7001253F:639:HTNW7BCX2:1:1105:4671:2258 1:N:0:AGGCAGATA+TATCCTCTT
TTATTCGAGGCACGTCTGTTTGGGCGTCTCACAACGCGTCGCCCCCCACCCTTTCGTGGAGGGGGCGGATACTGGCCCCCCGTACGCCCCGCGTGCGGTCGGCCTAAAAGCGAGTCCCGGCGATCGAAGTCGTGGCAATTGGTGGTTGTAAAATGCCGTTTCTCTTTGTCGCGCGCTTCCTTCGGTATGGTTGGCTCCCTGACCCTGAAGCTCCATGCATTTGGTGCCTCGATCGCGACCTCAGATCAAACGGGCGATCAGT
+
.<GGGGGGIIIIIIIIIIIIIIIIIIIIIIIIIIIIIIIIIIIIIIIIIIIIIIIIIIIIIIIIIIIIIIIIIIIIIIIIIIIIIIIIIIIIIIIIIIIIIIIIIIIIIIIIIIIIIIIIIIIIIIIIIIIIIIIIIIIIIIIIIIIIIIIIIIIIIIIIIIIIIIIIIIIIIIIIIIIIIIIIIIIIIIIIIIIIIIIIIIIIIIIIIIIIIIIIIIIIIIIIIIIIIIIIIIIIIIIIIIIIIIIIIIIGGAAIIAAAGG
@7001253F:639:HTNW7BCX2:1:1105:4504:2265 1:N:0:AGGCAGAAA+TATCCTCTT
TTCTAGCTGGCACGTCTGCGTGGGCGTCACGCATCGCGTCGCTCCCCCACCATTTCCTTTTGGATTGTTGGCGGGGAGCGGATATTGGCCTCCCGTTTTATCCGAGTGGTTGGCCAAAATAAAAGCACGTCTTGACGGGCGCAAGACCATTGGTGACAAAACCATGAATTTTGTTGCGTGTCTCGTCAAAAGGTTGCTTGTTATCGACCCAACGCGTTGTCTTTTGATGACGCTTCGACCGTGACCCCAGGTCAGGCGGGGCGTAGTA
+
GGGGGIIIGIIIIIIIIIAIGIIIIIIIAIIIAIIIIIIIII.GIII;IA;IIIIIIIIIGIIIIGIIGII;.III;I;IIIGIIIDIIIIII;IIIIIIGIIIIIII;<;IIII;IIIIIIIIIIII.IIIIIII<IIIIIIIIIIII;IIIIIIIIIIIII;IIIIGIIIIIIAIIIIIIIIIIIIIII;I;DIIIGIIIIIII7IIII<II;IIIGIIIIIIIIIIIIIIIIIIII;I.IIIIIIIIGIGGGGIIIGGIIGGGGG
@7001253F:639:HTNW7BCX2:1:1105:4686:2269 1:N:0:AGGCAGATA+TATCCTCTT
TTATGCGAGGCACGTCTGTTTGGGCGTCTCACAACGCGTCGCCCCCCACCCTTTCGTGGAGGGGGCGGATACTGGCCCCCCGTACGCCCCGCGTGCGGTCGGCCTAAAAGCGAGTCCCGGCGATCGAAGTCGTGGCAATTGGTGGTTGTAAAATGCCGTTTCTCTTTGTCGCGCGCTTCCTTCGGTATGGTTGGCTCCCTGACCCTGAAGCTCCATGCATTTGGTGCCTCGATCGCGACCTCAGATCAAACGGGCGATCAGT
+
GGGAGGGGGAGGIIIIIIIIIIIIIIIIIIIIIIIIIIIIIIIIIIIIIIIIIIIIIIIIIIIIIIIIIIIIIIIIIIIIIIIIIIIIIIIIIIIIIIIIIIIIIIIIIIIIIIIIIIIIIIIIIIIIIIIIIIIIIIIIIIIIIIIIIIIIIIIIIIIIIIIIIIIGIIIIIIIIIIIIIIIIIIIIIIIIIIIIIIIIIIIIIIIIIIIIIIIIIIIIIIIIIIIIIIIIIIIIIIIIIIIIIIIIIIGGGG.AAA.AGG
@7001253F:639:HTNW7BCX2:1:1105:4737:2358 1:N:0:GGGCAGAAA+TATCCTCTT
CCTCGAGTGGCACGTCTGTGTGGGCGTCACACACCGTTGCCCCCCTTGAACCTCGCCAATCCCTTAATGGGAGAAGCATTCAAGTGGGGCGGAGATTGGCCTCCCGTGAGCTTCTGTCTCGTGGTTGGCCTAAATTCGAGTCATCGGCTGCGATCGCCGCGACATTCGGTGGTTTTCGATTATATCGGTGCCCTGTCGTGCGCGATTCTGTGGCTGAGTAGACCTATGCGACCCCAATGCGCTGCAAATGCAGTGCCTTCAACGAGACCCCAAATCAATCGGGCCTAAGAC
+
GGGG<<<GGGIIGIIIIIIIIIIGIIIIIIGIGGIIIIIIIIIIIIIIIIIIIIIIIIIIIIIIIIIIIIIIIIIIIIIIIIIIIIIIIIIIIIIIIIIIIIIIIIIIIIIIIIIIIIIIIIIIIIIIIIIIIIIIIIIIIIIIIIIIIIIIIIIIIIIIIIIIIIIIIIIIIIIIIIIIIIIIIIIIIIIIIIIIIIIIIIIIIIIIIIIIIIIIIIIIIIIIIIIIIIIIIIIIIIIIIIIIIIIIIIGGA<.AGAGIGGGAAGIGGGIGGGGGIIGIGGGGGGGAGAA
@7001253F:639:HTNW7BCX2:1:1105:4505:2361 1:N:0:AGGCAGAAA+TATCCTCTT
CCTCCAGTGGCACGCCTGCGTGGGCGTCACGCATCACGTCGCCCCCACCAAGCCTACCTCTTTGGAGGGAGGCGTTGGAATGGGGCGGAGATTGGTCTCCCGTGCTTTAGTGCGGTTGGGCTAAATGGGAGCCTCCTCAAGAGTGACGCACGGCTAGTGGTGGTTGTTATGACTGTCGTCTCTTTGCTGTGCGTTTTGATTCTTGGGGTAAAAGCTCTTAAATCACCCTGACCCGTTGTCTTTTGATGACGATTCGACCGCGACCCCAAATCAGACGGGAGGAGCCT
+
<GGA<<<GAGGIIG<GGGAGGG<GGGIGIIIII<GGGDII7I<IIII;IIIIIIIIIIAIIIIIIGIII;IIIIIIIIIIIIII;DIIGD;IIDIIIIIIIIIIIIIIIIIIGIIIII;<IIIIIIIIIIIIIIIIIIII;IIIIIIIIIIIIIIIIIIIGIIIIIIIIIIIIIIIIIIII;IDIIIIIIIIIIIDIIIIIIIIIIIIIGIIIIIIIIIIIIIIGIIIIIIIIDIIIIIIIIIIIIIIIIA.GGGA<.AA.GGA<.IGGGGGG<<GGG<.GGAGAG.
@7001253F:639:HTNW7BCX2:1:1105:4753:2449 1:N:0:AGGCAGAAA+TATCCTCTT
CTATTAAGGGCACGTCTGCGTGGGCGTCACACGTCGTTGCCCCCCCATCTACTCCTTCGGGATTGCGGGGGGCGGATGATGGCCTCCCGTGCGCCTCGTCGCGCGGTTGGCCTAAATGCCAAGTCCTCGGCGACGCACGCCACGACAATCGGTAGTTGCGAAACCTCGGTTGCCTGTCGTGTGCGGTCGTCGCGCATCGAGGGCTCGAAAAAATTGCCGGGCTTCGGCTCGACTTTCAACGCGACCCCAAGTCAGGCGGGGGAGCTAC
+
GGAGGGGGGGIIIIIIIIIIIIIIIIIIIIIIIIIIIIIIIIIIIIIIIIIIIIIIIIIIIIIIIIIIIIIIIIIIIIIIIIIIIIIIIIIIIIIIIIIIIIIIIIIIIIIIIIIIIIIIIIIIIIIIIIIIIIIIIIIIIIIIIIIIIIIIIIIIIIIIIIIIIIIIIIIIIIIIIIIIIIIIIIIIIIIIIIIIIIIIIIIIIIIIIIIIIIIIIIIIIIIIIIIIIIIIIIIIIIIIIIIIIIIIIIGGGIGIIIIGIGGGGGGA
@7001253F:639:HTNW7BCX2:1:1105:4986:2477 1:N:0:AGGCAGAAA+TATCCTCTT
GCGTAAGAGGCACGCCTGCTTGGGCGTCACGCCAAATACGCTCCCACGTCCTCATTAGGCACTGAGATGCGGCATGTGGCTCCCCGTCACGAAAGGGGCGGTGGGCCGAAGTTGCGGCTGCCGGCTTATTGTGTCGGACACAGCGCGTGGTGGGAGACCCCAGATCAGTCGGGGGAGCTAC
+
IIIIIIIIIIIIIIIIIIIIIIIIIIIIIIIIIIIIIIIIIIIIIIIIIIIIIIIIIIIIIIIIIIIIIIIIIIIIIIIIIIIIIIIIIIIIIIIIIIIIIIIIIIIIIIIIIIIIIIIIIIIIIIIIIIIIIIIIIIIIIIIIIIIIIIIIIIIIIIIIIIIIIIIIIIIIIIIIIIIII
@7001253F:639:HTNW7BCX2:1:1105:5137:2302 1:N:0:AGGCAGAAA+TATCCTCTT
GCGTAAGAGGCACGCCCGTCTGGGCGTCACGTCAAACACGCTCCCACCACTCATCGGGAAGTGGGACGCGGCATGTGGCCCCCCGTTTCGCAAGGTACGGTGGGCCTAAGATGTGGCTGCCGGCCTATCGTGCCGGACACAGCGCGTGGTGGGCGATCTCGCTTTACTTACCGCAGTGCATACGGACCGTAGCCGATGTTATGGCCTTAAGGACCCAAAGAACGGAGCACTTGATGCTTCGACCGCGACCCCAAATCAGACGGGGCGTAGTA
+
GA.<<GGGIIIIIIIIGIIIIIIIIIIIIIIIIIIIIGIIIIIIIIIIIIIIIIIIIIIIIIIIIIIIIIIIIIIIIIIIIIIIIIIIIIGIIIIIIIIIIIIIIIIIIIIIIIIIIIIIIIIIIIIIIIIIIIIIIIIIIIIIIIIIIIIIIIIIIIIIIIIIIIIIIIIIIIIIIIIIIIIIIIIIIIIIIIIIIIIIIIIIIIIIIIIIIIIIIIIIIIIIIIIIIIIIIIIIIIIIIIIIIIIIIIIIGGAGGGGGGIIIGGGGGGGA
@7001253F:639:HTNW7BCX2:1:1105:5007:2359 1:N:0:GGGCAGAAA+TATCCTCTT
GAGCCTTAGGCACGCCTGCTTGGGCGTCACGCATCGCTGCCCCCACATGCAACACCCACTCGAGTTTGTTGCATTTGCGGGGGCACATGTTGGCCTCCCGTGTGCACCGTCGCATGGATGGCTTAAAATTGAGTCCTCGGCATCTGTTGTCGTGACACTACGGTGGTTGATTCAACCTCGGTACTGCGTCTCGACCTCAGCTTGCGTGCCTCCTCTTTGTGAGCGAGGCAAGGATCTTATTTTGACCCTTTGAACATTGTCCCCAAAGACGATGCTCTCGACGAGACCCCAAATCAAACGGGGTGCGCAG
+
GGGGGGIIIGIIIIIIIIIIIIIIIIGIIIGIIIIIIIIIIIIIIIIIGGIIIIGGIIIIIIIIIIIIIIIIIIIGIIIIIIIIIIIIIIIIIIIIIIIIIIIIIIIIIIIIIIIIIIIIIIIIIIIIIIIIIIIIIIIIIIIIIIIIIIIIIIIIIIIIIIIIIIIIIIIIIIIIIIIIIIIIIIIIIIIIIIIIIIIIIIIIIIIIIIIIIIIIIIIIIIIIIIIIIIIIIIIIIIIIIIIIIIIIIIGGAGGGAGGGGGGGIGGGG<GGIGGGGIIIGGGGGGGIIIGGGGGGAGIIIIGIIGGAGA
@7001253F:639:HTNW7BCX2:1:1105:5231:2409 1:N:0:TGGCAGAAA+TATCCTCTT
CTATTAAGGGCACGCCTGCTTGGGCGTCACGCTAAACACGCTCCCACTCTCCCTCATCCGGGAGCGGGATGCGGCATGTGGTCTCCCGTCTCGCAAGTGGCGGTGGGCCGAAGATATGGCTGCCGGCGTATCGTGCCGGACACAGCGCTAGGTGGGCGTTCTCGCTAAAACTTACCGCAGTGCATCCGGGGCGTAGCCGACACGATGGCCTCGAACAACGACCCTTTGAACGGTGCGCATGACGCTCCGACCGAGACCTCAGATCAAGCGGGCGATCAGT
+
AGAGGAGGIIIIIIIIGIIIIIIIIIIIIIIIIIIIIIIIIIIIIIIIIIIIIIIIIIIIIIIIIIIIIIIIIIIIIIIIIIIIIIIIIIIIIIIIIIIIIIIIIIIIIIIIIIIIIIIIIIIIIIIIIIIIIIIIIIIIIIIIIIIIIIIIIIIIIIIIIIIIIIIIIIIIIIIIIIIIIIIIIIIIIIIIIIIIIIIIIIIIIIIIIIIIIIIIIIIIIIIIIIIIIIIIIIIIIIIIIIIIIIIIIIGIIIGGAIIGGGGGIIGIGIIGGIIGAGGA
@7001253F:639:HTNW7BCX2:1:1105:5073:2432 1:N:0:AGGCAGACA+TATCCTCTT
TCGCCTAGGGCACGTCTGCGTGGGCGTCACACGTCGTTGCCCCTCCCAACCCCTTCGGGAGTTGGATGGGACGGATGATGGCCTCCCGTGTGCCCGGTCACGCGGTTGGCATAAATAACAGGTCCTCGGCGACTAACGCCACGACAATCGGTGGTTATCAAACCTCGGTATCCTGTCGCGCGCGCGTCGTTCGTGGATTTCCTATCCAATGCGTGTCGATTCGTCGACGCTTTCAACGCGACCCCAGATCAGTCGGGTGCAGCTA
+
GGG.GGGGIIIIIIIIIIIIIIIIIIIIIIIIIIIIIIIIIIIIIIIIIIIIIIIIIIIIIIIIIIIIIIIIIIIIIIIIIIIIIIIIIIIIIIIIIIIIIIIIIIIIIIIIIIIIIIIIIIIIIIIIIIIIIIIIIIIIIIIIIIIIIIIIIIIIIIIIIIIIIIIIIIIIIIIIIIIIIIIIIIIIIIIIIIIIIIIIIIIIIIIIIIIIIIIIIIIIIIIIIIIIIIIIIIIIIIIIIIIIIIIIIIA<GIGGGGIIGGGGG
@7001253F:639:HTNW7BCX2:1:1105:5346:2298 1:N:0:AGGCAGAAA+TATCCTCTT
GAGACTTAGGCACGCCTGTTTGGGTGTCACATATCGAATCCCCTTGCCAATTTCCTATTTATTAGGTATTGCGTGCAGGGTGAATATGTTGGCCTCCCGTGAGCTCTGTCTCGTGGTTGGTTGAAAATTGAGACCTTGGTAGGGTGTGCCATGATAGATGGTGGATGTGTGACCCACGAGACCAAATCATGTGCAGCTCTATTGAACGTGGACTCTTTTACCCACATGTGTTTTATAACGCTCGTCTCGCGACCTCAAATCAAACGGGGGAGCTAC
+
GGAAGAGGIIIIIGGIIIIGGIIIIIIIIIIIIIIIIIIIIIIIIIIIIIIIIIIIIIIIIIIIIIIIIIIIIIIIIIIIIIIIIIIIIIIIIIIIIIIIIIIIIIIIIIIIIIIIIIIIIIIIIIIIIIIIIIIIIIIIIIIIIIIIIIIIIIIIIIIIIIIIIIIIIIIIIIIIIIIIIIIIIIIIIIIIIIIIIIIIIIIIIIIIIIIIIIIIIIIIIIIIIIIIIIIIIIIIIIIIIIIIIIIIIIIIIIGGGAGGGIGIGIIIGIGGGAGA
@7001253F:639:HTNW7BCX2:1:1105:5409:2355 1:N:0:AGGCAGAAA+TATCCTCTT
CCTCGAGTGGCACGTCTGCTTGGGCATCACGCCAAACACGCTCCCACCCAACTAACTTGGGGTGGGACGCGGCATGTGGCTCCTCGTCCCGCAAGGGGCGGTGGGCCAAAGATCCGGCTGCCGGCCTATCATGCCGGACACAGCGCGTGGTAGGCGACCTCGCTTTACTAAACGCAGTGCCTCTGGCGCGTAGCCGACGCGATGGCCCCAATGGACCCTTTTAACGGAGTGCATGACGCTTCGACCGCGACCCCAAATCAAACGGGTGCAGCTA
+
.<AG<<GGGGIIIIIIIIGIIIIIIIIIIIIIIIIIIIIIIGIIIIIIIIIIIIIIIIIIIIIIIIIIIIIIIIIIIIIIIIIIIIIIIIIIIIIIIIIIIIIIIIIIIIIIIIIIIIIIIIIIIIIIIIIIIIIIIIIIIIIIIIIIIIIIIIIIIIIIIIIIIIIIIIIIIIIIIIIIIIIIIIIIIIIIIIIIIIIIIIIIIIIIIIIIIIIIIIIIIIIIIIIIIIIIIIIIIIIIIIIIIIIIIIGIGGGIGGGGGIIIIGIGIGAGAA
@7001253F:639:HTNW7BCX2:1:1105:5483:2432 1:N:0:AGGCGGAAA+TATCCTCTT
CTATTAAGGGCACGTCTGCTTGGGCGTCACGCATCGCAACCCCCACACCCACCTTGCGTGGGATGGGGAGGAAGATGGCTTCCCGTGCCTCACCGGGTGCGGTTGGCCTAAATTTGGAGCCTAAGGCATCGAGCTGCCGCGGCGATAGGTGGTGAACAAGGCCTTGGCCGAGCAAACAACCGGCCGCGCAGCTCCTTGACACTACGGGCTCGTAGGACCCTTTGATGTTGCCTTGTTGCGACACAAACGTTGAGACCCCAGGTCAAACGGGTGCAGCTA
+
<G<AGGGIGIIIIIIIIIIIIIGGIIIIIIIIIIIIIIIIIIIIIIIIIIIIIIIIIIIIIIIIIIIIIIIIIIIIIIIIIIIIIIIIIIIIIIIIIIIIIIIIIIIIIIIIIIIIIIIIIIIIIIIIIIIIIIIIIIIIIIIIIIIIIIIIIIIIIIIIIIIIIIIIIIIIIIIIIIIIIIIIIIIIIIIIIIIIIIIIIIIIIIIIIIIIIIIIIIIIIIIIIIIIIIIIIIIIIIIIIIIIIIIIIIGIGGGGGGGGGGAAGGGGGGGAAGGAAAG
@7001253F:639:HTNW7BCX2:1:1105:5461:2492 1:N:0:AGGCAGAAA+TATCCTCTT
GCGTAAGAGGCACGTCTGTCTGGGCGTCACGCATCGCGTCGCCCCCCTCCTCGACCTTGTGTCGAGTTGTGGGGAGCGGAAGATGGCCTCCCGTGCTCCTCACCGGGGTGCGGTTGGCCCAAATGTGAGTCCTTGGCGGCGGATGTCATGGCGATTGGTGGTCGTACCTAGCGTGCATATCGTCGCGCCGTGCCCCCGTTGTCTGTGGGACTAATGACCCTTTTGGAGCCTCTCTACTTGAGTAGCTCTTCGACCGCGACCCCAAATCAATCGGGCGATCAGT
+
GGGGGGIIIIIIIIIIIIIIIIIIGIIIIIIIIIIIIIIIIIIIIIIIIIIIIIIIIIIIIIIIIIIIIIIIIIIIIIIIIIIIIIIIIIIIIIIIIIIIIIIIIIIIIIIIIIIIIIIIIIIIIIIIIIIIIIIIIIIIIIIIIIIIIIIIIIIIIIIIIIIIIIIIIIIIIIIIIIIIIIIIIIIIIIIIIIIIIIIIIIIIIIIIIIIIIIIIIIIIIIIIIIIIIIIIIIIIIIIIIIIIIIIIIIIGGIIIIIIGIGGIIIIGGGGGIIGGGGGAAGA
@7001253F:639:HTNW7BCX2:1:1105:5671:2252 1:N:0:AGGCAGAAA+TATCCTCTT
TTCTAGCTGGCACGTCTGTTTGGGCGTCACGCATCGCGTCGTCCCCTCCCATTCCCTCACGGGTTTGGTTATGGGACGGATAATGGCTTCCCGTTAGCTCGGTTAGCCCAAAAAGGATCCCTCATCGATGGATGTCACAACCAGTGGTGGTTGAAAGATCATTGGTGCTGTTGTGCTTCACCCTGTCGCTTGCTAGGGCATCGTCATAAACTAACGGCGTGTAATGCGCCTTCGACCGTGACCCCAAGTCAAACGGGCGATCAGT
+
AGGGGIIIIIGIIIIIIIIIIIIIIIIIIIIIIIIIIIIIIIIIIIIIIIIIIIIIIIIIIIIIIIIIIIIIIIIIIIIIIIIIIIIIIIIIIIIIIIIIIIIIIIIIIIIIIIIIIIIIIIIIIIIIIIIIIIIIIIIIIIIIIIIIIIIIIIIIIIIIIIIIIIIIIIIIIIIIIIIIIIIIIIIIIIIIIIIIIIIIIIIIIIIIIIIIIIIIIIIIIIIIIIIIIIIIIIIIIIIIIIIIIIIIIIGGGAGGIIIGAGGAG
@7001253F:639:HTNW7BCX2:1:1105:5662:2367 1:N:0:GGGCAGAAA+TATCCTCTT
TTCTAGCTGGCACGTCTGTTTGGGCGTCTCGCTTCGTGTCGCCCCATTTCATCTCATTTTCGTTTCTTTGAGGGAGATGAGTGTTTTGGGACGTATATTGGCCTCCTGTGCATATTTATGGAGCAGTTGGCCGAAATAGAAGTCCATATGATAGGACACACGGTTAGTGGTGGTTGAGAAACTGTTTCGATCCCGTGTTACTTCTTTTGGACTTATTGACCCTTGGTGCTTCTTTTATGGTGCATCGACTGCGACCCCAGATCAAGCGGGTGCAGCTA
+
GGGGGGIIIIGIIIIGIIGIGIIIIIGIIIIIIIIIIIIIIIIIIIIIIIIIIIIIIIIIIIIIIIIIIIIIIIIIIIIIIIIIIIIIIIIIIIIIIIIIIIIIIIIIIIIIIIIIIIIIIIIIIIIIIIIIIIIIIIIIIIIIIIIIIIIIIIIIIIIIIIIIIIIIIIIIIIIIIIIIIIIIIIIIIIIIIIIIIIIIIIIIIIIIIIIIIIIIIIIIIIIIIIIIIIIIIIIIIIIIIIIIIIIIIIAGGGGGIIIIIIGGGGGGGGIIIGGAAG
@7001253F:639:HTNW7BCX2:1:1105:5542:2404 1:N:0:AGGCAGAAA+TATCCTCTT
CTATTAAGGGCACGTCTGCTTGGGTGTCACGCATCGTCTTGCCCACAAACCACTCACTCCTGAGAAGTTGTGCCGGTTTGGGGGCGGAAACTGGCCTCCCGTGCCTTGTCGTGCGGTTGGCGGAAAGGCGAGTCTCCGGCGATGGACGTCGCGACATCGGTGGTTGTAAAAGGCCCTCTTGTCTTGTCGCGCGAATCCTCGTCATCTTAGCGAGCTCCAGGACCCTTAGGCGGCACACACTCTGTGCGCTTCGACTGAGACCCCAGAGCAGTCGGGTCGACGTC
+
<AAAGIIIGGGIIIIIIIGIIIIIIIIIIGIGIGIIIIIIIIIIIIIIIIIIIIIIIGIIIIIIIIIIIIIIIIIIIIIIIIIIIIIIIIIGIIIIIIIIIIIIIIIIIIIIIIIIIIIIIIIIIIIIIIIIIIIIIIIIIIIIIGIIIIIIIIIIIIIIIIIIIIIIIIIIIIIIIIIIIIIIIIIIIIIIIIIIIIIIIIIIIIIIIIIIIIIIIIIIIIIIIGIIIIIIIIIIIIIIIIIII;AIII.<GGAAGIIGGGGG<<<.GG<GGA<G<A<G.<<A
@7001253F:639:HTNW7BCX2:1:1105:5659:2449 1:N:0:AGGCAGAAA+TATCCTCTT
GCGTAAGAGGCACGTCTGCCTGGGCGTCACGTCAAACACGCTCCCACCACTCATCGGGAAGTGGGACGCGGCATGTGGCCCCCCGTTTCGCAAGGTACGGTGGGCCTAAGATGTGGCTGCCGGCCTATCGTGCCGGACACAGCGCGTGGTGGGCGATCTCGCTTTACTTACCGCAGTGCATACGGGCCGTAGCCGATGTTATGGCCTTAAGGACCCAAAGAACGGAGCACTTGATGCTTCGACCGAGACCCCAGATCAGACGGGGGAGCTAC
+
GGGGGGGGGIGGGGGGGGAGIIIIIIIIIIIIIIIIIGIGGIIIIIIIIIIIIIIIIIIIIIIIIIIIIIIIIIIIIIIIIIIIIIIIIIIIIIIIIIIIIIIIIIIIIIIIIIIIIIIIIIIIIIIIIIIIIIIIIIIIIIIIIIIIIIIIIIIIIIIIIIIIIIIIIIIIIIIIIIIIIIIIIIIIIIIIIIIIIIIIIIIIIIIIIIIIIIIIIIIIIIIIIIIIIIIIIIIIIIIIIIIIIIIIIIGGGAGGIIIIIGGIGIGGAAGA
@7001253F:639:HTNW7BCX2:1:1105:5535:2471 1:N:0:AGGCAGAAA+TATCCTCTT
TCGACTAGGGCACGCCTGTTTGGGCGTCACGCACCGCGTCGCCCCCCACCCCAAACCACTGGGATCGGGGGCGGACTGTGGCCCCCCGTGCGCTCCTCGCTCGCGGTCGGCCTAAACACAGACCCTGTGGCCTCGAAAAGCCGCGACGTTTGGTGGTTCACTTGTGGCCTCGTGCCCCAAGCATCGCGTCGCGGCCTTGGTGGCCCACGGGAGCTCAAAGGACCCTGAGGAGGAGGACCGCGTCACCCTCGAGTGCCAAGGAGAACCTCCCTAACCGTTGCGACCTCAGATCAAACGGGCGATCAGT
+
GGAGGGGGIIIIIIIIIIIIIIIIIIIIIIIIIIIIGIIIIIIIIIIIIIIIIGIGGIIIIIIIIIIIIIIIIIIIIIIIIIIIIIIIIIIIIIIIIIIIIGIIIIIIIIIIIIIIIIGIIIIIIIIIIIIIIIIIIIIIIIIIIIIIIIIIIIIIIIIIIIIIIIIIIIIIIIIIIIIIIIIIIIIIIIIIIIIIIIIIIIIIIIIIIIIIIIIIIIIIIIIIIIIIIIIIIIIIIIIIIIIIIIIIIIAAGAG.GGG<.GAGGA<.GGGGGA<GGGGGGIIIIGIIGGGGGAGIIIGIIIAGGGA
@7001253F:639:HTNW7BCX2:1:1105:5652:2490 1:N:0:AGGCAGACA+TATCCTCTT
CCTCGAGTGGCACGCCTGTGTGGGCGTCACGCCAAACACGCTCCCACCCAACTAACTTGGGGTGGGACGCGGCATGTGGCTCCTCGTCCCGCAAGGGGCGGTGGGCCAAAGATCCGGCTGCCGGCCTATCGTGCCGGACACAGCGCGTGGTAGGCGACCTCGCTTTACTAAACGCAGTGCCTCTGGCGCGTAGCCGACGCGATGGCCCCAATGGACCCTTTTAACGGAGTGCATGATGCTTCGACCGCGACCCCAGGTCAAACGGGCGATCAGT
+
.<GG.<AGGGIIIIIIIIIGIIIIIIIIIIIIIIIIIIIIIIIIIIIIIIGGIIIIGGIGIIIIIIIIIIIIIIIAIIIIIIIIIIIIIIIIIIIIIIIIIIIIIIIIIIIIGIIIIIIIIIIIIIIIIIIIIIIIIIIIIIIIIIIIIIIIIIIIIIIIIIIIIIIIIIIIIIIIIIIIIIIIIIIDIIIIIIIIIIIIIIIIIIIIIIIIIIIIIIIIIIIIIIIIIIIIIIIIIIIIIIIIIIIIIIIIIIGIGIIIGGIIIGG.GAAGGG
@7001253F:639:HTNW7BCX2:1:1105:5882:2264 1:N:0:AGGCAGACA+TATCCTCTT
TTCTAGCTGGCACGTCTGCCTGGGCGTCACGTCAAACACGCTCCCACCACTCATCGGGAAGTGGGACGCGGCATGTGGCCCCCCGTTTCGCAAGGTACGGTGGGCCTAAGATGTGGCTGCCGGCCTATCGTGCCGGACACAGCGCGTGGTGGGCGATCTCGCTTTACTTACCGCAGTGCATACGGACCGTAGCCGATGTTATGGCCTTAAGGACCCAAAGAACGGAGCACTTGATGCTTCGACCGTGACCCCAGGTCAGGCGGGTGCAGCTA
+
GGGGGGGIIIIIIIIIIIIIIIIIIIIIIIIIIIIIIIIIIIIIIIIIIIIIIIIIIIIIIIIIIIIIIIIIIIIIIIIIIIIIIIIIIIIIIIIIIIIIIIIIIIIIIIIIIIIIIIIIIIIIIIIIIIIIIIIIIIIIIIIIIIIIIIIIIIIIIIIIIIIIIIIIIIIIIIIIIIIIIIIIIIIIIIIIIIIIIIIIIIIIIIIIIIIIIIIIIIIIIIIIIIIIIIIIIIIIIIIIIIIIIIIIIIGIIGIGIIIIIIGGGGIGGGAG
@7001253F:639:HTNW7BCX2:1:1105:5776:2316 1:N:0:GGGCAGAAA+TATCCTCTT
TTCTAGCTGGCACGTCTGTTTGGGCGTCACGCATCACGTCGCCCCCACCAAGCCCACCTCTTTGGAGGGAGGCGTTGGAATGGGGCGGAGATTGGTCTCCCGTGCTTTAGTGCGGTTGGCCTAAATGGGAGCCTCCTCAAGAGTGACGCACGGCTAGTGGTGGTTGTTATGACTGTCGTCTCTTTGCTGTGCGTTTTGATTCTTGGGGTAAAAGCTCTTAAATCACCCTGACCCGTTGTCTTTTGATGACGATTCGATCGTGACCCCAAGTGAGACGGGATGCGCAG
+
GGGGG<G<GGGGIIIIIIIIIIGIIIIIIIIIGGGGIIIIIIIIIIIIIIIIGIIIIIGIIIIIIIIII;IIIGIIIIIIIIIIIIIIIIIIIIIIIIIIIIIIGIIIIIIIIIIIIIIIIIIIIIIIIIIIIIIIIIIIIIIIIIIIIIIIIIIIIIIIIIIIIIIIIIIIIIIIIIIIIIIIIIIIIIIIIIIIIIIIIIIIIIIIIIIIIIIIIIIIIIIIIIIIIIIIIIIIIIIIIIIIIIIIIIGGGAA.GAAAAGGAGAGGGAIGAAIIGG<<<AAAAGA
@7001253F:639:HTNW7BCX2:1:1105:5762:2353 1:N:0:AGGCAGAAA+TATCCTCTT
CCTAGAGTGGCACGTCTGTTTGGAACAGCACTTCGCCCATCAGCACAAAGAAGGGTATCGGTGTCAGCGAGAAGCTCGTGACCGATTGCACGGAGTTGCGTGCAAGCTGCGTCAGGCCGGGCTCACCGCCGAGAAACAGCAAGGCGCCGGCGATATTGATGAGCAGAAAGGCAAAGGCGACCCCAAATCAGGCGGGCGGAGCCT
+
IIIIIGIIIIIIIIIIIIIIIIIIIIIIIIIIIIIIIIIIIIIIIIIIIIIIIIIIIIIIIIIIIIIIIIIIIIIIIIIIIIIIIIIIIIIIIIIIIIIIIIIIIIIIIIIIIIIIIIIIIIIIIIIIIIIIIIIIIIIIIIIIIIIIIIIIIIIIIIIIIIIIIIIIIIIIIIIIIIIIIIIIIIIIIIIIIIIIIIIIIIII
@7001253F:639:HTNW7BCX2:1:1105:5830:2359 1:N:0:AGGCGGAAA+TATCCTCTT
GCGTAAGAGGCACGCCTGCTTGGGCGTCACGTCAAACACGCTCCCACCACTCATCGGGAAGTGGGACGCGGCATGTGGCCCCCCGTTTCGCAAGGTACGGTTGGCCTAAGATGTGGCTGCCGGCCTATCGTGCCGGACACAGCGCGTGGTGGGCGATCTCGCTTTACTTACCGCAGTGCATACGGACCGTAGCCGATGTTATGGCCTTAAGGACCCAAAGAACGGAGCACTTGATGCTTCGACCGAGACCCCAAGTCAAGCGGGGGAGCTAC
+
GGAGAGGGIGIIIIIIIIIIIIIIIIIGIIIIIGIIIIIIIIIIIIIIGGIIGIIIIIIIIIIIIIIIIIGIIIGIIIIIIIIIIIIIIIIIIIIIIIIIIAIIIIIIIIIIIIIIIIIIIIIIIIIIIIIIIIIIIIIIIIIIIIIIIIIIIIIIIIIIIIIIIIIIIIIIIIIIIIIIIIIIIIIIIIIIIIIIIIIIIIIIIIIIIIIII;IIIIIIIIIIIIIIIIIIIIIIIIIIIIIIIIIIII<<G.GGGGGGGG<.AAGAGGGG
@7001253F:639:HTNW7BCX2:1:1105:5864:2416 1:N:0:AGGCAGAAA+TATCCTCTT
GAGACTTAGGCACGCCTGCGTGGGCGTCACGCATCGCTGCCCCCACATACAACACCCACTTGGGTCTGTTGCATTGGCGGGGGCACATGTTGGCCTCCCGTGCGCACCATCGCACGGATGGCTTAAAATTGAGTCCTCGACATCTGTTGTCGTGACACTACGGTGGTTGATTCAACCTCGGTACCGTGTCTCGATCTCAGCTTGCGTGCCTCCTCTTTGTGAGCGAGGCAAGGATCTTATGTTGACCCTTTGAACATTGTCCCCAAAGACGATGCTCTCGACGCGACCCCAAAGCAGTCGGGATGCGCAG
+
GGG.GGGGGIIIIIGIIIIIIIIIIIIIIIGIGGIIIIGIIIIIIIIIGGIIIIIIIIGIIIIIIIIIIIIIIIIIIIIIIIIIIIIIIIIIIIIIIIIIIIIIIGIIIIIIIIIIIIIIIIIIIIIIIIIIIIIIIIIIIIIIIIIIIIIIIIIIIIIIIIIIIIIIIIIIIIIIIIIIIIIIIIIIIIIIIIIIIIIIIIIIIIIIIIIIIIIIIIIIIIIIIIIIIIIIIIIIIIIIIIIIIIIIIIA.AGGGGGGGGAGGAAAAGGGG.GGAAGGGGAGA.<.GGIGG<.GGG<GGGGGIIGGGAG
@7001253F:639:HTNW7BCX2:1:1105:5935:2495 1:N:0:TGGCAGAAA+TATCCTCTT
CTATTAAGGGCACGTCTGCGTGGGCGTCACGCCAAATACGCTCCCACGCCCTCATTAGGCACTGAGATGCGGCATGTGGCTCCCCGTCACTAAAGGGGCGGTGGGCCGAAGTTGCGGCTGCCGGCTTATTGTGTCGGACACAGCGCGTGGTGGGCGACCTCGCTTTACTTACCGCAGTGCAACCGACATGTAGCCGGCGTAATGACCTTTGATTGACCCTATAAAAGGAGCGCATGACGCTTCGACCGTGACCCCAAGTCAGTCGGGTCGACGTC
+
GGAAAGGIIIIIIIIGIIIIIIIIIIIIIIIIIIIIIIIIIIIIIIIIIIIIIIIIIIIIIIIIIIIIIIIIIIIIIIGIIIIIIIIIIIIIIIIIIIIIIIIIIIIIIIIIIIIIIIIIIIIIIIIIIIIIIIIIIIIIIIIIIIIIIIIIIIIIIIIIIIIIIIIIIIIIIIIIIIIIIIIIIIIIIIIIIIIIIIIIIIIIIIIIIIIIIIIIIIIIIIIIIIIIIIIIIIIIIIIIIIIIIIIIIIGGGGGGGGGA<<IIIIGGAGAAGAG
@7001253F:639:HTNW7BCX2:1:1105:6031:2283 1:N:0:AGGCAGACA+TATCCTCTT
TTCTAGCTGGCACGTCTGTGTGGGCGTCACGCCAAAAGACACTCCCAACCCAAACCTGGGGAAGGACGTGGTGTTTGGCTCCCCGTGCTGCAAGGCGCGGTGGGCCGAAGTTTGGGCTGCCGGCATAACTTGTCGGGCACCGCACGTGGTGGGCGACATCTAGTTGTTCTCGGTGCAGTGTCCTGGCATGCAGCTGGCTTATTGGCCTCAAGGACCCATACACGACCGAAGCGTTTAGGCGCTCGGACCGAGACCTCAGATCAAGCGGGGGAGCTAC
+
GGGGGGIIIIIGIIIIIIIIIIIIIIIIIIIIIIIIIIGIIIIIIIIIIIIIIIIIIIIIIIIIIIIIIIIIIIIIIIIIIIIIIIIIIIIIIIIIIIIIIIIIIIIIIIIIIIIIIIIIIIIIIIIIIIIIIIIIIIIIIIIIIIIIIIIIIIIIIIIIIIIIIIIIIIIIIIIIIIIIIIIIIIIIIIIIIIIIIIIIIIIIIIIIIIIIIIIIIIIIIIIIIIIIIIIIIIIIIIIIIIIIIIIIIIIGIIIIIIIIIGGAIIIIIIGIGGGGG
@7001253F:639:HTNW7BCX2:1:1105:6169:2382 1:N:0:AGGCAGAAA+TATCCTCTT
CTATTAAGGGCACGTCTGTGTGGTCTCGTGACCCCAAATCAGACGGGGCGTAGTA
+
IIGIIIIIIIIIIIIIIIIIIIIIIIIIIIIIIIIIIIIIIIIIIIIIIIIIIII
@7001253F:639:HTNW7BCX2:1:1105:6280:2255 1:N:0:AGGCAGACA+TATCCTCTT
CCTCCAGTGGCACGTCTGCGTGGGCGTCACGCATCACGTCGCCCCCACCAAACCTCCTTTGCGAGGTGTTGGATTGGGGCGGAGATTGGTCTCCCGTGCTTTAGTGCGGTTGGCCTAAATGGGAGCCTCCTCAAGAGTGACGCACGGCTAGTGGTGGTTGTTATGACTGTCGTCTCTTTGCTGTGCGTTTTGATTCTTGGGGTAAAAGCTCTTAAATCACCCTGACCCGTTGTCTTTTGATGACGATTCGATCGCGACCCCAGATCAGTCGGGGGAGCTAC
+
<AAG.<G<GGGIIIIIIIIIIIIGIIIIIGIIIIIIIIIIIIIIIIIIIIIIIIIIIIIIIIIIIIIIIIIIIIIIIIIIIIIIIIIIIIIIIIIIIIIIIIIIIIIIIIIIIIIIIIIIIIIIIIIIIIIIIIIIIIIIIIIIIIIIIIIIIIIIIIIIIIIIIIIIIIIIIIIIIIIIIIIIIIIIIIIIIIIIIIIIIIIIIIIIIIIIIIIIIIIIIIIIIIIIIIIIIIIIIIIIIIIIIIIIIIG<GG<GG.GGAG.GAGG<<<GGGAGGAGGGA
@7001253F:639:HTNW7BCX2:1:1105:6325:2283 1:N:0:AGGCGGAAA+TATCCTCTT
TTCTAGCTGGCACGTCTGTGTGGGCGTCACGCATCGCGTCGTCCCCTCCCATTCCCTCACGGGTTTGGTTATGGGACGGATAATGGCTTCCCGTTAGCTCGGTTAGCCCAAAAAGGATCCCTCATCGACGGATGTCACAACCAGTGGTGGTTGAAAGATCATTGGTGCTGTTGTGCTTCACCCTGTCGCTTGCTAGGGCATCGTCATAAACTAACGGCGTGTAATGCGCCTTCGACCGAGACCTCAGATCAGACGGGTCGACGTC
+
GGGAAGGIGGIIIIIIIIIIIIIIIIIIIIIIIIIIIIIIIIIIIIIIIIIIIIIIIIIIIIIIIIIIIIIIIIIIIIIIIIIIIIIIIIIIIIIIIIIIIIIIIIIIIIIIIIIIIIIIIIIIIIIIIIIIIIIIIIIIIIIIIIIIIIIIIIIIIIIIIIIIIIIIIIIIIIIIIIIIIIIIIIIIIIIIIIIIIIIIIIIIIIIIIIIIIIIIIIIIIIIIIIIIIIIIIIIIIIIIIIIIIIIIIIGGIIIGGAGGGGGAA
@7001253F:639:HTNW7BCX2:1:1105:6271:2408 1:N:0:AGGCAGAAA+TATCCTCTT
GCGTAAGAGGCACGTCTGTCTGGGCGTCACGCATCGCGTCGCCCCCCATCATACTTCCCTTAAGGGTAGTCGTGGTGATTGGGAGCGGAGATTGGCTTCCCGTGCTTGTTGTGCGGTTGGTCAAAATAGGAGTCCCCTTCGGTGGACACACGGCTAGTGGTGGTTGTAAGGACCCTTTTCCTCTGCTGTGTGTTGTGAGCTGCTAGGGAAACCCTCAAAAAAGAACCCAATGTATCGTTCTAGGACGATGCTTCGACCGTGACCCCAAATCAATCGGGTACGCTGC
+
GGAGAGGGGIIIIIIIIIIIIIIIIIIIIIIIIIIIIIIIIIIIIIIIIIIIIIIIIIIIIIIIIIIIIIIIIIIIIIIIIIIIIIIIIIIIIIIIIIIIIIIIIIIIIIIIIIIIIIIIIIIIIIIIIIIIIIIIIIIIIIIIIIIIIIIIIIIIIIIIIIIIIIIIIIIIIIIIIIIIIIIIIIIIIIIIIIIIIIIIIIIIIIIIIIIIIIIIIIIIIIIIIIIIIIIIIIIIIIIIIIIIIIIIIIGG..GGIGGGGGA.A.<.GGGIGGGGGGGG<G<.<.
@7001253F:639:HTNW7BCX2:1:1105:6342:2477 1:N:0:AGGCAGATA+TATCCTCTT
TTCTACGAGGCACGCCTGTGTGGGCGTCACGCATCGCGTCGTCCCCTCCCATTCCCTCACGGGTTTGGTTATGGGACGGATAATGGCTTCCCGTTAGCTCGGTTAGCCCAAAAAGGATCCCTCATCGACGGATGTCACAACCAGAGGTGGTTGAAAGATCATTGGTGATGTTGTGCTTCACCCTGTCGCTTGCTAGGGCATCGTCATAAACTAACGGCGTGTAATGCGCCTTCGACCGCGACCTCAAATCAAGCGGGCGGAGCCT
+
GGAG<<<<GGGIIGIIIIIIIIIIIIIIIIIIIIIIIIIIIIIIIIIIIIIIIIIIIIIIIII;IAIIIIIIIIIIIIIIIIIIIIIIIIIIIIIIIIIIIIIIIIIIIIIIIIIIIIIIIIIIIIIIIIIIIIIIIIIIIIII;IIIIIIIIIIIIIIIIIIIIIIIIIIIIIIIIIIIIIIIIIIIIIIIIIIIIIIIIIIIIIIIIIIIIIIIIIIIIIIIIIIIIIIIIIIIIIIIIIIIIIIIIIG.GGAGG<GAAAGA.
@7001253F:639:HTNW7BCX2:1:1105:6592:2454 1:N:0:AGGGAGAAA+TATCCTCTT
GAGCCTTAGGCACGTCTGCCTGGGCGTCACGCATCGCGTCGCCCCAGACCATGCTCCCACTTGGGATGTGTTTGGTTTGGGACGGAGATTGGTCTCCCGTGCCTATGGTGCGGTTTGCCTAAAAAAGAGTCCCCTTTGGCGGACGCACGGCTAGTGGTGGTTGTCAAGGCCTTCGTATCGAGCCGTGCTAATGCTAGGGAGGTGCTCTCTAAAGACCCTAATGTGTCGTGTTATGATGATGCTTCGACCGTGACCTCAAATCAGGCGGGGCGTAGTA
+
.AAAAGGGIIIIIIIIIIIGGGIIIIIIIIIIIIGGIIIIIIIIIIIIIIIIIIIIIAIIIIIIIIIIIIIGIIIIIIIIIIIIIIIIIIIIIIIIIIIIIIIGIIIIIIIIIIIIIIIIIIIIIIIIIIIIIIIIIIIIIIIIII;GIIIIIIIIIIIIIIIIIIIIIIIIIIIIIIIIIIGIIIIIIIIIIIIIIIIIIIIIIIIIIIIIIDIIII;IIIII;IIIIIIIIIIIIIIIIIIIIIIIIIGIGGG<GGGGGGAIIIGGA.AAAG<..
@7001253F:639:HTNW7BCX2:1:1105:6829:2273 1:N:0:AGGCAGAAA+TATCCTCTT
CTCGAGTGGCACGTCTGTTTGGGCGTCACGCATCACGTCGCCCCCACCAAGCCTCCTTCTTTGCGAGGCGTTGGATTGGGGCGGAGATTGGTCTCCCGTGCTTGTGGCGCGGTTGGCCTAAATGGGAGCCTCCTCAAGAAAGGCGCACGGCTAGTGGTGGTTGTTATTACTTTCGTCTCTTTGTCGTGTGTTTTGATCCTTGGGAGAGAAGCTCTGAAATCACCCCGACCCGTTGTCTTTTGATGACGATTCGATCGTGACCTCAGATCAGACGGGGGAGCTAC
+
GGAGGGIIIIGIIGGGIIIIIGGGIIIIIIIIIIIIIIIIIIIIIIIIIIIIIIIIIIIIIIIIIIIIIIIIIIIIIIIIIIIIIIIIIIIIIIIIIIIIIIIIIIIIIIIIIIIIIIIIIIIIIIIIIIIIIIIIIIIIIIIIIIIIIIIIIIIIIIIIIIIIIIIIIIIIIIIIIIIIIIIIIIIIIIIIIIIIIIIIIIIIIIIIIIIIIIIIIIIIIIIIIIIIIIIIIIIIIIIIIIIIIIIIIIIGGIIGGGIIGGGIIIGIIIIGGGGGGIIAGGGG
@7001253F:639:HTNW7BCX2:1:1105:6774:2331 1:N:0:AGGCAGAAA+TATCCTCTT
AAGGCTATGGCACGTCTGTTTGGGCGTCGCGCATCGCGTCTCCCCCAAACCCACCCCGAGTGGAGGGGAAGGAGGATGGACTCCCATGGCTCACCGGTCGCGGCTGGCCTAAAATCGGAGCCCTCGGCATCGGGATGCCGCGGCGATAGGTGGTGAACAAGGCCTCGGCCGAGCAAGCAACCCGTCGCGCGTCGCGGTGCCAACGAGAGCTCGAAGGACCCTTTGACGTTGCCTCGTTGCAACCAAACCGTTGCGACCCCAGATCAATCGGGCGGAGCCT
+
AGGGGGGIIGIIIIIIIGIIIGAGGGIGIIIIIIIIIIIIIIIIIIIIIIIIIIIIIIIIIIIGIIIIIIIIIIIIIIIIIIIIIIIIIIIIIIIIIIIIIIIIIIIIIIIIIIIIIIIIIIIIIIIIIIIIIIIIIIIIIIIIIIIIIIIIIIIIIIIIIIIIIIIIIIIIIIIIIIIIIIIIIIIIIIIIIIIIIIIIIIIIIIIIIIIIIIIIIIIIIIIIIIIIIIIIIIIIIIIIIIIIIIIIIIGAA<..GG<GGGA<GGGIGG<G<GGAGGAG
@7001253F:639:HTNW7BCX2:1:1105:6753:2346 1:N:0:AGGCAGAAA+TATCCTCTT
GCGTTAGAGGCACGTCTGTGTGGGCGTCACACGTCGTTGCCCCCCAACCCCTTCGGGGGTCGGACGGGACGGATGATGGCCTCCCGTGTGCCCCGTCACGCGGCTGGCATAAATGCCGAGTCCCCGGCGACCAACGCCACGACAATCGGTGGTTGTCAAACCTCGGTGTCCTGTCGTGCGCGCGCGTCTCCGGGGCGCTCTCACAGATGCGTGTCGATCCTTCGACGCTTTCAACGAGACCTCAATCAATCGGGCCTAAGAC
+
<G...GGAGGGIIIIIIIIIIIIIIIIIIGIIIIIIIIIIIIIIIIIIIIIIIIIIIIIIIIIIIIIIIIIIIIIIIIIIIIIIIIIIIIIIIIIIIIIIIIIIIIIIIIIIIIIIIIIIIIIIIIIIIIIIIIIIIIIIIIIIIIIIIIIIIIIIIIIIIIIIIIIIIIIIIIIIIIIIIIIIIIIIIIIIIIIIIIIIIIIIIIIIIIIIIIIIIIIIIIIIIIIIIIIIIIIIIIIIIIIIIIIIIIIGGIIIIGGGAG
@7001253F:639:HTNW7BCX2:1:1105:6762:2390 1:N:0:AGGCAGAAA+TATCCTCTT
CCTAGAGTGGCACGCCTGTGTGGGCGTCACATATCGAAGCCTCTTGCCAATTTCCTATTGATTGGTATTGTGCAAGATGATGTTGGCCTCCCGTGAGCACCATCGCCTCATGGTTGGTTGAAAATCGAGACCTTGGTAGAGTGTGCCATGATAAATGGTGCATGTGTTAAGCACGAGACCAAACAATCATGTGCTGCTCTATTGAATTTAGCCTCTTTTACCCACATGCGTGTCTAAACGCTCGTGATGAGACCCCAAGTCAATCGGGACTGAGCG
+
GGG<<AGGGGIIIIIIIIIIIIIIIIIIIIIIIIIIIIIIIIIIIIIIIIIIIIIIIIIIIIIIIIIIIIIIIIII;IIIIIIIIIIIIIIIIIIIIIIIIIIIIIIIIIIIIIIIIIIIIIIIIIIIIIIIIIIIIIIIIIIIIIIIIIIIIIIIIIIIIIIIIIIIIIIIIIIIIIIIIIIIIIIIIIIIIIIIIIIIIIIIIIIIIIIIIIIIIIIIIIIIIIIIIIIIIIIIIIIIIIIIIIIIIIIIIIIIIIGIIIGIIIGGGGIAGGAA
@7001253F:639:HTNW7BCX2:1:1105:6754:2414 1:N:0:AGGCAGAAA+TATCCTCTT
TCGCCTAGGGCACGCCTGTGTGGGCGTCACGCCAAAACACGCTCCCACACCCCTCATTGGGAATCGGGATGCGGCATCTGGTCCCTCGTCTCGCAAGGGGCGGTGGACCGAAGTTCGGGCTGCCGGCGTACCGTGTCGAACACAGCGCGTGGTGGGCGTCTTTGCTTTATCAACGCAGTGCATACGACGCGTAGCCGGCATGATGGCCTCAAAACGACCCAACAAACGTAGCGCACGTCGCTTCGACCGCGACCCCAGGTCAAGCGGGCGGAGCCT
+
GGGGGGGIGGIIIIIIIIIIIIIIIIIIIIIIIIIIIIIIIIIIIIIIIIIIIIIIIIIIIIIIIIIIIIIIIIIIIIIIIIIIIIIIIIIIIIIIIIIIIIIIIIIIIIIIIIIIIIIIIIIIIIIIIIIIIIIIIIIIIIIIIIIIIIIIIIIIIIIIIIIIIIIIIIIIIIIIIIIIIIIIIIIIIIIIIIIIIIIIIIIIIIIIIIIIIIIIIIIIIIIIIIIIIIIIIIIIIIIIIIIIIIIIIIGIIIIGGGGGGIIIIIIIIGGGGAGA
@7001253F:639:HTNW7BCX2:1:1105:6767:2420 1:N:0:GGGCAGAAA+TATCCTCTT
TCGACTAGGGCACGCCTGTGTGGGCGTCACGCCAAAACACGCTCCCACACCCCTCATTGGGAATCGGGATGCGGCATCTGGTCCCTCGTCTCGCAAGGGGCGGTGGACCGAAGTTCGGGCTGCCGGCGTACCGTGTCGAACACAGCGCGTGGTGGGCGTCTTTGCTTTATCAACGCAGTGCATACGACGCGTAGCCGGCATGATGGCCTCAAAACGACCCAACAAACGTAGCGCACGTCGCTTCGACCGCGACCCCAGGTCAAGCGGGCGGAGCCT
+
GGGGGGGGGGIIIIGIIIIIIIIIIIIIIIIIIIIIIIIIIIIIIIIIIIIIIIIIIIIIIIIIIIIIIIIIIGIIIIIIIIIIIIIIIIIIGIIIIIIIIIIGIIIIIIIIIIIIIIIIIIIIIIIIIIIIIIIIIIIIIIIIIIIIIIIIIIIIIIIIIIIIIIIIIIIIIIIIIIIIIIIIIIIIIIIIIIIIIIIIIIIIIIIIIIIIIIIIIIIIIIIIIIIIIIIIIIIIIIIIIIIIIIIIIIGGIIIGGGIGGIGGIGGGGGIGGGGA
@7001253F:639:HTNW7BCX2:1:1105:6774:2468 1:N:0:AGGCAGATA+TATCCTCTT
GCGTAAGAGGCACGCCTGTGTGGGCGTCACGCCAAACACGCTCCCACCCAACTAACTTGGTGTGGGACGCGGCATGTGGCTCCTCATCCCGCAAGGGGCGGTGGGCCAAAGATCCGGCTGCCGGCCTATCGTGCCGGACACAGCGCGTGGTAGGCGACCTCGCTTTACTAAACGCAGTGCCTCTGGCGCGTAGCCGACGCGATGGCCCCAATGGACCCTTTTAACGGAGTGCATGACGCTTCGACCGAGACCTCAAGTCAGTCGGGATGCGCAG
+
AGGAGGGIGGIGIIGIIIIIIIIIIIIIIIIIIIIIIIIIIIIIIIIIIIIIIIIIIIIIIIIIIIIIIIIIIIIIIIIIIIIIIIIIIIIIIIIIIIIIIIIIIIIIIIIIIIIIIIIIIIIIIIIIIIIIIIIIIIIIIIIIIIIIIIIIIIIIIIIIIIIIIIIIIIIIIIIIIIIIIIIIIIIIIIIIIIIIIIIIIIIIIIIIIIIIIIIIIIIIIIIIIIIIIIIIIIIIIIIIIIIIIIIIIIIGGGGGA<.IIGIIIIIIIGGAGG
@7001253F:639:HTNW7BCX2:1:1105:6827:2483 1:N:0:AGGCAGAAA+TATCCTCTT
CTATTAAGGGCACGTCTGTTTGGGCGTCTCACAACGCGTCGCCCCCCACCCTTTCGTGGAGGGGGCGGATACTGGCTCCCCGTACGCCCCGCGTGCGGTCGGCCTAAAAGCGAGTCCCGACGATCGAAGTCGTGGCAATTGGTGGTTGTAAAATGCCGTTTCTCTCTGTCGCGCGCTTCCTTCGGTATGGTTGGCTCCCTGACCCTGAAGCTCCATGCATTTGGTGCCTCGATCGAGACCCCAAATCAGTCGGGTACGCTGC
+
GGAGGGGIIIIIIIIIIIIIIIIIIIIIIIIIIIIIIIIIIIIIIIIIIIIIIIIIIIIIIIIIIIIIIIIIIIIIIIIIIIIIIIIIIIIIIIIIIIIIIIIIIIIIIIIIIIIIIIIIIIIIIIIIIIIIIIIIIIIIIIIIIIIIIIIIIIIIIIIIIIIIIIIIIIIIIIIIIIIIIIIIIIIIIIIIIIIIIIIIIIIIIIIIIIIIIIIIIIIIIIIIIIIIIIIIIIIIIIIIIIIIIIIIIIGGAGGGIGAGAA
@7001253F:639:HTNW7BCX2:1:1105:7221:2255 1:N:0:AGGCAGAAA+TATCCTCTT
TTATGCGAGGCACGTCTGCTTGGGCGTCTCACAACGCGTCGCCCCCCCACCCTTTCGTGGGGGGGGCGGATACTGGCTCCCCGTACGCCCCGCGTGCGGTCGGCCTAAAAGCGAGTCCCGACGATCGAAGTCGTGGCAATTGGTGGTTGTAAAATGCCGTTTCTCTTTGTCGCGCGCTTCCTTCGGTATGGTTGGCTCCCTGACCCTGAAGCTCCATGCATTTGGTGCCTCGATCGAGACCTCAAATCAGACGGGCGATCAGT
+
GGAGGGGGGGIIIIIIIIIIIIIIIIIGIIIIIIIIIIIIIIIIIIIIIIIIIIIIIIIIIIIIIIIIIIIIIIIIIIIIIIIIIIIIIIIIIIGIIIIIIIIIIIIIIIIIIIIIIIIIIIIIIIIIIIIIIIIIIIIIIIIIIIIIIIIIIIIIIIIIIIIIIIIIIIIIIIIIIIIIIIIIIIIIIIIIIIIIIIIIIIIIIIIIIIIIIIIIIIIIIIIIIIIIIIIIIIIIIIIIIIIIIIIIIIIIIGIIGAAGAGA
@7001253F:639:HTNW7BCX2:1:1105:7166:2398 1:N:0:AGGCAGAAA+TATCCTCTT
AAGGCTATGGCACGCCTGTTTGGGCGTCACGCAAAACACGCTCCCACCCCCTCATCGGGTAGCGGGACGCGGCATGTGGCCCCCCGTAGCGCAAGCTGCGGTGGGCCGAAGATATGGCTGCCGGCGTATCGTGCCGGACACAGCGCGTGGTGAGCGACCTCGCTTTACTTACCGCAGTGCATCCGGGGCGTAGCCGACGTGATGGCCTCCAAGGACCCTTTTAACGGTGCGCACGACGCTCCGACCGCGACCTCAAGTCAAGCGGGCGGAGCCT
+
GGGGGGGIIIGIIIIIIIIIIIIIIIIIIIIIIIIIIIIIIIIIIIIIIIIIIIIIIIIIIIIIIIIIIIIIIIIIIIIIIIIIIIIIIIIIIIIIIIIIIIIIIIIIIIIIIIIIIIIIIIIIIIIIIIIIIIIIIIIIIIIIIIIIIIIIIIIIIIIIIIIIIIIIIIIIIIIIIIIIIIIIIIIIIIIIIIIIIIIIIIIIIIIIIIIIIIIIIIIIIIIIIIIIIIIIIIIIIIIIIIIIIIIIIIGGGGGGGIIIGGAIIIGGGGGG<G
@7001253F:639:HTNW7BCX2:1:1105:7057:2399 1:N:0:AGGCAGAAA+TATCCTCTT
TTATGGCTGGCACGTCTGCCTGGGCGTCACGCATCACGTCGCCCCCACCAAGCCCACCTCTTTGGAGGGAGGCGTTGGAATGGGGCGGAGATTGGTCTCCCGTGCTTTAGTGCGGTTGGCCTAAATGGGAGCCTCCTCAAGAGTGACGCACGGCTAGTGGTGGTTGTTATGACTGTCGTCTCTTTGCTGTGCGTTTTGATTCTTGGGGTAAAAGCTCTTAAATCACCCTGACCCGTTGTCTTTTGATGACGATTCGATCGAGACCCCAGATCAAACGGGCGGAGCCT
+
GGAG.<A.GGIIIIGIIIGIIIIGIIIIGIGGIIIIIIIGIIIIIIIIIIIIIIIIIIIIIIIIIIIIIIIIIIIIIIIIIIIIIIIIIIIIIIIIIIIIIIIIIIIIIIIIIIIIIIIIIIIIIIIIIIIIIIIIIIIIIIIIIIIIIIIIIIIIIIIIIIIIIIIIIIIIIIIIIIIIIIIIIIIIIIIIIIIIIIIIIIIIIIIIIIIIIIIIIIIIIIIIIIIIIIIIIIIIIIIIIIIIIIIIIIGAGGGGAGGGAIIIIIIGAGIIIIIIIGGGGGGA.G<
@7001253F:639:HTNW7BCX2:1:1105:7221:2428 1:N:0:AGGCAGATA+TATCCTCTT
CTATTAAGGGCACGCCTGTTTGGGCGTCACACGTCGTTGCCCCCCCATCTACTCCTTCGGGATTGCGGGGGGCGGATGATGGCCTCCCGTGCGCCTCGTCGCGCGGTTGGCATAAATGCCAAGTCCTCGGCGGCGCACGCCACGACAATCGGTGGTTGCGAAACCTCGGTTGCCCGTCGTGTGCGGTCGTCGCGCATCGAGGGCTCGAAAAAATTGCCGGGCTCTGTTTCGGCTTTCATCGTGACCCCAGGTCAATCGGGACTCGCTA
+
GGGGGGIIIIIIIIIIIIIIIIIIIIIIIIIIIIGIIIIIIIIIIIIIIIIIIIIIIIIIIIIIIIIIIIIIIIIIIIIIIIIIIIIIIIIIIIIIIIIIIIIIIIIIIIIIIIIIIIIIIIIIIIIIIIIIIIIIIIIIIIIIIIIIIIIIIIIIIIIIIIIIIIIIIIIIIIIIIIIIIIIIIIIIIIIIIIIIIIIIIIIIIIIIIIIIIIIIIIIIIIIIIIIIIIIIIIIIIIIIIIIIIIIIIIGGGAAAGIGIGGGAAAAG
@7001253F:639:HTNW7BCX2:1:1105:7432:2361 1:N:0:AGGCAGAAA+TATCCTCTT
TTCTAGCTGGCACGTCTGTTTGGGCGTCACACGTCGTTGCACCCCCACTACTCCCTCGGGATTGCGGGGGGCGGATGATGGCCTCCCGTACGCTCCGTCGCGCGGTTGGCATAAATACCAAGTCCTCGGCGGCGCACGCCACGACAATCGGTGGTTGCGAAACCTCGGTTGCCCGTCGTGTGCGGTCGTCGCGCATTGAGGGCTCGAAAAAAATGCTTGGCTCCGGCTTGGCTTTCAACGCGACCCCAAGTCAGGCGGGTAGCGCTC
+
GGGAGIIIIIIIIIIIIIIIIIIIIIIIIIIIIIIIIIIIIIIIIIIIIIIIIIIIIIIIIIIIIIIIIIIIIIIIIIIIIIIIIIIIIIIIIIIIIIIIIIIIIIIIIIIIIIIIIIIIIIIIIIIIIIIIIIIIIIIIIIIIIIIIIIIIIIIIIIIIIIIIIIIIIIIIIIIIIIIIIIIIIIIIIIIIIIIIIIIIIIIIIIIIIIIIIIIIIIIIIIIIIIIIIIIIIIIIIIIIIIIIIIIIIIIIIIGGIIIIIIGGGGA
@7001253F:639:HTNW7BCX2:1:1105:7440:2396 1:N:0:AGGCAGACA+TATCCTCTT
TCGACTAGGGCACGCCTGTCTGGGCGTCACGCCAAAACACGCTCCCAACCACTCTCAACGGGAATCGGGATGCGGCATCTGGTCCCTCGTCTCTCAAGGGACGGTGGACCGAAGGTTGGGCTGCCGGCGTACCGCGCCGGACACAGCGCATGGTGGGCGTCCTCGCTTTATCAATGCAGTGCATCCGGCGCGCAGCTGGCATTATGACCTTTGAACGACCCAACAAACGAAGCGCACGTCGCTTCGACCGAGACCCCAGATCAAACGGGATGCGCAG
+
GGGAAGGGGGGGG<GIGAGGGAGGGGGGIIIIDIIIIIIIIIIIIIIIIGGIIGIGIIIIGIIIIGGIIIIIGIIIIIIIIIIIIIIIGIIIGIIIIIIIIIIIIIIIIIIIII.IIGIIIIIIIIIIIIIIIII;GIIIIIIIIIIIIIIIIIIIIIIIIIIIIIIIIIIIIIIIIIIIIIIIIIIIIIIIIIIIIIIIIIIIIIIIIIIIIIIII;D;DIIIIIIIIIIIIIIIIIIIIIIIIIIIIIG<<.GAGGGGAIGGGAG.GGG<GGGGA
@7001253F:639:HTNW7BCX2:1:1105:7720:2393 1:N:0:AGGCAGAAA+TATCCTCTT
TTATGCGAGGCACGTCTGTTTGGGCGTCAATCATCTATTCGTCACCCAACCTCCGCTCCCCGAAAAGGAGCTTTGGTCCCGGGTACGGAAGTTGGCCTCCCGTGCTCTTGAAGCGCGGCTGGCCTAAAACTGAGCATCGGACTGATGATCTCCGAGGCACGCGGTGGTTGTTCATTCCTCCCTCGTGACGTTGCCAAGGAGCGTCTCCCGTACGAAGCTCCACGACCCTAGATTTACTATCGATGAGACCTCAGATCAATCGGGGGAGCTAC
+
GGAGGGGGGIIIIIIIIIIIIIIIIIIIIIIIIIIIIIIIIIIIIIIIIIIIIIIIIIIIIIIIIIIIIIIIIIIIIIIIIIIIIIIIIIIIIIIIIIIIIIIIIIIIIIIIIIIIIIIIIIIIIIIIIIIIIIIIIIIIIIIIIIIIIIIIIIIIIIIIIIIIIIIIIIIIIIIIIIIIIIIIIIIIIIIIIIIIIIIIIIIIIIIIIIIIIIIIIIIIIIIIIIIIIIIIIIIIIIIIIIIIIIIIIIIGIGIIIIIGIIGIGGGGGAGA
@7001253F:639:HTNW7BCX2:1:1105:7696:2409 1:N:0:AGGCAGAAA+TATCCTCTT
GCGTAAGAGGCACGCCTGTGTGGGCGTCACGCATCGCGTCGCTCCCCCACCATTTCCTTTTGGATTGTTGGCTGGGAGCGGATATTGGCCTCCCGTTTTAACCGAGTGGTTGGCCAAAATAAAAGCACCTCTTGATGGGCGCAAGACTATTGGTGACAAAACCACGAATTTCGTTGCGTGTCTCGTCAAAAGGTTGCTTGTTATCGACCCAACGCGTTGTCTTTTGATGACGCTTCGACCGTGACCCCAGATCAAGCGGGACTCGCTA
+
GGGGGGIIIIIIIIGIIGIIIIIIIIIIIIIIIIIIIIIIIGIIIIIIIIIIIIIIIIIIIIIIIIIIIIIIIIIIIIIIIIIIIIIIIIIIIIIIIIIIIIIIIIIIIIIIIIGIIIIIIIIIIIIIIIIIIIIIIIIIIIIIIIIIIIIIIIIIIIIIIIIIIIIIIIIIIIIIIIIIIIIIIIIIIIIIIIIIIIIIIIIIIIIIIIIIIIIIIIIIIIIIIIIIIIIIIIIIIIIIIIIIIIIIIIGIIIIIIGGGGGGAGAAG
@7001253F:639:HTNW7BCX2:1:1105:7740:2480 1:N:0:AGGCAGAAA+TATCCTCTT
GCGTAAGAGGCACGCCTGTGTGGGCGTCACGTCAAACACGCTCCCACCACTCATCGGGAAGTGGGACGCGGCATGTGGCCCCCCGTTTCGCAAGGTACGGTGGGCCTAAGATGTGGCTGCCGGCCTATCGTGCCGGACACAGCGCGTGGTGGGCGATCTCGCTTTACTTACCGCAGTGCATACGGACCGTAGCCGATGTTATGGCCTTAAGGACCCAAAGAGCGGAGCACTTGATGCTTCGACCGAGACCCCAAATCAAACGGGACTCACTA
+
AGGGGGIIIIIIIIIIIIIIIIIIIIIIIIIIIIIIIIIIIIIIIIIIIIIIIIIIIIIIIIIIIIIIIIIIIIIIIIIIIIIIIIIIIIIIIIIIIIIIIIIIIIIIIIIIIIIIIIIIIIIIIIIIIIIIIIIIIIIIIIIIIIIIIIIIIIIIIIIIIIIIIIIIIIIIIIIIIIIIIIIIIIIIIIIIIIIIIIIIIIIIIIIIIIIIIIIIIIIIIIIIIIIIIIIIIIIIIIIIIIIIIIIIIIIIIIGGGGGGIIIIIIGGGGGA
@7001253F:639:HTNW7BCX2:1:1105:7527:2485 1:N:0:AGGCAGAAA+TATCCTCTT
GAGCCTTAGGCACGCCTGTTTGGGCGTCTCACAACGCGTCGCCCCCCCCACCCTTTCGTGGAGGGGGCGGATACTGGCTCCCCGTACGCCCCGCGTGCGGTCTGCCTAAAAGCGAGTCCCGACGATCGAAGTCGTGGCAATTGGTGGTTGTAAAATGCCGTTTCTCTTTGTCGCGCGCTTCCTTCGGTACGGTTGGCTCCCTGACCCTGAAGCTCCATGCATTTGGTGCCTCGATCGTGACCCCAAGTCAAACGGGTGCAGCTA
+
GGGGGGGGIIIIIIIIIIIIIIIIIIIIIIIIIIIIIIIIIIIIIIII;IIIIIIIIIIIIIIIIIIIIIIIIIIIIIIIIIIIIIIIIIIIIIIIIIIIIIIIIIIIIIIIIIIIIIIIIIIIIIIIIIIIIIIIIIIIIIIIIIIIIIIIIIIIIIIIIIIIIIIIIIIIIIIIIIIIIIIIIIIIIIIIIIIIIIIIIIIIIIIIIIIIIIIIIIIIIIIIIIIIIIIIIIIIIIIIIIIIIIIIIIIIIGIIGIIGAGAA
@7001253F:639:HTNW7BCX2:1:1105:7798:2287 1:N:0:AGGCAGAAA+TATCCTCTT
CCTAGAGTGGCACGCCTGCTTGGGCGTCACGCATCGCGTCGCCCCCCATCATACTTCCCTTAAGGGTAGTCATGGTGATTGGGAGCGGAGATTGGCTTCCCGTGCTTGTTGTGCGGTTGGTCAAAATAGGAGTCCCCTTCGGTGGACACATGGCTAGTGGTGGTTGTAAAGACCTTTTTCTTCTGCTGTGTGTTGTGAGCTGCTAGGGAAACCCTCAAAAAGGAACCCAATGTATCGTTCTAGGACGATGCTTCGACCGAGACCTCAAGTCAAGCGGGCCTAAGAC
+
GGGAGGGGGIIGIIIIIIIIIIIIIIIIIIIIGGGGIIIIIIIIIIIIIIIIIIIIIIIIIIIIIIIIIIIIIIIIIIIIIIIIIIIIIIIIIIIIIIIIIIIIIIIIIIIIIIIIIIIIIIIIIIIIIIIIIIIIIIIIIIIIIIIIIIIIIIIIIIIIIIIIIIIIIIIIIIIIIIIIIIIIIIIIIIIIIIIIIIIIIIIIIIIIIIIIIIIIIIIIIIIIIIIIIIIIIIIIIIIIIIIIIIIIIIAAGGGGGGGGGGGGAGAGGGIGIGGGGIGGIGGGGA
@7001253F:639:HTNW7BCX2:1:1105:7927:2386 1:N:0:AGGCAGAAA+TATCCTCTT
GAGCCTTAGGCACGTCTGCGTGGGCGTCTCACAACGCGTCGCCCCCCACCCTTTCGTGGAGGGGGCGGATACTGGCTTCCCGTACGCCCCGCGTGCGGTCGGCCTAAAAGCGAGTCCCGACGATCGAAGTCGTGGCAATTGGTGGTTGTAAAATGCCGTTTCTCTTTGTCGCGCGCTTCCTTCGGTATGGTTGGCTCCCTGACCCTGAAGCTCCATGCATTTGGCGCCTCGATCGAGACCTCAGATCAAGCGGGCGGAGCCT
+
GGGGGGIIIIIIIIIIIIIIIIIIIIIIIIIIIIIIIIIIIIIIIIIIIIIIIIIIIIIIIIIIIIIIIIIIIIIIIIIIIIIIIIIIIIIIIIIIIIIIIIIIIIIIIIIIIIIIIIIIIIIIIIIIIIIIIIIIIIIIIIIIIIIIIIIIIIIIIIIIIIIIIIIIIIIIIIIIIIIIIIIIIIIIIIIIIIIIIIIIIIIIIIIIIIIIIIIIIIIIIIIIIIIIIIIIIIIIIIIIIIIIIIIIIIGIIIIIIGAAGA
@7001253F:639:HTNW7BCX2:1:1105:7812:2400 1:N:0:AGGCAGACA+TATCCTCTT
GCGTAAGAGGCACGTCTGTTTGGGCGTCACGCACCGCGTCGCCCCCCACCCAAACCATTGGGATGGGGGGCGGACTGTGGCCCCCCGTGCGCTCCTCGCTCGCGGTCGGCCTAAACACAGACCCCGTGGCCGCGAAACGCCGCGACGTTTGGTGGTTTACTCGTGGCCCTGCGCCTCGAGCATCGCGTCGCGGCCTTGGCGGCCCATGGGAGCTCAAAGGACCCTGAGGAGGACCGTGTCACCCTCGAGTGGCGCCGGAACCTCCTAACCGTTGCGACCCCAAATCAATCGGGACTCGCTA
+
AGGAA<GGGIIIIIIIIIGGGIIIGIIIGIIGGGGIGGGGIIIGIIIGGIIIIIIIIIIIIIIIIIIIIIIIIIIIGGIIIIIIIIIIIIIIIIIIIIIIIIIIIIIGIIIIIIIIIIIIIIIIIIIIIIIIIIIIIIIIIIIIIIIIIIIIIIIIIIIIIIIIIIIIIIIIIIIIIIIIIIIIIIIIIIIIIIIIIIIIIIIIIIIIIIIIIIIIIIIIIIIIIGIIIIIIIIIIIIIIIIIIIIIIIIIGGAAG.GG<.AAGAG..<<<A.<.GGGGAGGAGGGGGAAGGGGAGAGGGG
@7001253F:639:HTNW7BCX2:1:1105:8064:2295 1:N:0:AGGCAGAAA+TATCCTCTT
TTCTAGCTGGCACGTCTGCTTGGCACGGTCGCAGACCGTGATGACGTCGTCGAACGGCTGAGCGAGGAAGTCTTCGATCCCCTTGCTCGAGACCTCAAATCAATCGGGCGGAGCCT
+
IIIIIIIIIIIIIIIIIIIIIIIIIIIIIIIIIIIIIIIIIIIIIIIIIIIIIIIIIIIIIIIIIIIIIIIIIIIIIIIIIIIIIIIIIIIIIIIIIIIIIIIIIIIIIIIIIIII
@7001253F:639:HTNW7BCX2:1:1105:8032:2379 1:N:0:AGGCAGATA+TATCCTCTT
GAGCCTTAGGCACGTCTGCTTGGGCGTCTCACAACGCGTCGCCCCCCACCCTTTCGTGGAGGGGGCGGATACTGGCTCCCCGTACGCCCCGCGTGCGGTCGGCCTAAAAGCGAGTCCCGACGATCGAAGTCGTGGCAATTGGTGGTTGTAAAATGCCGTTTCTCTTTGTCGCGCGCTCCCTTCGGTATGGTTGGCTCCCTGACCCTGAAGCTCCATGCATTTGGTGCCTCGATCGAGACCTCAAATCAAGCGGGCGGAGCCT
+
GGGGGGIIIIIIIIIIIIIIIIIIIIIIIIIIIIIIIIIIIIIIIIIGIIIIIIIIIIIIIIIIIIIIIIIIIIIIIIIIIIIIIIIIIIIIIIIIIIIIIIIIIIIIIIIIIIIIIIIIIIIIIIIIIIIIIIIIIIIIIIIIIIIIIIIIIIIIIIIIIIIIIIIIIIIIIIIIIIIIIIIIIIIIIIIIIIIIIIIIIIIIIIIIIIIIIIIIIIIIIIIIIIIIIIIIIIIIIIIIIIIIIIIIIIIIIGGIGGAAGA
@7001253F:639:HTNW7BCX2:1:1105:8466:2300 1:N:0:AGACAGAAA+TATCCTCTT
CCTAGAGTGGCACGTCTGCGTGGGCGTCACGCATCGCGTCGTCCCCTCCCATTCCCTCACGGGTTTGGTTATGGGACGGATAATGGCTTCCCGTTAGCTCGGTTAGCCCAAAAAGGACCCCTCATCGACGGATGTCACAACCAGTGGTGGTTGAAAGATCATTGGTGCTGTTGTGCTTCACCCTGTCGCTTGCTAGGGCATCGTCATAAACTAACGGCGTGTAATGCGCCTTCGACCGCGACCCCAAATCAAGCGGGCCTAAGAC
+
GGGAGIIIIIIIIIIIIIIIIIIIIIIIIIIIIIIIIIIIIIIIIIIIIIIIIIIIIIIIIIIIIIIIIIIIIIIIIIIIIIIIIIIIIIIIIIIIIIIIIIIIIIIIIIIIIIIII.IIIIIIIIIIIIIIIIIIIIIIIIIIIIIIIIIIIIIIIIIIIIIIIIIIIIIIIIIIIIIIIIIIIIIIIIIIIIIIIIIIIIIIIIIIIIIIIIIIIIIIIIIIIIIIIIIIIIIIIIIIIIIIIIIIIIGGG<IIGGGGGAGGG
@7001253F:639:HTNW7BCX2:1:1105:8330:2307 1:N:0:AGGCAGAAA+TATCCTCTT
GCGTAAGAGGCACGTCTGTCTGGGCGTCACGCACCGCGTCGCCCCCCACCCAAACCATTGGGATGGGGGGCGGACTGTGGCCCCCCGTGCGCTCCTCGCTCGCGGTCGGCCTAAACACAGACCCCGTGGCCGCGAAACGCCGCGACGTTTGGTGGTTTACTCGTGGCCCTGCGCCTCGAGCATCGCGTCGCGGCCTTGGCGGCCCATGGGAGCTCAAAGGACCCTGAGGAGGACCGTGTCACCCTCGAGTGGCGCCGGAACCTCCTAACCGTTGTAACCTCAAGTCAGACGGGACTCGCTA
+
GGAAAGGIIGIIIIIIGIIIGIGIGIIIIGIGGIGIIIIIGIIGGGGIIIIIIIIIIGIGIGIIIIIIIIIIIIIIIIIIIIIIIIIIIIIIIIIIIIIIIIIIIIIIIIIIIIIIIIIIIIIIIIIIIIIIIIIIIIIIIIIIGIIIIIIIIIIIIIIIIIIIIIIIIIIIIIIIIIIIIIIIIIIIIIIIIIIIIIIIIIIIIIIIIIIIIIIIIIIIIIIIIIIIIIIIIIIIIIIIIIIIIIIDII..G.GGA<A<.G<.G.A<<.<<..<.<.AAG<<<.GA<GA.<.GAGAGGAG
@7001253F:639:HTNW7BCX2:1:1105:8251:2322 1:N:0:AGGCAGAAA+TATCCTCTT
TTATGCGAGGCACGCCTGTCTGGGCGTCACGCATCGCGTCGTCCCCTCCCATTCCCTCACGGGTTTGGTTATGGGACGGATAATGGCTTCCCGTTAGCTCGGTTAGCCCAAAAAGGATCCCTCATCGACGGATGTCACAACCAGTGGTGGTTGAAAGATCATTGGTGCTGTTGTGCTTCACCCTGTCGCTTGCTAGGGCATCGTCATAAACTAACGGCGTGTAATGCGCCTTCGACCGTGACCCCAGATCAATCGGGCCTAAGAC
+
GGGGGGIGIIIIIIIIIIIIIIIIIIIIIIIIIIIIIIIIIIIIIIIIIIIIIIIIIIIIIIIIIIIIIIIIIIIIIIIIIIIIIIIIIIIIIIIIIIIIIIIIIIIIIIIIIIIIIIIIIIIIIIIIIIIIIIIIIIIIIIIIIIIIIIIIIIIIIIIIIIIIIIIIIIIIIIIIIIIIIIIIIIIIIIIIIIIIIIIIIIIIIIIIIIIIIIIIIIIIIIIIIIIIIIIIIIIIIIIIIIIIIIIIIIIIIGIIIIIIGGGAG
@7001253F:639:HTNW7BCX2:1:1105:8368:2351 1:N:0:AGCCAGAAA+TATCCTCTT
GCGTAAGAGGCACGTCTGTCTGGGCGTCACGCACCGTTGCCCCCCAAACCCCCTCAGTCCTCCACGGAGGATTGGCGAGGCGCGTGGGGGGCGTAAAGTGGCTTCCCGTCGGCTTTGTCCCGCGGTTGGCCTAAAACTGAATCCCTAGCCGCGGTGCGCGCGGCATTCGGTGGTCGTCGATCCCTTTCGTTACCCCGCCGCGCGCTCACGTGCCGCGAAGGATGTCACACTAGTAAACCCGACGCCTCGCTTTGTGAAGAGCGGAGCCTACAACGTGACCTCAAATCAAACGGGTAGCGCTC
+
GGGG.<GGGGIGIIIIGGIIIGGGIIIIIIIGIIIIIIGIGGIGGGIIIIIIIIIIIIIIIIIIIIIIIIIIIIIIIIIIIIIIIIIIIIIIIIIIIIIIIIIIIIIIIIIIIIIIIIIIIIIIIIIIIIIIIIIIIIIIIIIIIIIIIIIIIIIIIIIIIIIIIIIIIIIIIIIIIIIIIIIIIIIIIIIIIIIIIIIIIIIIIIIIIIIIIIIIIIIIIIIIIIIIIIIIIIIIIIIIIIIIIIIIIIIGGGGGGIGGGAGGIIIIGGGGGGGAGGGGGAGGGGIGIGGIGGGAAAAAAG
@7001253F:639:HTNW7BCX2:1:1105:8460:2368 1:N:0:AGGCAGAAA+TATCCTCTT
GAGCCTTAGGCACGCCTGTCTGGGCGTCTCACAACGCGTCGCCCCCCACCCTTTCGTGGAGGGGGCGGATACTGGCTCCCCGTACGCCCCGCGTGCGGTCGGCCTAAAAGCGAGTCCCGACGATCGAAGTCGTGGCAATTGGTGGTTGTAAAATGCCGTTTCTCTTTGTCGCGTGCTTCCTTCGGTATGGTTGGCTCCCTGACCCTGAAGCTCCATGCATTTGGTGCCTCGATCGTGACCCCAGATCAGTCGGGACTGAGCG
+
GGGGGGIIIIIIIIIIIIIIIIIIIIIIIIIIIIIIIIIIIIIIIIIIIIIIIIIIIIIIIIIIIIIIIIIIIIIIIIIIIIIIIIIIIIIIIIIIIIIIIIIIIIIIIIIIIIIIIIIIIIIIIIIIIIIIIIIIIIIIIIIIIIIIIIIIIIIIIIIIIIIIIIIIIIIIIIIIIIIIIIIIIIIIIIIIIIIIIIIIIIIIIIIIIIIIIIIIIIIIIIIIIIIIIIIIIIIIIIIIIIIIIIIIIIIIGGIGGGGAGG
@7001253F:639:HTNW7BCX2:1:1105:8307:2483 1:N:0:AGGTAGAAA+TATCCTCTT
GCGTAAGAGGCACGCCTGTTTGGGCGTCAATCATCTATTCGTCACCCAACCTCCGCTCCCCGAAAAGGAGCTTTGGTCCCGGGTACGGAAGTTGGCCTCCCGTGCTCTTGAAGCGCGGCTGGCCTAAAACTGAGCATCGGACTGATGATCTCCGAGGCACGCGGTGGTTGTTCATTCCTCCCTCGTGACGTTGCCAAGGAGCGTCTCCCGTACGAAGCTCCACGACCCTAGATTTACTATCGATGAGACCCCAGGTCAAACGGGCGATCAGT
+
AGGA<GGGGGIGGGIGIIIGIGIIGIIIIIIIIIIIIIIIIIIIIIIGIIIIIIIIIIIIIIIIIIIIIIIIIIIIIIIIIIIIIIIIIIIIIIIIIIIIIIIIIIIIIIIIIIIIIIIIIIIIIIIIIIIIIIIIIIIIIIIIIIIIIIIIIIIIIIIIIIIIIIIIIIIIIIIIIIIIIIIIIIIIIIIIIIIIIIIIIIIIIIIIIIIIIIIIIIIIIIIIIIIIIIIIIIIIIIIIIIIIIIIIIIGGAAGGGGGGAAGAGGA.AGAA
@7001253F:639:HTNW7BCX2:1:1105:8653:2262 1:N:0:TGGCAGAAA+TATCCTCTT
TTCTGCGAGGCACGCCTGCTTGGGCGTCACGCATCGCGTCGTCCCCTCCCATTCCCTCACGGGTTTGGTTATGGGACGGATAATGGCTTCCCGTTAGCTCGGTTAGCCCAAAAAGGATCCCTCATCGACGGATGTCACAACCAGTGGTGGTTGAAAGATCATTGGTGCTGTTGTGCTTCACCCTGTCGCTTGCTAGGGCATCGTCATAAACTAACGGCGTGTAATGCGCCTTCGACCGTGACCTCAAATCAAACGGGCCTAAGAC
+
<GG..<<GGIIIIIIIIIIIIIIIIIIIIIIIIIIIIIIIIIIIIIIIIIIIIIIIIIIIIIIIIIIIIIIIIIIIIIIIIIIIIIIIIIIIIIIIIIIIIIIIIIIIIIIIIIIIIIIIIIIIIIIIIIIIIIIIIIIIIIIIIIIIIIIIIIIIIIIIIIIIIIIIIIIIIIIIIIIIIIIIIIIIIIIIIIIIIIIIIIIIIIIIIIIIIIIIIIIIIIIIIIIIIIIIIIIIIIIIIIIIIIIIIIGG<IIGGAGIGGGGA
@7001253F:639:HTNW7BCX2:1:1105:8607:2384 1:N:0:AGGCAGAAA+TATCCTCTT
CTCTGAAGGGCACGTCTGTTTGGGCGTCACGCCAAACACGCTCCCACCCAACTAACTTGGGGTGGGACGCGGCATGTGGCTCCTCGTCCCGCAAGGGGCGGTGGGCCAAAGATCCGGCTGCCGGCCTATCGTGCCGGACACAGTGCGTGGTAGGCGACCTCGCTTTACTAAACGCAGTGCCTCTGGCGCGTAGCCGACGCGATGGCCCCAATGGACCCTTTTAACGGAGTGCATGACGCTTCGACCGCGACCCCAAATCAAACGGGCGATCAGT
+
GGA.<G.GGGIIIIIIIIIIIIIIIIIIIIIIIIIIIIIIIIIIIIIIIIIIIIIIIIIIIIIIIIIIIIIIIIGIIIIIIIIIIIIIIIIIIIIIIIIIIIIIIIIIIIIIIIIIIIIIIIIIIIIIIIIIIIIIIIIIIIIIIIIIIIIIIIIIIIIIIIIIIIIIIIIIIIIIIIIIIIIIIIIIIIIIIIIIIIIIIIIIIIIIIIIIIIIIIIIIIIIIIIIIIIIIIIIIIIIIIIIIIIIIIIIIGGGGGGGGGGGGGGGGGAAAGA
@7001253F:639:HTNW7BCX2:1:1105:8714:2472 1:N:0:AGGCAGAAA+TATCCTCTT
TCGACTAGGGCACGTCTGTGTGGGCGTCACGCCAAAACACGCTCCCAACCACTCTCAACGGGAATCGGGATGCGGCATCTGGTCCCTCGTCTCTCAAGGGACGGTGGACCGAAGATTGGGCTGCCGGCGTACCGCGCCGGACACAGCGCATGGTGGGCGTCCTCGCTTTATCAATGCAGTGCATCCGGCGCGCAGCTGGCATTATGACCTTTGAACGACCCAACAAACGAAGCGCACGTCGCTTCGACCGCGACCTCAGGTCAAACGGGCCTAAGAC
+
GGAG.GGGGIIIIIIIIIIIGIGIGIIIIIIIIIIIIIIIIIIIIIIIIIIIIIIIIIIIIIIIIIIIIIIIIIIIIIIIIIIIIIIIIIIIIIIIIIIIIIIIIIIIIIIIIIIIIIIIIIIIIIIIIIIIIIIIIIIIIIIIIIIIIIIIIIIIIIIIIIIIIIIIIIIIIIIIIIIIIIIIIIIIIIIIIIIIIIIIIIIIIIIIIIIIIIIIIIIIIIIIIIIIIIIIIIIIIIIIIIIIIIIIIIGGGGIGGAA.GGAAAGIGGGGGGAGGA
@7001253F:639:HTNW7BCX2:1:1105:8868:2339 1:N:0:AGGCAGAAA+TATCCTCTT
GAGCCTTAGGCACGTCTGCCTGGGCGTCACGCATCGCAACCCCCACACCCACCCTGCGTGGGATGGGGAGGAAGATGGCTTCCCGTGCCTCACCGGGTGCGGTTAGCCTAAATTTGGAGCCTAAGGCATCGAGCTGCCGCGGCGATAGGTGGTGAACAAGGCCTTGGCCGAGCAAACAACCGGCCGCGCAGCTCCTTGACACTACGGGCTCGTAGGACCCTTTGATGTTGCCTTGTTGCGACACAAACGTTGAGACCCCAGGTCAGTCGGGCCTAAGAC
+
AGGGGGGGGGIIIIIIIIIIIIIIIIIIIIIIIIIIIIIIIIIIIIIIIIIIIIIIIIIIIIIIIIIIIIIIIIIIIIIIIIIIIIIIIIIIIIIIIIIIIIIIIIIIIIIIIIIIIIIIIIIIIIIIIIIIIIIIIIIIIIIIIIIIIIIIIIIIIIIIIIIIIIIIIIIIIIIIIIIIIIIIIIIIIIIIIIIIIIIIIIIIIIIIIIIIIIIIIIIIIIIIIIIIIIIIIIIIIIIIIIIIIIIIIIGIIIIIGAIIGIIIIIGIGGGGGGGAAAG
@7001253F:639:HTNW7BCX2:1:1105:8757:2392 1:N:0:AGGCAGAAA+TATCCTCTT
GCGTAAGAGGCACGCCTGTTTGGGCGTCACGCACCGCGTCGCCCCCCACCCAAACCATTGGGATGGGGGGCGGACTGTGGCCCCCCGTGCGCTCCTCGCTCGCGGTCGGCCTAAACACAGACCCCGTGGCCGCGAAACGCCGCGACGTTTGGTGGTTTACTCGTGGCCCTGCGCCTCGAGCATCGCGTCGCGGCCTTGGCGGCCCATGGGAGCTCAAAGGACCCTGAGGAGGACCGTGTCACCCTCGAGTGGCGCCGGAACCTCCTAACCGTTGTGTCCCCAAGTCAATCGGGACTCGCTA
+
GGGGGGGGAGIIIIIIIGIIIGGGGIIIIIIGIGGGIIGGIIIIIIGIGGGIIIIIIIIIIIIIIIIIIIIIIIIIIIIIIIIIIIIIIIIIIIIIIIIIIIIIIIIIIIIIIIIIIIIIIIIIIIIIIIIIIIIIIIIIIIIIIIIIIIIIIIIIIIIIIIIIIIIIIIIIIIIIIIIIIIIIIIIIIIIIIIIIIIIIIIIIIIIIIIIIIIIIIIIIIIIIIIIIIIIIIIIIIIIIIIIIIIIIIIAAG<GGGAGGGA<AA<GGGAAAAG<<.<GGIGIGGGG.G.GGGGGAAA.AG
@7001253F:639:HTNW7BCX2:1:1105:8847:2476 1:N:0:AGGCAGAAA+TATCCTCTT
TTATGCGAGGCACGCCTGTTTGGTCGTCGGCGACCTCAAGTCAGGCGGGATGCGCAG
+
IIIIIIIIIIIIIIIIIIIIIIIIIIIIIIIIIIIIIIIIIIIIIIIIIIIIIIIII
@7001253F:639:HTNW7BCX2:1:1105:9059:2253 1:N:0:AGGGAGAAA+TATCCTCTT
AAGGCTATGGCACGCCTGCGTGGGCGTCACGCCAAACACGCTCCCACCCAACTAACTTGGTGTGGGACGCGGCATGTGGCTCCTCATCCCGCAAGGGGCGGTGGGCCAAAGATCCGGCTGCCGGCCTATCGTGCCGGACACAGCGCGTGGTAGGCGACCTCGCTTTACTAAACGCAGTGCCTCTGGCGCGTAGCCGACGCGATGGCCCCAATGGACCCTTTTAACGGAGTGCATGACGCTTCGACCGTGACCCCAGATCAGGCGGGGCGTAGTA
+
GGAGGGIIIIIIIIIIIIIIIIIIIIIIIIIIIIIIIIIIIIIIIIIIIIIIIIIIIIIIIIIIIIIIIIIIIIIIIIIIIIIIIIIIIIIIIIIIIIIIIIIIIIIIIIIIIIIIIIIIIIIIIIIIIIIIIIIIIIIIIIIIIIIIIIIIIIIIIIIIIIIIIIIIIIIIIIIIIIIIIIIIIIIIIIIIIIIIIIIIIIIIIIIIIIIIIIIIIIIIIIIIIIIIIIIIIIIIIIIIIIIIIIIIIIGIIIIIIIGGIIIIIIIGIGAAAG
@7001253F:639:HTNW7BCX2:1:1105:9226:2295 1:N:0:AGGCAGAAA+TATCCTCTT
GCGTAAGAGGCACGTCTGTGTGGGCGTCACGCCAAACACGCTCCCACCCAACTAACTTGGTGTGGGACGCGGCATGTGGCTCCTCGTCCCGCAAGGGGCGGTGGGCCAAAGATCCGGCTGCCGGCCTATCGTGCCGGACACAGCGCGTGGTAGGCGACCTCGCTTTACTATACGCAGTGCCTCTGGCGCGTAGCCGACGCGATGGCCCCAATGGACCCTTTTAACGGAGTGCATGACGCTTCGACCGAGACCCCAGATCAATCGGGATGCGCAG
+
AGGGAGGIIIIIIIIIIIIIIIIIIIIIIIIIIIIIIIIIIIIIIIIIIIIIIIIIIIIIIIIIIIIIIIIIIIIIIIIIIIIIIIIIIIIIIIIIIIIIIIIIIIIIIIIIIIIIIIIIIIIIIIIIIIIIIIIIIIIIIIIIIIIIIIIIIIIIIIIIIIIIIIIIIIIIIIIIIIIIIIIIIIIIIIIIIIIIIIIIIIIIIIIIIIIIIIIIIIIIIIIIIIIIIIIIIIIIIIIIIIIIIIIIIIIIGGGIGGGIIIIIIIIIIAAGGA
@7001253F:639:HTNW7BCX2:1:1105:9024:2342 1:N:0:AGGCGGAAA+TATCCTCTT
TCGACTAGGGCACGCCTGCTTGGGCGTCACACGTCGTTGCCCCTCCCAACCCCTTCGGGAGTTGGATGGGACGGATGATGGCCTCCCGTGTGCCCGGTCACGCGGTTGGCATAAATAACAGGTCGTCGGCGACTAACGCCACGACAATCGGTGGTTATCAAACCTCGGTATCCTGTCGCGCGCGCGTCGTTCGTGGATTTCCTATCCAATGCGTGTCGATTCGTCGACGCTTTCAACGCGACCCCAGATCAAACGGGTGCAGCTA
+
GAG.<<AGGGGIGGAIIIIIIIIIGIIIIIGIGIIIIIIIIIIGGIIIIIIIIIIIGIIGIIIIIIIIIIIIIIIIIIIIIIIIIAIIIIIIIIIIIIIIIIIIIIIIIIIIIIIIIIII;G;I.IIIIIII;IIAIIIIIIIIIIIIIIIIIIIIIIIIIIIIIIGIIIIIII;IIIIIIGIIIGIIIAII;IIIIIIIIIIIIIIIIIIIIDIIIIIIIIIDIIIIIII;IIII;IIIIIIIIIII;I<<..GAGGGGA.GG<
@7001253F:639:HTNW7BCX2:1:1105:9131:2406 1:N:0:AGGCGGAAA+TATCCTCTT
GCGTAAGAGGCACGTCTGCGTGGGCGTCTCGCTTCGTGTCGCCCCATTTCATCTCATTTTCGTTTCTTTGAGGGAGATGAGTGTTTTGGGACGTATATTGGCCTCCTGTGCATATTTATGGAGCAGTTGGCCGAAATAGAAGTCCATATGATAGGACACACGGTTAGTGGTGGTTGGGAAACTGTTTCAATCCCGTGTTACTTCTTTTGGACTTATTGACCCTTGGTGCTTCTTTTATGGTGCATCGACTGAGACCCCAAGTCAGTCGGGTACGCTGC
+
AGAG.GGGGIIIIIIIIIIIIIIIIIGIIIIIIIIIIIIIIIIIIIIIIIIIIIIIIIIIIIIIIIIIIIIIIIIIIIIIIIIIIIIIIIIIIIIIIIIIIIIIIIIIIIIIIIIIIIIIIIIIIIIIIIIIIIIIIIIIIIGIIIIIIIIIIIIIIIIIIIIIIIIIIIIIIIIIIIIIIIIIIIIIIIIIIIIIIIIIIIIIIIIIIIIIIIIIIIIIIIIIIIIIIIIIIIIIIIIIIIIIIIIIII<.GAGG.GGAAGGGGAIGGAGGGAAAAG
@7001253F:639:HTNW7BCX2:1:1105:9441:2272 1:N:0:AGGCAGAAA+TATCCTCTT
ATATGAAGGGCACGCCTGTTTGGGTGTCACATATCGAATCCCCTTGCCAATTTCCTATTTATTAGGTATTGCGTGCAGGGTGAATATGTTGGCCTCCCGTGAGCTCTGTCTCGTGGTTGGTTGAAAATTGAGACCTTGGTAGGGTGTGCCATGATAGATGGTGGATGTGTGACCCACGAGACCAAATCATGTGCAGCTCTATTGAACGTGGACTCTTTTACCCACATGTGTTTTATAACGCTCGTGATGCGACCCCAGATCAGTCGGGGGAGCTAC
+
.<<G.GGGGIIGIIIIGGGGGGIIGGIIIIIIIIIIIIIIIIIIIIIIIIIIIIGIIIIIIIIIIIIIIIIIIIIIIIIIIIIIIIIIIIIIIIIIIIIIIIIIIIIIIIIIIIIIIIIIIIIIIIIIIIIIIIIIIIIIIIIIIIIIIIIIIIIIIIIIIIIIIIIIIIIIIIIIIIIIIIIIIIIIIIIIIIIIIIIIIIIIIIIIIIIIIIIIIIIIIIIIIIIIIIIIIIIIIIIIIIIIIIIIIIGGGGGIGGGGGAGGIIGGGGGGGGAG
@7001253F:639:HTNW7BCX2:1:1105:9347:2459 1:N:0:AGGCAGAAA+TATCCTCTC
TTCTACGAGGCACGTCTGCCTGGGCGTCACACGTCGTTGCCACCCTACTACTCCCTCGGGATCGCGGGGGGCGGATGGTGGCCTCCCGTACGCTCCGTCGCGCGGTTGGCATAAATACCAAGTCCTCGGCGACGCACGCCACGACAATCGGTGGTTGCGAAACCTCGGTTGCCCGTCGTGTGCGGTCGTCGCGCATCGAGGGCTCGAAAACGTGCTCGGCTCCGGCTTGGCTTTCAACGAGACCCCAAGTCAAACGGGACTCGCTA
+
<<G..<<<GGIIIIIIIIIIIIIIIIIIIIIIIIIIIIIIIIIIIIIIIIIGIIIIIIGIIIIIIIIIIIIIIIIIIIIIIIIIIIIIIIIGIIIGIIIIIIIIIIIIIIIIIIIIIIIIIIIIIIIIIIIIIIIIIIIIIIIIIIIIIIIIIIIIIIIIIIIIIIIIIIIIIIIIIIIIIIIIIIIII;IIIIIIIIIIIIIIIIIIIIIIIIIIIIIIIGIIIIIIIIIIIIIIIIIIIIIIIIIIIIGGGGGGIGGGA<.A.<
@7001253F:639:HTNW7BCX2:1:1105:9745:2320 1:N:0:AGGCAGAAA+TATCCTCTT
CCTAGAGTGGCACGTCTGTGTGGGCGTCACGCATCACGTCGCCCCCACTAAGCCTCCTTCTTTGCGAGGTGTTGGATTAGGGCGGAGATTGGTCTCCCGTGCTTGTAGCGCGGTTGGCCTAAATGGGAGCCTCCTCAAGAAAGGCGCATGGCTAGGGGTGGTTGTTATTACTTTCGTCTCTTTGCCGTGTGTTTTGATCCTTGTGAGAGAAGCTCTTAAATCACCCCGACCCGTTGTCTTTTGATGACGATTCGACCGAGACCTCAGATCAGACGGGGCGTAGTA
+
GGGGGIGGIIIIIIAGIIGGIIIIIIIIIIIIIIIAIGIIIIIIIIIIIIIIIIIIIAIIIIIIII;IIII<IIIIIGIIIIGIIIIAIIIIIIIGIIIIIIIIIIIIAAIIIIIIIIIIGIIIII;IIGIIIIIGIIIIIIIIIIGIIIIIIGIIII;IIII;IIIG;;IIIIIIIIIIIIIIIIII7D<IIIIIIIIIIIAIIII7IIII;IIIIIIIIIIIIIII;DIIII;IIIII;IDIIIIII7GAAAG.IGGIIIIIIGAIIIGGIGIIIIIIGGGGG
@7001253F:639:HTNW7BCX2:1:1105:9726:2343 1:N:0:AGGCAGAAA+TATCCTCTT
CCTAAAGTGGCACGCCTGCCTGGGCGTCACGTCAAACACGCTCCCACCACTCATCGGGAAGTGGGACGCGGCATGTGGCCCCCCGTTTCGCAAGGTACGGTGGGCCTAAGATGTGGCTGCCGGCCTATCGTGCCGGACACAGCGCGTGGTGGGCGATCTCGCTTTACTTACCGCAGTGCATACGGACCGTAGCCGATGTTATGGCCTTAAGGACCCAAAGAACGGAGCACTTGATGCTTCGACCGCGACCCCAAATCAATCGGGATGCGCAG
+
<<<G.<GGGIIIIIIIIIIIIIIIIIIIIIIIIIIIIIIIIIIIIIIIIIIIIGIIIIIIIIIIIIIIIIIIIIIIIIIIIIIIIIIIIIIIIIIIIIIIIIIIIIIIIIIIIIIIIIIIIIIIIIIIIIIIIIIIIIIIIIIIIIIIIIIIIIIIIIIIIIIIIIIIIIIIIIIIIIIIIIIIIIIIIIIIIIIIIIIIIIIIIIIIIIIIIIIIIIIIIIIIIIIIIIIIIIIIIIIIIIIIIIIIIIGGIGGGIGAGGGGGGGGAAAGA
@7001253F:639:HTNW7BCX2:1:1105:9890:2281 1:N:0:AGGCAGACA+TATCCTCTT
AAGGCTATGGCACGTCTGCCTGGCGACAATGGCGGAGATCAAGCTGGTGCGTCGCCATCAACGTTATGAGGCGGAACAAATCAAACGCGACCTCAAGTCAAACGGGACTCGCTA
+
IIIIIIIIIIIIIIIIIIIIIIIIIIIIIIIIIIIIIIIIIIIIIIIIIIIIIIIIIIIIIIIIIIIIIIIIIIIIIIIIIIIIIIIIIIIIIIIIIIIIIIIIIIIIIIIIII
@7001253F:639:HTNW7BCX2:1:1105:9848:2399 1:N:0:AGGCAGACA+TATCCTCTT
CCTCGAGTGGCACGTCTGTCTGGGCGTCACGCATCGCAACCCCCACACCCACCTTGCGTGGGATGGGGAGGAAGATGGCTTCCCGTGCCTCACCGGGTGCGGTTGGCCTAAATTTGGAGTCTAAGGCATCGAGCTGCCGCGGCGATAGGTGGTGAACAAGGCCTTGGCCGAGCAAACAACCGGCCGCGCAGCTCCTTGACACTACGGGCTCGTAGGACCCTTTGATGTTGCCTTGTTGCGACACAAGCGTTGCGACCCCAAATCAGACGGGTCGACGTC
+
<GG<<<<GGAGGIGGGGGGGGG<GGGGGGIIIIIIIIIIIIIIIIIIIIIIIIIIIIIAIIIIIIIIIIIIIIIIIIIIIIIIIIIIIIIIIIIIIIIIIIIIIIIIIIIIIIIIIIIIIIIIIIIIIIIIIIIIIIIIIIIIIIIIIIIIIIIIIIIIIGIIIIIIIIIIIIIIIIIIIIIIIIIIIIIIIIIIIIIIIIIIIIIIIIIIIIIIIIIIIIIIIIIAIIIIIIIIIIIIIIIIIIIIIIIAAAGA.<.<.GGGGGGG.GAA<IIGGAAG
@7001253F:639:HTNW7BCX2:1:1105:9772:2460 1:N:0:AGGCAGACA+TAACCTCTT
GAGCCTTAGGCACGTCTGCGTGGGCGTCTCACAACGCGTCGCCCCCCACCCTTTCGTGGAGGGGGCGGATACTGGCTCCCCGTACGCCCCGCGTGCGGTCGGCCTAAAAGCGAGTCCCGACGATCGAAGTCGTGGCAATTGGTGGTTGTAAAATGCCGTTTCTCTTTGTCGCGTGCTTCCTTCGGTATGGTTGGCTCCCTGACCCTGAAGCTCCATGCATTTGGTGCCTCGATCGCGACCCCAAGTCAATCGGGCGGAGCCT
+
GGAGGGGGIGIIIIIIIIIIIIIIIIIIIIIIIIIIIIIIIIIIIIIIIIIIIIIIIIIIIIIIIIIIIIIIIIIIIIIIIIIIIIIIIIIIIIIIIIIIIIIIIIIIIIIIIIIIIIIIIIIIIIIIIIIIIIIIIIIIIIIIIIIIIIIIIIIIIIIIIIIIIIIIIIIIIIIIIIIIIIIIIIIIIIIIIIIIIIIIIIIIIIIIIIIIIIIIIIIIIIIIIIIIIIIIIIIIIIIIIIIIIIIIIIGIIGIIGAAGAG
@7001253F:639:HTNW7BCX2:1:1105:10217:2283 1:N:0:AGGCAGAAA+TATCCTCTT
ACTCCAGTGGCACGCCTGTTTGGGCGTCACGCACCGCGTCGCCCCCACCCCAAACCACTGGGATCGGGGGCGGACTGTGGCCCCCCGTGCGCTCCTCGCTCGCGGTCGGCCTAAACACAGACCCCGTGGCCTCGAAAAGCCGCGACGTTTGGTGGTTCACTCGTGCCCCAAGCATCGCGTCGCGGCCTTGGTGGCCCACGGGAGCTCAAAGGACCCTGAGGAGGAGGACCGTGTCACCCTCGAGTGCCAAGGAGAACCTCCCTAACCGTTGTGACCTCAAATCAAACGGGTCGACGTC
+
.<<..<<GGGIIIIIIIIIIIIIGGIGGGGIGGIIIGAGGGGGG.AGIIIIIIIIIIIIIII<IIIIIIIIIIGIIIIIIIIIIIIIIIIIIIIIIIIIIIIIIIIIIIIIIIIIIIIIIIIIIIIIIIIIII;IIIIIIIIIIIIIIIIIIIIIIIIIIIIIIIIIIIIIIIIIIIIIIIIIIIIIIIIIIIIIIIIIIIIIIIIIIIIIIIIIIIIIII;IIIIIIIIIIIIIIIIIIIIIIIIIIIIAGGGAGA..<.<.G..AG.GGIIGGG.IIIIGAIIGIIGGAGGAG<.<
@7001253F:639:HTNW7BCX2:1:1105:10026:2435 1:N:0:AGGCAGAAA+TATCCTCTT
CCTCGAGTGGCACGCCTGCCTGGGCGTCACACATTGCCGTCGCCCCCTCTTCCAATTTTTTCCCATTCCTGGGGACGTTGGTAGTCGGGCGGATATTGGTCTCCCGTGCTCTCGAGCGCGGTTGGCCCAAAAGCGAGTCCTCGGCAACGGACGTCACGACAAGTGGTGGTTGAAAAGCCTTCTTATCCTGTCGTGCACCAATTCGTTGTCGCGGGGATCGAGTTGACCCTGACGCGTCGTCTCTGACGTCGCTTCGATCGCGACCTCAAATCAGACGGGTAGCGCTC
+
<<G.<<<GGGGGIIIIIIIIIIGIGIIIIIGIIIIIIIIIIIIIIIIIIIIIIIIIIIIIIIIIIIIIIIIIIIIIIIIIIIIIIIIIIIIIIIIIIIIIIIIIIIIIIIIIIIIIIIIIIIIIIIIIIIIIIIIIIIIIIIIIIIIIIIIIIIIIIIIIIIIIIIIIIIIIIIIIIIIIIIIIIIIIIIIIIIIIIIIIIIIIIIIIIIIIIIIIIIIIIIIIIIIIIIIIIIIIIIIIIIIIIIIIIIGGIIIGIGGGGAIGGAAIIIIIGGGGIGGGGGAGAAG
@7001253F:639:HTNW7BCX2:1:1105:10112:2489 1:N:0:AGGCAGAAA+TATCCTCTT
GCGTAAGAGGCACGTCTGTCTGGGTGTCACGCATCGTCGCCCTCCCCGGATCCTCCGGTTCCGCGGCGCTGGGCGGAAGGTGGCCTCCCGTGTGCTCGCCCGTGCGGTTGGCCCAAACGCGAGTCCTCGGCGGCGCTTCCCGCGACGGTCGGTGGCGTTCGGAACGAACCCGATGATCCCGTCGCGCGGACGCGCTCTCTCTGTTCCGCGGGCTCCTTGACCCACGATGGCGGGCCTATGCCCGCCCGCATCGTCTCGAGACCCCAGGTCAATCGGGTCGACGTC
+
AGGAAGGGIGIIIIIIIIIGIIIIGGIIIIIIIIIIGIGIIIIIIIIIIIIIIIIIIIIIIIIIIIIIIIIIIIIIIIIIIIIIIIIIIIIIIIIIIIIIIIIIGIIIIIIIIIIIIIIIIGIIIIIIIIIIIIIIIIIIIIIIIIIIIIIIIIIIIIIIIIIIIIIIIIIIIIIIIIIIIIIIIIIIIIIIIIIIIIIIIIIIIIIIIIIIIIIIIIIIIIIIIIII;IIIIIIIIIIIIIIIIIIIII<...<.GG.GGGGGIGGAIIGGAIGG<.<GGGA.G
@7001253F:639:HTNW7BCX2:1:1105:10587:2316 1:N:0:AGACAGAAA+TATCCTCTT
AAGACTATGGCACGTCTGCCTGGGCGTCTCACAACGCGTCGCCCCCCACCCTTTCGTGGAGGGGGCGGATACTGGCTCCCCGTACGCCCCGCGTGCGGTCGGCCTAAAAGCGAGTCCCGACGATCGAAGTCGTGGCAATTGGTGGTTGTAAAATGCCGTTTCTCTTTGTCGCGCGCTTCCTTCGGTATGGTTGGCTCCCTGACCCTGAAGCTCCATGCATTTGGTGCCTCGATCGCGACCCCAAATCAAACGGGCGATCAGT
+
<G..<.AGGAGGIIIIIIIIIIIIIIIIGIIIIIIIIIIIIIIIIIIIIIIIIIIIIIIIIIIIIIIIIIIIIIIIIIIIIIIIIIIIIIIIIIIIIIIIIIIIIIIIIIIIIIIIIIIIIIIIIIIIIIIIIIIIIIIIIIIIIIIIIIIIIIIIIIIIIIIIIIIIIIIIIIIIIIIIIIIIIIIIIIIIIIIIIIIIIIIIIIIIIIIIIIIIIIIIIIIIIIIIIIIIIIIIIIIIIIIIIIIIIIGIIIIIGGGGGG
@7001253F:639:HTNW7BCX2:1:1105:10780:2255 1:N:0:AGGCAGACA+TATCCTCTT
CCTCTAGTGGCACGCCTGCCTGGGCGTCACGCCAAACGCGCTCCCACCCAACTAACTTGGGGTGGGACGCGGCATGTGGCTCCTCGTCCCGCAAGGGGCGGTGGGCCAAAGATCCGGCTGCCGGCCTATCATGCCGGACACAGCGCGTGGTAGGCGACCTCGCTTTACTAAACGCAGTGCCTCTGGCGCGTAGCCGACGCGATGGCCCCAATGGACCCTTTTAACGGAGTGCATGACGCTTCGACCGCGACCCCAAATCAGGCGGGTGCAGCTA
+
GG.<GGGGIIGGIIIIIIIIIIIIIIIIIIIIIIIIIIIIIIIIIIIIIIIIIIIIIIIIIIIIIIIIIIIIIIIIIIIIIIIIIIIIIIIIIIIIIIIIIIIIIIIIIIIIIIIIIIIIIIIIIIIIIIIIIIIIIIIIIIIIIIIIIIIIIIIIIIIIIIIIIIIIIIIIIIIIIIIIIIIIIIIIIIIIIIIIIIIIIIIIIIIIIIIIIIIIIIIIIIIIIIIIIIIIIIIIIIIIIIIIIIIIIIIIGGGGIGGIIIIIIIGIIAAGGA
@7001253F:639:HTNW7BCX2:1:1105:10760:2372 1:N:0:AGGCAGAAA+TATCCTCTT
GAGCCTTAGGCACGTCTGTTTGGGCGTCACGCATCACGTCGCCCCCACCAGGCACCCCCTATAGGGCTGTCTTGTGTTGGGGCGGAGATTGGTCTCCCGTGCCCATGGCGTGGTTGGCCTAAATAGGAGTCTCCTCGCGAGGGACGCACGGCTAGTGGTGGTTGATAAGACAGTCGTCTCGTGTCGTGCGTTTACTTTCTTGAGAGTAGATGCTCTTAAAGTACCCTGATGTGTTGTCTTATGACGATGCTTCGATCGCGACCCCAAATCAGACGGGGGAGCTAC
+
AGGGGGIIIIIGIIIIIIIIIIIIIIIIIIIIIIIGIIIIIIIIIIIIIIIIIIIIIIIIIIIIIIIIIIIIIIIIIIIIIIIIIIIIIIIIIIIIIIIIIIIIIIIIIIIIIIIIIIIIIIIIIIIIIIIIIIIIIIIIIIIIIIIIIIIIIIIIIIIIIIIIIIIIIIIIIIIIIIIIIIIIIIIIIIIIIIIIIIIIIIIIIIIIIIIIIIIIIIIIIIIIIIIIIIIIIIIIIIIIIIIIIIIIIIIGIIGGGGGGIIGGGIIIIIGGIGIIIGGIAAAAG
@7001253F:639:HTNW7BCX2:1:1105:10937:2482 1:N:0:AGGCAGAAA+TATCCTCTT
ATCTCAAGGGCACGCCTGTTTGGGCGTCACGCCAAACACGCTCCCACCCAACTAACTTGGGGTGGGACGCGGCATGTGGCTCCTCGTCCCGCAAGGGGCGATGGGCCAAAGATCCGGCTGCCGGCCTATCGTGCCGGACACAGCGCGTGGTAGGCGACCTCGCTTTACTAGACGCAGTGCCTCCGGCGCGTAGCCGACGCGATGGCCCGAATGGACCCTTTTAACGGAGTGCATGACGCTTCGACCGAGACCTCAAATCAAGCGGGCGATCAGT
+
.<<G<<GGGIIIIIIIIIIIIIIIIIIIIIIIIIIIIIIIIIIIIIIIIIIIIIIIIIIIIIIIIIIIIIIIIIIIIIIIIIIIIIIIIIIIIIIIIIIIIIIIIIIIIIIIIIIIIIIIIIIIIIIIIIIIIIIIIIIIIIIIIIIIIIIIIIIIIIIIIIIIIIIIIIIIIIIIIIIIIIIIIIIIIIIIIIIIIIIIIIIIIIIIIIIIIIIIIIIIIIIIIIIIIIIIIIIIIIIIIIIIIIIIIIAAAIGGGGGAGGAGGIIIIGGAGA
@7001253F:639:HTNW7BCX2:1:1105:10898:2484 1:N:0:GGGCAGAAA+TATCCTCTT
TTCTAGCTGGCACGTCTGCGTGGGCGTCACGCATCGCGTCGCTCCCCCACCATTTCCTTTTGGATTGTTGGCTGGGGGCGGATATTGGCCTCCCGTTTTAACCGAGTGGTTGGCCAAAATAAAAGCACCTCTTGATGGGCGCAAGACTATTGGTGACAAAACCATGAATTTCGTTGCGTGTCTCGTCAAAAGGTTGCTTGTTATCGACCCAACGCGTTGTCTTTTGATGACGCTTCGACCGCGACCTCAAATCAAGCGGGATGCGCAG
+
GGGGGGIIIIIIIGIIIIIIIIIIIIIIIIIIIIIIIIIIIIIIIIIIIIIIIIIIIIIIIIIIIIIIIIIIIIIIIIIIIIIIIIIIIIIIIIIIIIIIIIIIIIIIIIIIIIIIIIIIIIIIIIIIIIIIIIIIIIIIIIIIIIIIIIIIIIIIIIIIIIIIIIIIIIIIIIIIIIIIIIIIIIIIIIIIIIIIIIIIIIIIIIIIIIIIIIIIIIIIIIIIIIIIIIIIIIIIIIIIIIIIIIIIIIGGIIGIIGGIGGGAAGGG
@7001253F:639:HTNW7BCX2:1:1105:10946:2493 1:N:0:AGGCAGAAA+TATCCTCTT
CTATTAAGGGCACGCCTGTTTGGGCGTCACGCCAAACACGCTCCCACCCAACTAACTTGGGGTGGGACGCGGCATGTGGCTCCTCGTCCCGCAAGGGGCGATGGGCCAAAGATCCGGCTGCCGGCCTATCGTGCCGGACACAGCGCGTGGTAGGCGACCTCGCTTTACTAGACGCAGTGCCTCCGGCGCGTAGCCGACGCGATGGCCCGAATGGACCCTTTTAACGGAGTGCATGACGCTTCGACCGAGACCTCAAATCAAGCGGGCGATCAGT
+
GG.G<GGGGIIIIIIIIIIIIIIIIIIIIIIIIIIIIIIIIIIIIIIIIIIIIIIIIIIIIIIIIIIIIIIIIIIIIIIIIIIIIIIIIIIIIIIIIIIIIIIIIIIIIIIIIIIIIIIIIIIIIIIIIIIIIIIIIIIIIIIIIIIIIIIIIIIIIIIIIIIIIIIIIIIIIIIIIIIIIIIIIIIIIIIIIIIIIIIIIIIIIIIIIIIIIIIIIIIIIIIIIIIIIIIIIIIIIIIIIIIIIIIIIIGIIIGIGAIGGIIIIIIGIGGGGG
@7001253F:639:HTNW7BCX2:1:1105:11070:2252 1:N:0:AGGCAGAAA+TATCCTCTT
TCGACTAGGGCACGTCTGTGTGGGCGTCACACGTCGTTGCCCCTCCCAACCCCTTCGGGAGTTGGATGGGACGGATGATGGCCTCCCGTGTGCCCGGTCACGCGGTTGGCATAAATAACAGGTCCTCGGCGACTAACGCCACGACAATCGGTGGTTACCAAACCTCGGTATCCTGTCGCGCGCGCGTCGTTCGTGGATTTCCTATCCAATGCGTGTCGATTCGTCGACGCTTTCAACGCGACCTCAAGTCAAACGGGTGCAGCTA
+
AGGAA<AGGIIIIIIIIIIIGIIIIIIIGIIIIIIIGIIIIIIIIIIIIIIIIIGIIIIIIIIIIIIIIIIIIIIIIIIIIIIIIIIIGIIIIIIIIIIIIIIIIIIIIIIIIIIIIIIIIIIIIIIIIIIIIIIIIIIIIIIIIIIIIIIIIIIIIIIIIIIIIIIIIIIIIIIIIIIIIIIIIIIIIIIIIIIIIIIIIIIIIIIIIIIIIIIIDIIIIIIIIIIIIIIIIIIIIII;IIIIIIIIIIGGAIIGGAGAAGAAA
@7001253F:639:HTNW7BCX2:1:1105:11205:2408 1:N:0:AGGCAGAAA+TATCCTCTT
GAGCCTTAGGCACGTCTGCGTGGGCGTCTCACAACGCGTCGCCCCCACCCTTTCGTGGAGGGGGCGGATACTGGCTCCCCGTACGCCCCGCGTGCGGTCGGCCTAAAAGCGAGTCCCGACGATCGAAGTCGTGGCAATTGGTGGTTGTAAAATGCCGTTTCTCTTTGTCGCGTGCTTCCTTCGGTATGGTTGGCTCCCTGACCCTGAAGCTCCATGCATTTGGTGCCTCGATCGTGACCCCAAATCAATCGGGACTGAGCG
+
GG.G.GGGGIIIIIIIIIIIIIIIIIIIIIIIIIIIIIIIIIIIIIIIIIIIIIIIIIIIIIIIIIIIIIIIIIIIIIIIIIIIIIIIIIIIIIIIIIIIIIIIIIIIIIIIIIIIIIIIIIIIIIIIIIIIIIIIIIIIIIIIIIIIIIIIIIIIIIIIIIIIIIIIIIIIIIIIIIIIIIIIIIIIIIIIIIIIIIIIIIIIIIIIIIIIIIIIIIIIIIIIIIIIIIIIIIIIIIIIIIIIIIIIIIIGGIIIAGGGA
@7001253F:639:HTNW7BCX2:1:1105:11155:2408 1:N:0:AGGCAGAAA+TATCCTCTT
GAGCCTTAGGCACGTCTGTCTGGGCGTCACGCCAAATACGCTCCCACGCCCTCATTAGGCACTGAGATGCGGCATGTGGCTCCCCGTCACTAAAGGGGCGGTGGGCCGAAGTTGCGGCTGCCGGCTTATTGTGTCGGACACAGCGCGTGGTGGGCGACCTCGCTTTACTTACCGCAGTGCAACCGACATGTAGCCGGCGTAATGACCTTTGATTGACCCTATAAAAGGAGCGCATGACGCTTCGACCGTGACCTCAAATCAAACGGGTCGACGTC
+
GGAGGGGGGGGGIIGIIIIIIGGGGGIIIIIIIIIIIIIIIIIIIIIIIIIIIIIIIIIIIIIIIIIIIIIIIIIIIIIIIIIIIIIIIIIIIIIIIIIIIIIIIIIIIIIIIIIIIIIIIIIIIIIIIIIIIIIIIIIIIIIIIIIIIIIIIIIIIIIIIIIIIIIIIIIIIIIIIIIIIIIIIIIIIIIIIIIIIIIIIIIIIIIIIIIIIIIIIIIIIIIIIIIIIIIIIIIIIIIIIIIIIIIIIIIGIGIIGGGGGGIIIIIIIIGGAAA
@7001253F:639:HTNW7BCX2:1:1105:11094:2417 1:N:0:AGGCAGAAA+TATCCTCTT
TTCCAACTTGCACGTCTGCGTGGGCGTCACGTAAAAGTCGCTTCCACCCCAGAAATCTGGGGTGGGACGCGTCATGTGGCTCCCCGTCGCGCAAGGGGCGGTGTGCAGAAGTTCCTGCTGCCGGCTTAACTTGCCGGACACAGCGCGTGGTAGGCGATCTCGCCATACTAAACGCAGTGCATCCGACACTTGGCCGACATGATTGCCTCAATAGACCCTAGTAACGGAGCGTAGGACGCTTTGACCGCGACCCCAAGTCAAACGGGACTGAGCG
+
<<.<.....<.<..<<.G..<<.<;IIIDII;AII;..I;I<IDID.II<I.I<G7;.G7<I7D<;;;;.I7D.I;.I;I<<I;III..II<IIAI7IIII<I..G<IIAA;;.I.IAIIIG.II<.<IIIIIIII<;GAGIIIIII.I.IIIIAII;IAIIII;;I;IIDIIIIIIAIIIAIGIIIIIIIIIIII<II<<.;;;I<D<I;GII<;AIIII.AIIIIIIIG.<IGIIIAIIIIGIIIGIGGGAIGGGG<GAIIGGGGGGAGAAA
@7001253F:639:HTNW7BCX2:1:1105:11498:2450 1:N:0:AGACAGAAA+TATCCTCTT
CTATTAAGGGCACGTCTGTGTGGGCGTCACGCCAAACACGCTCCCACCCCTCATCGGGTTGTGGGATGCGGCATGTGGCTCCCCGTCTTGCAAGGGGCGGTGGGCCGAAGATGCGGCTGCCGGCGTATCGTGCCGGACACAGCGCGTGGTGGGCGACCTCGCTTTACTTACCGCAGTGCATCCGGCCCATAGCCGACGTGATGGCCTTAAGGACCCTATGAACGGAGCGCATAACGCTCCGACCGTGACCTCAAATCAGACGGGACTCGCTA
+
<<G<G.GGGGIGIIIIIIGIIIIIIIIIGIIIIIIIIII<IGIIIIIIIIIIIIIIIIIIIIIIIIIIIIIIIIIIIIIIIIIIIIIIIIIIIIIIIIIIIIIIGIIIIIIIIIIIIIIIIIIIIIIIIIIIIIIIIIIIIIIIIIIIIIIIIIIIIIIIIIIIIIIIIIIIIIIIIIIIIIIIIIIIIIIIIIGIIIIIIIIIIIIIIIIIIIIIIIIIIIIIIIIIIIIIIIIIIIIIIIIIIIIIIIG.AA<<...GGGGGGG<AAGAA
@7001253F:639:HTNW7BCX2:1:1105:11647:2290 1:N:0:AGGCAGAAA+TATCCTCTT
CCTAGAGTGGCACGTCTGCTTGGTCGTCGGAGACCCCAAGTCAAGCGGGCCTAAGAC
+
IIIIIIIIIIIIIIIIIIIIIIIIIIIIIIIIIIIIIIIIIIIIIIIIIIIIIIIII
@7001253F:639:HTNW7BCX2:1:1105:11560:2371 1:N:0:AGGCAGAAA+TATCCGCTT
TTCTAGCTGGCACGTCTGCCTGGTCGTCACTTCAAACACGCTCCCACCACTCATCGGGAAGTGGGACGCGGCATGTGGCCCCCCGTTTCGCAAGGTACGGTGGGCCTAAGATGTGGCTGCCGGCCTATCGTGCCGGACACAGCGCGTGGTGGGCGATCTCGCTTTACTTACCGCAGTGCATACGGACCGTAGCCGATGTTATGGCCCTAAGGACCCAAAGGTCGGCACACTTGAAGCTTCAACCGAGACCCCACGTCAGACGGGATGAGGTG
+
GGGGGGGGGGG.GGG<<AGGGGG<<AII;I<GAIGIIIAIIIIIGIIIIIIIIDIGIIIIAIIGIIIIIIIIGIGIIIIIIIIAGIIIIA<IIIIIIGI<IIGIIIIIIIIIIIIIIIIGIG<IIIIIIGIGIIAIII<IIIIIIIIIIIII;IIIGIIIIIIIIIAI;IIIIAGAIIIGIIIIIIIGGII7IIGI<;II;IAGI;DIIIIAGGI;;IAA.GIII<<IIIIGGG.IGIA;<AGGIGIIIIGG<.GIGGG<GA<<..<.....
@7001253F:639:HTNW7BCX2:1:1105:11578:2392 1:N:0:AGGCAGACA+TATCCTCTT
GAGCCTTAGGCACGTCTGTTTGGGCGTCTCACAACGCGTCGCCCCCCACCCTTTCGTGGAGGGGGCGGATACTGGCTCCCCGTACGCCCCGCGTGCGGTCGGCCTAAAAGCGAGTCCCGACGATCGAAGTCGTGGCAATTGGTGGTTGTAAAATGCCGTTTCTCTTTGTCGCGTGCTTCCTTCGGTATGGTTGGCTCCCTGACCCTGAAGCTCCATGCATTTGGTGCCTCGATCGCGACCTCAGATCAAACGGGTGCAGCTA
+
AGGGGGAGGGIIIIIIIIIIIIIII<GIIAIIIDIIIIIIIIIIIIIIIIIIIII<IIII;IIIIII;IIIIIIIIIIIIIIIIIIIIIIIIIIIIIIIIIIIIIIIII;I;IIIIIIIIIIIIIIII<IIIIIIIIIIIIGIIIIIIIIIIIIIIIIIIIIIIIIIIIIIIIIIIIIIIIIIIIIIIIIIIIIIIIIIIIIIIIIIIIIIIIIIIIIIIIIIIIIIIIIIIIIIIIIIIIIIIIIIIIGGGGG<<<<....
@7001253F:639:HTNW7BCX2:1:1105:11525:2420 1:N:0:AGGCAGAAA+TATCCTCTT
GTCTCAAGGGCACGTCTGCGTGGGCGTCACGCCAAAACACGCTCCCAACCACCCTCAACGGGATTCGGGATGCAGCATCTGGTCCCTCGTCTCTCAAGGGACGGTGGACCGAAGATTGGGCTGCCGGCGTACCGCGCCGGACACAGCGCATGGTGGGCGTCCTCGCTTTATCAATGCAGTGCATCCGGCGCGCAGCTGGCATTATGGCCTTTGAACGACCCAACAAACGAAGCGCACGTCGCTTCGACCGCGACCTCAAGTCAGGCGGGGGAGCTAC
+
.<<A.<<AGAGIIGIIIIIIIGIIIIIIIIIIIIIIIIIIIIIIIIIGIIIIIIIIIIIIIIIIIIIIIIIIIIIIIIIIIIIIIIIIIIIIIIIIIIIIIIIIIIIIIIIIIIIIIIIIIIIIIIIIIIIIIIIIIIIIIIIIIIIIIIIIIIIIIIIIIIIIIIIIIIIIIIIIIIIIIIIIIIIIIIIIIIIIIIIIIIIIIIIIIIIIIIIIIIIIIIIIIIIIIIIIIIIIIIIIIIIIIIIII;GAGGAGGGG.GIGGGGGGAGGGAGAGG
@7001253F:639:HTNW7BCX2:1:1105:11629:2479 1:N:0:AGGCAGACA+TATCCTCTT
TTCTAGCTGGCACGCCTGTCTGGGCGTCACGCCAAACACGCTCCCACCACTCATCGGGAAGTGGGATGTGGCATGTGGCCTCCCGTTTTACATGGTGCGGTGGGCCTAAGATGTGGCTGCCGGCCTATCGTGCCGGACACAGCGCGTGGTGGGCGATCTTGCTTTACTTACCGCAGTGCGTACGGACTGTAGCCGATGTTATTGCCTAAAGGACCCAAAGAACGGTGTGCTTTACGCTTCGATCGAGACCTCAGATCAAGCGGGCCTAAGAC
+
GGAGA.A<GGGIIG<GIIIIIIIIIIIIIIIIIIA;IIIDI<IIIIIIAIGIGIIIII<IIIIIIIDII;IIIIIIIIIIIIIIIIGIIIIGIIIIIIII;IIAI;I;IIIIIIIGIIIIIIIIIIIIIIIIIIIIIIIIIIIIIIIIIIIIIIIIIIIIIIIIIIIIIIIIIIIIIIIIGIIIAIIIIIIIIIIIIIIIII.IIIIIIIIII;DDII;IIAIIIIII;IIIIIIIII;;DIIIIIIIIIGGGAGGIGGGGGAA....A<<.
@7001253F:639:HTNW7BCX2:1:1105:11656:2495 1:N:0:AGGCAGAAA+TATCCTCTT
GCGTAAGAGGCACGCCTGCGTGGGCGTCTCACAACGCGTCGCCCCCCCACCCTTTCGTGGATGGGGCGGATACTGGCTCCCCGTACGCCCAGCGTGCGGTCGGCCTAAAAGCGAGTCCCGACGATCGAAGTCGTGGCAATTGGTGGTTGTAAAATGCCGTTTCACTTTGTCGCGCGCTTCCTTCGGTACGGTTGGCTCCCTGACCCTGAAGCTCCATGCATTTGGTGCCTCGATCGCGACCTCAAATCAAACGGGACTGAGCG
+
AGA<<<GGGGGGIIIIIIIIIIIIIIIIGIIIIIIIIIIIIIIIIIIIIIIIIIIIIIIIIIIIIIIIIIIIIIIIIIIIIIIIIIIIIIIIIIIIIIIIIIGIIIIIIIIIIIIIIIIIIIIIIIIIIIIIIIIIIIIIIIIIIIIIIIIIIIIIIIIIIIIIIIIIIIIIIIIIIIIIIIIIIIIIIIIIIIIIIIIIIIIIIIIIIIIIIIIIIIIIIIIIIIIIIIIIIIIIIIIIIIIIIIIIII<AGGGAGGGGGGA
@7001253F:639:HTNW7BCX2:1:1105:11905:2396 1:N:0:AGGCAGAAA+TATCCTCTT
GAGCCTTAGGCACGTCTGCGTGGGCGTCTCACAACGCGTCGCCCCCCACCCTTTCGTGGAGGGGGCGGATACTGGCTCCCCGTACGCCCCGCGTGCGGTCGGCCTAAAAGCGAGTCCCGACGATCGAAGTCGTGGCAATTGGTGGTTGTAAAATGCCGCTTCTCTTTGTCGCGTGCTTCCTTCGGTATGGTTGGCTCCCTGACCCTGAAGCTCCATGCATTTGGTGCCTCGATCGCGACCCCAAATCAAGCGGGTGCAGCTA
+
AGGGAIIIGGGIIIIIIIIIIIIIIIIIIIIIIIIIIIIIIIIIIIIIIIIIIIIIIIIIIIIIIIIIIIIIIIIIIIIIIIIIIIIIIIIIIIIIIIIIIIIIIIIIIIIIIIIIIIIIIIIIIIIIIIIIIIIIIIIIIIIIIIIIIIIIIIIIIIIIIIIIIIIIIIIIIIIIIIIIIIIIIIIIIIIIIIIIIIIIIIIIIIIIIIIIIIIIIIIIIIIII;IIIIIIIIIIIIIIIIIIIIIIIIGGAIIIIGGAGG
@7001253F:639:HTNW7BCX2:1:1105:11786:2435 1:N:0:AGGCAGAAA+TATCCTCTT
CTCTGAAGGGCACGCCTGTTTGGGTGTCACGCAACGTCGCCGCCAACGCCGCCCTTAGGGGCGCGCAGTTGGGGGCGGAATATGGCCTCCCGTGCGCCTCGGCGCGCGGTTGGCCTAAATATCAGCCCCCGGCGAGGATCGCCACGACAAGCGGTGGTTTTTTCAACGAAGGACCTCGGGTGTTGTCGTGCGGCCTTCCGGGGGGAACGGACCCTGCGCTCTCGAGCGCAATCTCTTTCGCGACCCCAGATCAAACGGGTGCAGCTA
+
AGGGA<GGGGIIIIIIIIIIIIIIIIIIIIIIIIIIIIIIIIIIIIIIIIIIIIIIIIIIIIIIIIIIIIIIIIIIIIIIIIIIIIIIIIIIIIIIIIIIIIIIIIIIIIIIIIIIIIIIIIIIIIIIIIIIIIIIIIIIIIIIIIIIIIIIIIIIIIIIIIIIIIIIIIIIIIIIIIIIIIIIIIIIIIIIIIIIIIIIIIIIIIIIIIIIIIIIIIIIIIIIIIIIIIIIIIIIIIIIIIIIIIIIIIGGIIIIIGGGGGAGGGG
@7001253F:639:HTNW7BCX2:1:1105:11847:2499 1:N:0:AGGCAGAAA+TATCCTCTT
ATATGAAGGGCACGCCTGTTTGGGCGTCACGCCAAACACGCTCCCACCCAACTAACTTGGGGTGGGACGCGGCATGTGGCTCCTCGTCCCGCAAGGGGCGGTGGGCCAAAGATCCGGCTGCCGGCCTATCGTGCCGGACACAGCGCGTGGTAGGCGACCTCGCTTTACTAAACGCAGTGCCTCCGGCGCGTAGCCGACGCGATGGCCCGAATGGACCCTTTTAACGGGGTACATGACGCTTCGACCGCGACCTCAAATCAGACGGGGGAGCTAC
+
.<<GGGGGGGGGIGGIIIIIIIIIIIIIIIIIIIIIIIIIIIIIGIIIIIIIIIIIIIIIIIIIIIIIIIIIIIIIIIIIIIIIIIIIIIIIIIIIIIIIIIIIIIIIIIIIIIIIIIIIIIIIIIIIIIIIIIIIIIIIIIIIIIIIIIIIIIIIIIIIIIIIIIIIIIIIIIIIIIIIIIIIIIIIIIIIIIIIIIIIIIIIIIIIIIIIIIIIIIIIIIIIIIIIIIIIIIIIIIIIIIIIIIIIIIGGGIIIIIIIIGGGGGIGIGAGGG
@7001253F:639:HTNW7BCX2:1:1105:12003:2325 1:N:0:AGGCAGAAA+TATCCTCTT
GAGCCTTAGGCACGTCTGTCTGGGCGTCACGCCAACTACGCTCCCACGCCCTCATTAGGCACTGAGATGCGGCATGTGGCTCCCCGTCACTAGGGGGGCGGTGGGCCGAAGTTGCGGCTGCCGGCTTATTGTGTCGGACACAGCGCGTGGTGGGCGACCTCGCTTTACTTACCGCAGTGCAACCGACATGTAGCCGGCGTAATGACCTTTGATTGACCCTATAAAAGGAGCGCATGACGCTTCGACCGTGACCCCAAGTCAATCGGGTCGACGTC
+
.GGGAGIIIGIIIGGIGIIGIIIIIIIIIIIIIIIIIIIIIIIIIIIGIIIIIIIIIIIIGGIIIIGIIIIIIIIIIIIIIIIIIIIIIIII;;IIIIIIIIIIIIIIIIIIIIIIIIIIIIIIIIIIIIIIIIIIIIIIIIIIIIIIIIIIIIIIIIIIIIIIIII;IIIIIIII;IIIIIIIIIIIIIIIIIIIIIIIIIIIIIIIIIIIIIIIIIIIIIIIIIIIIIIIIIIIIIIIIIIIIIIIIIGGGAIIIGGGG<AGGGAGGAAGAAG
@7001253F:639:HTNW7BCX2:1:1105:12246:2454 1:N:0:AGGCAGATA+TATCCTCTT
GAGCCTTAGGCACGCCTGCTTGGGTCTCGAGACCTCAAATCAAACGGGCGATCAGT
+
IIIIIIIIIIIIIIIIIIIIIIIIIIIIIIIIIIIIIIIIIIIIIIIIIIIIIIII
@7001253F:639:HTNW7BCX2:1:1105:12378:2332 1:N:0:AGGCGGAAA+AATCCTCTT
GAGCCTTAGGCACGCCTGCTTGGGCGTCACGCACCGAGTCTCCCCCTCCAACTCATGTCATTGGCGCCTCCCGGCGACATCGGCATTGGGCAGTGAATGGGGAGGATATTGACCCCCCGTGCCTTGAAAGCGCGGTCGGTCTAAACACAGGCCCTGGGAGGCCAGCGTCACGATTTGTGGTGGTTGACACTCGTTGTCTCTCTTCATTCCTGAATCCGTGTCTGCTGTGCCTACCGTGAAGGACCACAAGGACCCCATCGGGCCGTAACTACGGCACCCACTCTGAGACCTCAAATCAATCGGGCCTAAGAC
+
<GGGGGGG<GGGIIGGGIGGIIIGGAGGAGGIGIII.AGGIGIIG<GGGGIIIIIIGGGGGGIIIIIIGIIIIAIIIIIIIIIIIIIIIIIIIIIIIIIIIIIIIIIIIIIIIIIIIIIIIIIIGIIIIIIIIIIIIIIIIIIIIIIIIIIIIIIIIIIIIIIIIIIIIIIIIIIIIIIIIIIIIIIIIIIIIIIIIIIIIIIIIIIIIIIIIIIIIIIIIIIIIIIIIIIIIIIIIIIIIIIIIIIIIIG<.GG<GAGGG..AGG..GGGGGAGAGGGAGAGGGGGAGGIGGGGGGGGGGGGGAGGGAGAA
@7001253F:639:HTNW7BCX2:1:1105:12326:2494 1:N:0:AGGCAGAAA+TATCCTCTT
GCGTAAGAGGCACGTCTGTTTGGGCGTCACACGTCGTTGCCCCCCCATCTACTCCTTCGGGATTGCGGGGGGCGGATGATGGCCTCCCGTGCGCCTCGCCGCGCGGTTGGCATAAATACCAAGTCCTCGGCGACGCACGCCACGACAATCGGTGGTTGCGAGACCTCGGTTGCCCGTCGTGTGCGTTCGTCGCGCATCGAGGGCTCGAAAAAATGCTCGGCTCCGGCTCGGCTTTCAACGCGACCTCAAGTCAAACGGGTCGACGTC
+
GGAGGGGGIIIIIIIIIIIIIIIIIIIIIIIIIIIIIIIIIIIIIIIIIIIGIIIIIIIIIIIIIIIIIIIIIIIGIIIIIIIIIIIIIIIIIIIIIIIIIIIIIIIIIIIIIIIIIIIIIIIIIIIIIIIIIIIIIIIIIIIIIIIIIIIIIIIIIIIIIIIIIIIIIIIIIIIIIIIIIIIIIIIIIIIIIIIIIIIIIIIIIIIIIIIIIIIIIIIIIIIIIIIIIIIIIIIIIIIIIIIIIIIIIIAGGGGGA.GGIGAAGAG
@7001253F:639:HTNW7BCX2:1:1105:12632:2431 1:N:0:AGGCAGAAA+TATCCTCTT
CTCTTAAGGGCACGTCTGTTTGGGCGTCACGCAAAACACGCTCCCACACCCTCATCGGGTAGCGGGACGCGGCATGTGGTCCCCCGTAGCGCAAGCTGCGGTGGGCCGAAGATATGGCTGCCGGCGTATCGTGCCGGACACAGCGCGTGGTGGGCGACCTCGCTTTACTTACCGCAGTGCATCCGGGGCGTAGCCGACGTGATGGCCTCTAAGGACCCTTTGAACGGTGCGCACGACGCTCCGACCGCGACCTCAAATCAAGCGGGACTGAGCG
+
.<<G<<GGGIIIIIIIIIIIIIIIIIIIIIIIIIIIIIIIIIIIIIIIIIIIIIIIIIIIIIIIIIIIGIIIIIIIIIIIIIIIIIIIIIIIIIIIIIIIIIIIIIIIIIIIIIIIIIIIIIIIIIIIIIIIIIIIIIIIIIIIIIIIIIIIIIIIIIIIIIIIIIIIIIIIIIIIIIIIIIIIIIIIIIIIIIIIIIIIIIIIIIIIIIIIIIIIIIIIIIIIIIIIIIIIIIIIIIIIIIIIIIIIIIAGGGGG..GAGAGGG.GGGGGGGA
@7001253F:639:HTNW7BCX2:1:1105:12771:2380 1:N:0:AGGCAGAAA+TATCCTCTT
CTATTGCTGGCACGTCTGTGTGGGCGTCACATATCGAAGCCTTTTGGCAATTTCCTGTTGATTGGTATTGTGCCAGTTGATGTTGGCCTCCCGTGAGCACCATCGCCTCATGGTTGGTTGAAAATCGAGACCTTGGTAGAGTGTGCCATGATAAATGGTGCATGTGTTAAGCACGAGACCAAACAATCATGTGCTGCTCTATTGAATTTAGCCTCTTTTACCCACATGCGTGTCTAAACTCTCGTGATGCGACCCCAAATCAGGCGGGATGAGCAG
+
.<<GA..<GGGIIIIIIIGAGIIGGIIIIIIDGAIA;I;.<<.;;I.;III;IDI..III;III;IGI;I;;;.ID.<IGDIIII;;I;;IIIII;;;IIIIIII;III;IIIIGI;I;;IIIII;IIIIIIIIIIIIIIIIGIGGIGIIIIIIIGIIGIIIIIIIIIIIIIIIIIIIAIIIIIAIIIIIIGIIIIIGIGI;GIIIIIIIGIGGIIGIGIGIIIIIGIAIGIGAGAIGA.DD7AIIGGIAGGAIGGGIGGGA.IIGA<......<.
@7001253F:639:HTNW7BCX2:1:1105:12970:2433 1:N:0:AGGCAGAAA+TATCCTCTT
GCGTAAGAGGCACGTCTGCGTGGGTGTCACGCATCGTTGCCCCAACCCCAAACACTTCTTATGATGTGTGGGGTGCGGGGAAGACATTGGCCTCCCGTGTGCTTCTGCTCGCGGTTAGCCTAAAAGTGAGTCCTAGGCGACGAGCGCCACGACAATCGGTGGTTGAGAAACCCTCGTGACCCGTCGTGTGTTGCCCGTCGCTGTGAAGGTGCTCCTCGACCCTATTGCGTCGTTCCTGCGACTCTACCATCGAGACCTCAGATCAAGCGGGTAGCGCTC
+
GGGGGGGIIIIIIIIIIIIIIIIIIIIIIIIIIIIIIIIIIIIIIIIIIIIIIIIIIIIIIIIIIIGIIIIIIIIIIIIIIIIIIIIIIIIIIIIIIIIIIIIIIIIIIIIIIIIIIIIIIIIIIIIIIIIIIIIIIIIIIIIIIIIIIIIIIIIIIIIIIIIIIIIIIIIIIIIIIIIIIIIIIIIIIIIIIIIIIIIIIIIIIIIIIIIIIIIIIIIIIIIIIIIIIIIIIIIIIIIIIIIIIIIIIIGIIGAGGAIIGGIGGG<IIIGGGGGAGAA
@7001253F:639:HTNW7BCX2:1:1105:12959:2465 1:N:0:AGGCAGACA+TATCCTCTT
CAGAGTTAGGCACGTCTGCCTGGGCGTCACGAATCGCAACCCCCACACCCACCTTGCGTGGGATGGGGAGGAATATGGCTTCCCGCGCCTCACCGGGTGCGGTTGGCCTAAATTTGGAGCCTAAGGCATCGAACTGCCGCGGCGATAGGTTATGAACAAGGCCATGGCCGAGCAAACAACCGGCCGCGCAGCTCCTTGACACTACGGGCTCGTAGGACCCTTTGATGTTGCCTCGTAGGACCCTTTGATGTTGCCTCCTTGACACAAACATTGAGACCTCAAATCAAACGGGCGATCAGT
+
.<<<<AGGAGGIIIIIIIGGGGGGGGIIIIIGGIIGGIIGGGIIIGIIGIGIIGIIIIIIIIIIIIIIIIIIIIIIIIIGIIIIIIIIIIIIIIIIIIIIIIIIIIIIIIIIIIIIIIIIIIIIIIIIIIIIIIIIIIIIIIIIIIIIIIIIIIIIIIIIIIIIIIIIIIIIIIIIIIIIIIIIIIIIIIIIIIIIIIIIIIIIIIIIIIIIIIIIIIIIIIIIIIIIIIIIIIIIIIIIIIIIIIIIIIGGGGIGGGG.GAGGIGG.IIGGGGGIGGGGIGGIGIIGGIGGGAGGGAGA
@7001253F:639:HTNW7BCX2:1:1105:13054:2321 1:N:0:AGGCAGAAA+TATCCTCTT
CCTAGAGTGGCACGTCTGTTTGGGCGTCACACGTCGTTGCCCCTCCCAACCCCTTCGGGAGTTGGATGGGACGGATGATGGCCTCCCGTGTGCCCGGTCACGCGGTTGGCATAAATAACAGGTCCTCGGCGACTAACGCCACGACAATCGGTGGTTATCAAACCTCGGTATCCTGTCGCGCGCGCGTCGTTCGTGGATTTCCTATCCAATGCGTGTCGATTCGTCGACGCTTTCAACGTGACCCCAAATCAAGCGGGTAGCGCTC
+
GGG.GGGGGGGIIIIIIIIIIIIIIIIIIIIIIIIIIIIIIIIIIIIIIIIIIIGIIIIIIIIIIIIIIIIIIIIIIIIIIIIIIIIIIIIIIIIIIIIIIIIIIIIIIIIIIIIIIIIIIIIIIIIIIIIIIIIIIIIIIIIIIIIIIIIIIIIIIIIIIIIIIIIIIIIIIIIIIIIIIIIIIIIIIIIIIIIIIIIIIIIIIIIIIIIIIIIIIIIIIIIIIIIIIIIIIIIIIIIIIIIIIIIIIIIGGIGGGAIGGGGGG
@7001253F:639:HTNW7BCX2:1:1105:13021:2398 1:N:0:AGGCAGAAA+TATCCTCTT
AAGGCTATGGCACGTCTGTTTGGGCGTCTCACAACGCGTCGCCCCCCACCCTTTCGTGGAGGGGGCGGATACTGGCTCCCCGTACGCCCCGCGTGCGGTCGGCCTAAAAGCGAGTCCCGACGATCGAAGTCGTGGCAATTGGTGGTTGTAAAATGCCGTTTCTCTTTGTCGCGCGCTTCCTTCGGTATGGTTTGCTCCCTGACCCTGAAGCTCCATGCATTTGGTGCCTCGATCGTGACCCCAAATCAAACGGGCGATCAGT
+
AGAGGGGIGIIIIIIIIIIIIIIIIIIIIIIIIIIIIIIIIIIIIIIIIIIIIIIIIIIIIIIIIIIIIIIIIIIIIIIIIIIIIIIIIIIIIIIIIIIIIIIIIIIIIIIIIIIIIIIIIIIIIIIIIIIIIIIIIIIIIIIIIIIIIIIIIIIIIIIIIIIIIIIIIIIIIIIIIIIIIIIIIIIIIIIIIIIIIIIIIIIIIIIIIIIIIIIIIIIIIIIIIIIIIIIIIIIIIIIIIIIIIIIIIIGGIGIGGAAAAG
@7001253F:639:HTNW7BCX2:1:1105:13005:2492 1:N:0:AGGCAGAAA+TATCCTCTT
TTCTAGCTGGCACGTCTGCCTGGGCGTCACGCACCGCGTCGCCCCCCACCCAAACCACTGGGATGGGGGGCGGACTGTGGCCCCCCGTGCGCTCCTCGCTCGCGGTCGGCCTAAACACAGACCCCGTGGCCGCGAAACGCCGCGACGTTTGGTGGTTTACTCGTGGCCCTGCGCCTCGAGCATCGCGTCGCGGCCTTGGCGGCCCATGGGAGCTCAAAGGACCCTGAGGAGGACCGTGTCACCCTCGAGTGGCGCCGGAACCTCCTAACCGTTGCGACCTCAAATCAGGCGGGCGATCAGT
+
GGG.<GGGGGIIIGIIIGIGGIGIIIIIIIIIIIIIIIIGGIIIIIIIIIIIIIIIIIIIIIIIIIIIIIIIIIIIIIIIIIIIIIIIIIIIIIIIIIIIIIIIIIIIIIIIIIIIIIIIIIIIIIIIIIIIIIIIIIIIIIIIIIIIIIIIIIIIIIIIIIIIIIIIIIIIIIIIIIIIIIIIIIIIIIIIIIIIIIIIIIIIIIIIIIIIIIIIIIIIIIIIIIIIIIIIGIIIIIIIIIIIIIIII;.AIGGIIIGGGGAGA.GGGGGGGGGGGGGIGGGGGGGG<AGGG.AAAGAA.
@7001253F:639:HTNW7BCX2:1:1105:13426:2391 1:N:0:AGGCAGAAA+TATCCTCTT
AAGGCTATGGCACGCCTGTTTGGGCGTCACGCATCGCGTCTCCCCCAAACCCACCCCGAGTGGAGGGGAAGGAGGATGGTCTCCCGTGGCTCACCGGTCGCGGCTGGCCTAAAATCGGAGCCCTCGGCATCGGGATGCCGCGGCGATAGGTGGTGAACAAGGCCTCGGCCGAGCAAGCAACCCGTCGCGCGTCGCGGTGCCAACGAGAGCTCGAAGGACCCTTTGACGTTGCCTCGTTGCAACCAAACCGTTGTGACCCCAGATCAGACGGGCGGAGCCT
+
AGGGGGGIIIIIIIIIIIIIIIIIIIIIIIIIIIIIIIIIIIIIIIIIIIIIIIIIIIIIIIIGIIIIIIIIIIIIIIIIIIIIIIIIIIIIIIIIIIIIIIIIIIIIIIIIIIIIIIIIIIIIIIIIIIIIIIIIIIIIIIIIIIIIIIIIIIIIIIIIIIIIIIIIIIIIIIIIIIIIIIIIIIIIIIIIIIIIIIIIIIIIIIIIIIIIIIIIIIIIIIIIIIIIIIIIIIIIIIIIIIIIIIIIIIGIIIGGIIGIGGGAIIIGIGIIGIIAAGAG
@7001253F:639:HTNW7BCX2:1:1105:13647:2335 1:N:0:AGGCAGACA+TATCCTCTT
TTCTAGCTGGCACGTCTGTTTGGGCGTCACGCACCGTTGCCCCCCAAACCCCCTCAGTCCTCCACGGAGGATTGGCGAGGCGCGTGGGGGGCGTAAAGTGGCTTCCCGTCGGCTTTGTCCCGCGGTTGGCCTAAAAATGAATCCCTAGCCGCGGTGCGCGCGGCATTCGGTGGTCATCGATCCCTTTCGTTACCCCGCCGCGCGCTCACGTGCCGCGAAGGATGTCACACTAGTAAACCCGACGCCTCGCTTTGTGAAGAGCGGAGCTTACAACGAGACCTCAGATCAAACGGGGGAGCTAC
+
AAGAGGGGIIIIGIIIIIIGIIIIIIIIIIIIIIIGIIIGGIIIIGIIIGIIIIIIIIIIIIIGIIIIIIGIIIIIIIIIIIIIIIIIIIIIIIGIIIIIIIIIIIIIIGIIIIIIDIIIIIIGIIIIIIIIIIIIIIIGIIIIIIIIIIIIIIIIIIIIIIIIIIIIIIIIIIIIIIIIIIIIIIIIIIIIIIIIIIIIIGIIIIIIIIIIIIIIIIIIIIIIIIIIGIIIIIIIIIIIIIIIIIIIII<..G<..GA<..GAG<.<.GAAIGG.GGGG.GGG.AGGGGGGGGG<.GGGGA
@7001253F:639:HTNW7BCX2:1:1105:13994:2334 1:N:0:AGGCAGAAA+TATCCTCTT
TCTCGAGTGGCACGTCTGCCTGGGCGTCACGTCAAACACGCTCCCACCACTCATCGGGAAGTGGGACGCGGCATGTGGCCCCCCGTTTCGCAAGGTACGGTGGGCCTAAGATGTGGCTGCCGGCCTATCGTGCCGGACACAGCGCGTGGTGGGCGATCTCGCTTTACTTACCGCAGTGCATACGGACCGTAGCCGATGTTATGGCCTTAAGGACCCAAAGAACGGAGCACTTGATGCTTCGACCGAGACCCCAAGTCAAACGGGACTGAGCG
+
.<.<G<GGGGIIIIIIIIIIIGIIIIIIIIIIIIIIIIIIIIIIIIIIIIIIIIIIIIIIIIIIIIIIIIIIIIIIIIIIIIIIIIIIIIIIIIIIIIIIIIIIIIIIIIIIIIIIIIIIIIIIIIIIIIIIIIIIIIIIIIIIIIIIIIIIIIIIIIIIIIIIIIIIIIIIIIIIIIIIIIIIIIIIIIIIIIIIIIIIIIIIIIIIIIIIIIIIIIIIIIIIIIIIIIIIIIIIIIIIIIIIIIIIIIGGGGGIIIIIIIIIIGGAAAGG
@7001253F:639:HTNW7BCX2:1:1105:14304:2330 1:N:0:AGGCAGAAA+TATCCTCTT
TTCTTCGAGGCACGCCTGTTTGGGTGTCACGCATCGTCGCCCCCACTCCCCTCGGCTCACGAGGGCGGGGGCGGATACTGGTCTCCCGCGCGCTCCCGCCCGTGGTTGGCCTAAAATCGAGTCCTCGGCGACGGTCGCCACGACAAGCGGTGGTTGAGAGACCCTTGGACACGGTCGTGCGCGTGCTTGTCGCCCCCGGGACCTCCCGGACCCCCGAGCATTGGCTTTCAAGGATGCCCTCGTTGCGACCCCAGTCAATCGGGGCGTAGTA
+
<G.A<<GGGGIIIIIIIIIIIIIIIIIIIIIIIIIIIIIGIIIIIIIIIIIIIIIIIIIIIIIIIIIIIIIIIIIIIIIIIIIIIIIIIIIIIIIIIIIIIIIIIIIIIIIIIIIIIIIIIGIIIIIIIIIIIIIIIIIIIIIIIIIIIIIIIIIIIIIIIIIIIIIIIIIIIIIIIIIIIIIIIIIIIIIIIIIIIIIIIIIIIIIIIIIIIIIIIIIIIIIIIIIIIIIIIIIIIIIIIII;IIIIII.GGAIIGGGGIIIIGGAAAGG
@7001253F:639:HTNW7BCX2:1:1105:14378:2379 1:N:0:AGGCGGAAA+TATCCTCTT
GCGTGAGAGGCACGCCTGCGTGGGCGTCACACGTCGTTGCCCCCCTCAGCCTCCTCGGATGCTGGGTGGGACGGATGATGGCCTCCCGTGTGCTTGGTCACGCGGTTGGCATAAATATCAAGTCCTTGGCGACTAACGCCACGACAATCGGTGGTTGTCAAACCTCTGTTGCCTGTCGTGTGCGTGCATCGCTCGGGGCCTTGTTGACCCATGTGCATCACTTTTGTGATGCTTTCAACGAGACCCCAGATCAATCGGTCGATCAGT
+
<G.<<.GG<<GGIIGGGIIIIIIIIIIGIIIIIIIGIIIIIIIIIIIGIIIIIIIIIIIIIIIIIIIIIIGIIIIIIIIIIIIIIIIIIIIIIIIIIIIIIIIIIIIIIIIIIIIIIIIIIIIIIIIIIIIIIIIIIIIIIIIIIIIIIIIIIIIIIIIIIIIIIIIIIIIIIIIIIIIIIIIIIIIIIIIIIIIIIIIIIIIIIIIIIIIIIIIIIIIIIIIIIIII;IIIIIIIIIIIIIIIIIDIIIIGGG..A<.GGGAGAAA
@7001253F:639:HTNW7BCX2:1:1105:14356:2441 1:N:0:AGGCAGAAA+TATCCTCTT
TCGCCTAGGGCACGTCTGTCTGGGCGTCACGCCAAAACACGCTCCCAACCACCCTCAACGGGATTCGGGATGCGGCATCTGGTCCCTCGTCTCTCAAGGGACGGTGGACCGAAGATTGGGCTGCCGGCGTACCGCGCCGGACACAGCGCATGGTGGGCGTCCTCGCTTTATCAATGCAGTGCATCCGGCGCGCAGCTGGCATTATGGCCTTTGAACGACCCAACAAACGAAGCGCACGTCGCTTCGACCGCGACCTCAAATCAGTCGGGTAGCGCTC
+
GGGA.<GGGIGGIIIIIGIIIIIIIIIIIIIIIIIIIIIIIIIIIIIIIIIIIIIIIIIIIIIIIIIIIIIIIIIIIIIIIIIIIIIIIIIIIIIIIIIIIIIIIIIIIIIIIIIIIIIIIIIIIIIIIIIIIIIIIIIIIIIIIIIIIIIIIIIIIIIIIIIIIIIIIIIIIIIIIIIIIIIIIIIIIIIIIIIIIIIIIIIIIIIIIIIIIIIIIIIIIIIIIIIIIIIIIIIIIIIIIIIIIIIIIIGIGGGIIIIIGGIGGIIIIGIIGAAGG
@7001253F:639:HTNW7BCX2:1:1105:14382:2457 1:N:0:AGGCAGAAA+TATCCTCTT
TCGTAAGAGGCACGTCTGTGTGGCCCCGTCGCAAACGAAGACGAAAAAAATCGAATCGAAGACATCGCTTCGACCGTTGCTGGCGCTGACAACGTCACTAACCAAATAGAAGTTCAAAAAGAGTAGACCCTTACCCAACCGTACTTTGACCAATTTTCAAATCGAGGTTCTTAACCTCAACAAAAAAGGAACACATACCATGGCTACGTCAGTAATTTGCACAGAGACCCCAGGTAAACGGGATGCGCAG
+
GIIIIIIGIIIIIIIIIIIIIIIIIIIIIIIIIIIIIIIIIIIIIIIIIIIIIIIIIIIIIIIIIIIIIIIIIIIIIIIIIIIIIIIIIIIIIIIIIIIIIIIIIIIIIIIIIIIIIIIIIIIIIIIIIIIIIIIIIIIIIIIIIIIIIIIIIIIIIIIIIIIIIIIIIIIIIIIIIIIIIIIIIIIIIIIIIIIIIIIIIIIIIIIIIIIIIIIIIIIIIIIIIIIIIIIIIIIIIIIIIIIIIIIIII
@7001253F:639:HTNW7BCX2:1:1105:14608:2274 1:N:0:AGGCAGAAA+TATCCTCTT
ACTCTAGTGGCACGCCTGTGTGGGCGTCTCGCTTCGTGTCGCCCCATTTCATCTCATTTTCGTTTCTTTGAGGGAGATGAGTGTTTTGGGACGTATATTGGCCTCCTGTGCATATTTATGGAGCAGTTGGCCGAAATAGAAGTCCATATGATAGGACACACGGTTAGTGGTGGTTGAGAAACTGTTTCGATCCCGTGTTACTTCTTTTGGATTTATTGACCCTTGGTGCTTCCTTTATGGTGCATCGACTGAGACCCCAAATCAGTCGGGTCGACGTC
+
.<<A<<GGGGIIIIGIGIGIGIIIIIIIIIIIIIIIIIIIIIIIIIIIIIIIIIIIIIIIIIIIIIIIIIIIIIIIIIIIIIIIIIIIIIIIIIIIIIIIIIIIIIIIIIIIIIIIIIIIIIIIIIIIIIIIIIIIIIIIIIIIIIIIIIIIIIIIIIIIIIIIIIIIIIIIIIIIIIIIIIIIIIIIIIIIIIIIIIIIIIIIIIIIIIIIIIIIIIIIIIIIIIIIIIIIIIIIIIIIIIIIIIIIIIGGGAGGGGGIIGGGGAIIIGGGGGGGGG
@7001253F:639:HTNW7BCX2:1:1105:14599:2288 1:N:0:AGGCAGATA+TATCCTCTT
GCTCCAGTGGCACGCCTGTGTGGGCGTCTCGCTTCGTGTCGCCCCATTTCATCTCATTTTCGTTTCTTTGAGGGAGATGAGTGTTTTGGGACGTATATTGGCCTCCTGTGCATATTTATGGAGCAGTTGGCCGAAATAGAAGTCCATATGATAGGACACACGGTTAGTGGTGGTTGAGAAACTGTTTCGATCCCGTGTTACTTCTTTTGGATTTATTGACCCTTGGTGCTTCCTTTATGGTGCATCGACTGAGACCCCAAATCAGTCGGGTCGACGTC
+
.<<G.<.<GGGIIIGIIIGGIIIIIIIIIIIIIIIIGGIDGIIIIGIIIGGIIIGGIIG;IIIIIIIIIIIIIIIIIIIGI;IIIIIIIIIIIIIIIIIIIIIIIIIIIIIIIIIIIIIIIIIIIIIIIIIIIIIIIIIIIIIGIIIIIIIIIIIIIIIIIIIIIIIIIIIIIIIIII;IIIIIIIIIIIIIIIIIIIIIIIII;IIIIIIIIIIIIIIIIIIIIIIIIIIIIIIIIIIIIIIIIIIIIIAGGGG<.IIGGGGGA.GA<.GGGAAG..
@7001253F:639:HTNW7BCX2:1:1105:14714:2320 1:N:0:AGGCAGAAA+TATCCTCTT
TTCTAGCTGGCACGCCTGTGTGGGCGTCACGTAAAACACGCTTCCACCCCAAAACTCTGGGGCGGGACGCGGCATGTGGCTCCCCGTCTCGCAAGGGGCGGTGGGCCGAAGTTCCGGCTGCCGGCTTAACTTGCCGGACACAGCGCGTGGTAGGCGATCTCGCTATACTAAACGCAGTGCATTCGACACTTGGCCGACATGATTGCCTCAATAGACCCTAGTAACGGAGCGTAGGACGCTTTGACCGCGACCCCAGATCAGTCGGGACTGAGCG
+
.<.GGAGGGGIIIGIIIGIIIGIGIIIIIIIIIIIIIIIIIIIIIIIIIIIIIIIIIIIIIIIIIIIIIIIIIIIIIIIIIIIIIIIIIIIIIIIIIIIIIIIIIIIIIIIIIIIIIIIIIIIIIIIIIIIIIIIIIIIIIIIIIIIIIIIIIIIIIIIIIIIIIIIIIIIIIIIIIIIIIIIIIIIIIIIIIIIIIIIIIIIIIIIIIIIIIIIIIIIIIIIIIIIIIIIIIIIIIIIIIIIIIIIIIIGGGGGIGGGGGGGIGGGGAGAGGA
@7001253F:639:HTNW7BCX2:1:1105:14626:2492 1:N:0:AGGCAGAAA+TATCCTCTT
CTCTCAAGGGCACGTCTGTTTGGGTGTCACGCATCGTCTTGCCCACAAACCACTCACTCCTGAGAAGTTGTGCCGGTTTGGGGGCGGAAACTGGCCTCCCGTGCCTTGTCGTGCGGTTGGCGGAAAGGCGAGTCTCCGGCGATGGACGTCGCGACATCGGTGGTTGTAAAAGGCCCTCTTGTCTTGTCGCGCGAATCCTCGTCATCTTAGCGAGCTCCAGGACCCTTAGGCGGCACACACTCTGTGCGCTTCGAATGTGACCTCAAGTCAGTCGGGTCGACGTC
+
.<<A.<<<<AGAGGGGGGGIGGGIGGGGIGIIIGIIIIIIIIIIIIIIIIIIIIIIIIIIIIIIIIIIIIIIIIIIIIIIIIIIIIIIIIIIIIIIIIIIIIIIIIIIIIIIIIIIIIIIIIIIIIIIIIIIIIIIIIIIIIIIIIIIIIIIIIIIIIIIIIIIIIIIIIIIIIIIIIIIIIIIIIIIIIIIIIIIIIIIIII;IIIIIIIIIIIIIIIIIIIIIIIIDIIIIIIIIIIIIIIII;IIIIGG<<.GGGGIGGGGGAGA<GA..GGAGGAAAAAG
@7001253F:639:HTNW7BCX2:1:1105:14930:2271 1:N:0:AGGCAGACA+TATCCTCTT
GCGTAAGAGGCACGTCTGTTTGGGCGTCACGCCAAACACGCTCCCACCCAACTAACTTGGGGTGGGACGCGGCATGTGGCTCCTCGTCCCGCAAGGGGCGGTGGGCCAAAGATCCGGCTGCCGGCCTGTCGTGCCGGACACAGCGCGTGGTAGGCGACCTCGCTTTACTAAACGCAGTGCCTCCGGCGCGTAGCCGACGCGATGGCCCGAATGGACCCTTTTAACGGAGTGCATGACGCTTCGACCGTGAACCCAGATCAGGCGGGGGAGCTAC
+
GGGGGGIIIIIIIIIIIIIIIIIIIIIIIIIIIIIIIIIIIIIIIIIIIIIIIIIIIIIIIIIIIIIIIIIIIIIIIIIIIIIIIIIIIIIIIIIIIIIIIIIIIIIIIIIIIIIIIIIIIIIIIIIIIIIIIIIIIIIIIIIIIIIIIIIIIIIIIIIIIIIIIIIIIIIIIIIIIIIIIIIIIIIIIIIIIIIIIIIIIIIIIIIIIIIIIIIIIIIIIIIIIIIIIIIIIIIIIIIIIIIIIIIIIIGGGGGIGGIIIIIIGIIIIGGGGA
@7001253F:639:HTNW7BCX2:1:1105:14877:2430 1:N:0:AGGCAGATA+TATCCTCTT
AAGGCTATGGCACGTCTGTGTGGGCGTCTCACAACGCGTCGCCCCCCACCCTTTCGTGGAGGGGGCGGATACTGGCTCCCCGTACGCCCCGCGTGCGGTCGGCCTAAAAGCGAGTCCCGACGATCGAAGTCGTGGCAATTGGTGGTTGTAAGATGCCGTTTCTCTTTGTCGCGCGCTTCCTTCGGTATGGTTGGCTCCCTGACCCTGAAGCTCCATGCATTTGGTGCCTCGATCGAGACCCCAAGTCAAGCGGGCGATCAGT
+
AGAGGGGGGGIIIIIIIIIIIIIIIIIIIIIIIIIIIIIIIIIIIIIIIIIIIIIIIIIIIIIIIIIIIIIIIIIIIIIIIIIIIIIIIIIIIIIIIIIIIIIIIIIIIIIIIIIIIIIIIIIIIIIIIIIIIIIIIIIIIIIIIIIIIIIIIIIIIIIIIIIIIIIIIIIIIIIIIIIIIIIIIIIIIIIIIIIIIIIIIIIIIIIIIIIIIIIIIIIIIIIIIIIIIIIIIIIIIIIIIIIIIIIIIIIIIGGGGGAGGG
@7001253F:639:HTNW7BCX2:1:1105:15039:2405 1:N:0:AGGCAGACA+TATCCTCTT
TCTCAAGTGGCACGTCTGCTTGGGCGTCACGCACCGCGTCGCCCCCACCCCAAGCCACTGGGATCGGGGGCGGACTGTGGCCCCCCGTGCGCTCCTCGCTCGCGGTCGGCCTAAACACAGACCCCGTGGCCTCGAAAAGCCGCGACGTTTGGTGGTTCACTCGTGCCCCAAGCATCGCGTCGCGGCCTTGGTGGCCCACGGGAGCTCAAAGGACCCTGAGGAGGAGGACCGTGTCACCCTCGAGGGCCAAGGAGAACCTCCCTAACCGTTGTGACCCCAAATCAATCGGGTCGACGTC
+
<<AG..<<GGGIIIIIIIGGIIGIGIIIIIIGIIIGAGGGIIIIGGIIIIIIG.IIGIIGIIIIIIIIIGAGIIIIIIIIIIIIIIIIIIIIIIIIIIIIIIIII;IIIGIAIDIIIIIIIIIIIIGIIIIIIIIIIIIIIIIIIIIIIIIIIIIIIIIIIIIIIIIIIIIIIIIIIIIIIIIIIIIIIIIIIIIIAIIIIIIDIIIIIIIIIIIIIIIII;DIIIIIIIIIIIIIIIIIIIII.IIIII<<<G<.<GAGGGG.GAGGIIIGGAGAG<<.AAG<..GGGGGGAG.GAA
@7001253F:639:HTNW7BCX2:1:1105:15010:2419 1:N:0:AGGCAGAAA+TATCCTCTT
GCGTAAGAGGCACGTCTGTTTGGGCGTCACGCACCGTTGCCCCCCAAACCCCCTCAGTCCTCCACGGAGGATTGGCGAGGCGCGTGGGGGGCGTAAAGTGGCTTCCCGTCGGCTCTGTCCCGCGGTTGGCCTAAAAATGAATCCCTAGCCGCGGTGCGCGCGGCATTCGGTGGTCATCGATCCCTTTCGTTACCCCGCCGCGCGCTCACGTGCCGCGAAGGATGTCACACTAGTAAACCCGACGCCTCGCTTTGTGAAGAGCGGAGCTTACAACGCGACCCCAAGTCAAGCGGGTAGCGCTC
+
.GAGGGGIIIIIIIIIIIIIIIIIIIIIIIGIIIIIIIIIIIIIIIIIGIIIIIIIIIIIIIIIIIIIIIIIIIIIIGIIIIIIIIIIIIIIIIIIIIIIIIIIIIIIIIIIIIIIIIIIIIIIIIIIIIIIIIIIIIIIIIIIIIGIIIIIIIIIIIIIIIIIIIIIIIIIIIIIIIIIIIIIIIIIIIIIIIIIIIIIIIIIIIIIIIIIIIIIIIIIIIIIIIIIIIIIIIIIIIIIIIIIIIIIIIGGIGGGGGAAIIGGGGGGAGGGGA.IGGAIGGGGGGIGGGGIIIIIGAAAAG
@7001253F:639:HTNW7BCX2:1:1105:15229:2439 1:N:0:AGGCAGACA+TATCCTCTT
CTCTTAAGGGCACGTCTGCTTGGGCGTCACGCCAAATACGCTCCCACGCCCTCATTAGGCACTGAGATGCGGCATGTGGCTCCCCGTCACTAAAGGGGCGGTGGGCCGAAGTTGCGGCTGCCGGCTTATTGTGTCGGACACAGCGCGTGGTGGGTGACCCCAATCAATCGGGTCGACGTC
+
AI<IGIIIIIGIIIIIIIIIIIIIIIIIIIIIIIIIIIIIIIIIIIIIIIIIIIIIIIIIIIIIIIIIIIIIIIIIIIIIIIIIIIIIIIIIIIIIIIIIIIIIIIIIIIIIIIIIIIIIIIIIIIIIIIIIIIIIIIIIIIIIIIIIIIIIIIIIIIIIIIIIIIIIIIIIIIIIIIII
@7001253F:639:HTNW7BCX2:1:1105:15355:2320 1:N:0:AGGCAGACA+TATCCTCTT
TTCTAGCTGGCACGTCTGTGTGGCGACCCCAAATCAGTCGGGCGGAGCCT
+
IIIIIIIIIIIIIIIIIIIIIIIIIIIIIIIIIIIIIIIIIIIIIIIIII
@7001253F:639:HTNW7BCX2:1:1105:15426:2327 1:N:0:AGGCAGAAA+TATCCTCTT
GCGTAAGAGGCACGCCTGTTTGGGCGTCACGCACCGCGTCGCCCCCCACCCAAACCATTGGGATGGGGGGCGGACTGTGGCCCCCCGTGCGCTCCTCGCTCGCGGTCGGCCTAAACACAGACCCCGTGGCCGCGAAACGCCGCGACGTTTGGTGGTTTACTCGTGGCCCTGCGCCTCGAGCATCGCGTCGCGGCCTTGGCGGCCCATGGGAGCTCAAAGGACCCTGAGGAGGACCGTGTCACCCTCGAGTGGCGCCGGAACCTCCTAACCGTTGAGACCCCAGATCAGACGGGACTCGCTA
+
AAGAG<GGGGGIIIIIIIGIGIGIIIIIGGIIIIIIIGIGIGGIIIIIIIIIIIIIIIIIIIGIIIIIIIIIIIIIIIIIIIIIIIIIIIIIIIIIIIIIIIIIIGIIIIIIIIIIIIIIIIIIIIIIIIIIIIIIIIIIIIIIIIIIIIIIIIIIIIIIIIIIIIIIIIIIIIIIIIIIIIIIIIIIIIIIIIIIIIIIIIIIIIIIIIIIIIIIIIIIIIIIIIIIIIIIIIIIIIIIIIIIIIIIIIA<GA.GG<<..AAAGGGGGGGG..GGGG.AGGGGGGA.GGA<.GAAGAAA.
@7001253F:639:HTNW7BCX2:1:1105:15288:2331 1:N:0:AGGCAGAAA+TATCCTCTT
CCTCAAGTGGCACGTCTGCTTGGGCGTCTCGCTTCGTGTCGCCCCATTTCCTCTCCTTTTCGTTTTTCTGAGGGAGTTGAGTGTGTTGGGACGTATATTGGCCTCCGGTGCTTATTTATGCAATAGTTGGCCGAAATAGAATTCCATATCATAGGACACACGGTTACTAGTGGTTGAGCAACTGTTTCGATCCCGTGTTACTTCTTTTGCACCTTTTACCCCTTGGCGTTTCTTTTATGATGCATCGACTGAGACCTCAGATCAGACGGGTGGCGCCT
+
<GG..<<GGGIIIIIIIIIIIIIIIIIIIGII;GIIIIIGIIIIIII;II.DIII.;IIIIII;I.I.;;I<D;7<7I;;I;II.;IIGI;I;;D;;IIIIIIIGI.III;..;IIII;I<I;;;;<;IIA;II<II;II;.;<II;AI.I;I<;II;I;IIIIII...<I<IIIII;.;IIIIIIIII;D;I<;IIIIDIIIIDIII<.;.IA.<I..I<;DIGI.;.IIIIDID;II.III;DIIGIIGGAGGA<IIGGGG<.<GGG<..A.GG.<
@7001253F:639:HTNW7BCX2:1:1105:15602:2379 1:N:0:GGGCAGAAA+TAACCTCTT
CCTAGAGTGGCACGCCTGTCTGGAGACCCCAAGTCAGACGGGGACGCTGC
+
II<III<IIIIIIIGIIIIIIIIIIIIIIIIIIIIIIIIIII.IIIIIII
@7001253F:639:HTNW7BCX2:1:1105:15574:2380 1:N:0:AGGCGGAAA+TATCCTCTT
TTATTCGAGGCACGTCTGTGTGGGCGTCACGCATCGCGTCGTCCCCTCCCATTCCCTCACGGGTTTGGTTATGGGACGGATAATGGCTTCCCGTTAGCTCGGTTAGCCCAAAAAGGATCCCTCATCGACGGATGTCACAACCAGTGGTGGTTGAAAGATCATTGGTGCTGTTGTGCTTCACCCTGTCGCTTGCTAGGGCATCGTCATAAACTAACGGCGTGTAATGCGCCTTCGACCGCGACCTCAAATCAAGCGGGCCTAAGAC
+
<G.<<GGGIIIIIIIIIIIIIIIIIIIIIIIIIIIIIIIIIIIIIIIIIIIIIIIIIIIIIIIIIIIIIIIIIIIIIIIIIIIIIIIIIIIIIIIIIIIIIIIIIIIIIIIIIIIIIIIIIIIIIIIIIIIIIIIIIIIIIIIIIIIIIIIIIIIIIIIIIIIIIIIIIIIIIIIIIIIIIIIIIIIIIIIIIIIIIIIIIIIIIIIIIIIIIIIIIIIIIIIIIIIIIIIIIIIIIIIIIIIIIIIIIIG<IIIIIGIIGGAGA
@7001253F:639:HTNW7BCX2:1:1105:15707:2449 1:N:0:AGCCAGAAA+TATCCTCTT
ACTACAGTGGCACGTCTGTTTGGGCGTCACGCCAAAACACGCTCCCACACCCCTCATTGGGAATCGGGATGCGGCATCTGGTCCCTCGTCTCGCAAGGGGCGGTGGACCGAAGTTCGGGCTGCCGGCGTACCGTGTCGAACACAGCGCGTGGTGGGCGTCTTTGCTTTATCAACGCAGTGCATACGACGCGTAGCCGGCATGATGGCCTCAAAACGACCCAACAAACGTAGCGCACGTCGCTTCGACCGCGACCCCAGATCAAGCGGGCCTAAGAC
+
<<<G.<<GGGGIGGIIIGIIIIIIIIIIIIIIIIIIIIIIIIIIIIIIIIIIIIIIIIIIIIIIIIIIIIIIIIIIIIIIIIIIIIIIIIIIIIIIIIIIIIIIIIIIIIIIIIIIIIIIIIIIIIIIIIIIIIIIIIIIIIIIIIIIIIIIIIIIIIIIIIIIIIIIIIIIIIIIIIIIIIIIIIIIIIIIIIIIIIIIIIIIIIIIIIIIIIIIIIIIIIIIIIIIIIIIIIIIIIIIIIIIIIIIIIGGGGGGGGG.GAA<GGGGGGGGAAGA
@7001253F:639:HTNW7BCX2:1:1105:15914:2255 1:N:0:AGGCAGATA+TATCCTCTT
CCTCGAGTGGCACGCCTGCTTGGGCGTCACGTCAAACACGCTCCCACCACTCATCGGGAAGTGGGACGCGGCATGTGGCCCCCCGTTTCGCAAGGTACGGTGGGCCTAAGATGTGGCTGCCGGCCTATCGTGCCGGACACAGCGCGTGGTGGGCGATCTCGCTTTACTTACCGCAGTGCATACGGACCGTAGCCGATGTTATGGCCTTAAGGACCCAAAGAACGGAGCACTTGATGCTTCGACCGTGACCCCAAGTCAAGCGGGTCGACGTC
+
GGGGGGIIGIGGIGGIGGGGIGIIIIIIIIIIIIIIIIIIIIIIIIIIIIIIIIIIIIIIIIIIIIIIIIIIIIIIIIIIIIIIIIIIIIIIIIIIIIIIIIIIIIIIIIIIIIIIIIIIIIIIIIIIIIIIIIIIIIIIIIIIIIIIIIIIIIIIIIIIIIIIIIIIIIIIIIIIIIIIIIIIIIIIIIIIIIIIIIIIIIIIIIIIIIIIIIIIIIIIIIIIIIIIIIIIIIIIIIIIIIIIIIIIIIAGIGGIGIGGGGGIIIGGGGGG
@7001253F:639:HTNW7BCX2:1:1105:16132:2320 1:N:0:AGGCAGAAA+TATCCTCTC
ACTCTAGTGGCACGCCTGTTTGGGCGTCACGCACCGTTGCCCCCCAAACCCCCTCAGTCCTCCACGGAGGCTTGGCGAGGCGCGTGGGGGGCGTAAAGTGGCTTCCCGTCGGCTTTGTCCCGCGGTTGGCCGAAAAATGAATGCCTAGCCGCGGTGCGTGCGGCATTCGGTGGTCATCGATCCCTTTCTTTACCCCGCCGCGCGCGCACGTGCCGCGAAGCATGTCACACTAGTAAACCCGACGCCTCGCTTTGCGGAGCGCGGAGCTTCCAACGCGACCCCAGGTCAAACGGGACTGAGCC
+
.<<GGGGIGGIIIIIGIGGIIGGGIIIIIIIGAGGGGGAGGGGIGAGGIIIIGII;AIIGGGIIIII;II.IIIIG<;IIIIIGGIIAII;IIIIGIGIII<IIGIIIIIIIIGII;IIIIIAIIII;III7IIGIIGIIII.IIIIIIIIGIIIIII.IIIAII;III;IIIGI;I;7;IAAIIIII.<I;I;;ID;II7AIII.I;IIIIIIIIIIII.IIID;IDII;IIIIIIAIGIII.II;DD7AA<<....<.<GGGGGGG<.<..GA<.GGAA.<<.GIGGGAG<<...<<...
@7001253F:639:HTNW7BCX2:1:1105:16133:2410 1:N:0:AGGCAGAAA+TATCCTCTT
TTCTGCGAGGCACGTCTGCTTGGGCGTCACGCATCGCGTCGTCCCCTCCCATTCCCTCACGGGTTTGGTTATGGGACGGATAATGGCTTCCCGTTAGCTCGGTTAGCCCAAAAAGGATCCCTCATCGACGGATGTCACAGCCAGTGGTGGTTGAAAGATCATTGGTGCTGTTGTGCTTCACCCTGTCGCTTGCTAGGGCATCGTCATAAACTAACGGCGTGTAATGCGCCTTCGACCGCGACCTCAAATCAATCGGGCGGAGCCT
+
AGGAGGGIIGIIIIIIIIIIIIIIIIIIIIIIIIIIIIIIIIIIIIIIIIIIIIIIIIIIIIIIIIIIIIIIIIIIIIIIIIIIIIIIIIIIIIIIIIIIIIIIIIIIIIIIIIIIIIIIIIIIIIIIIIIIIIIIIIIIIIIIIIIIIIIIIIIIIIIIIIIIIIIIIIIIIIIIIIIIIIIIIIIIIIIIIIIIIIIIIIIIIIIIIIIIIIIIIIIIIIIIIIIIIIIIIIIIIIIIIIIIIIIIIIGGGIGIIIGGGGGGG
@7001253F:639:HTNW7BCX2:1:1105:16446:2261 1:N:0:AGGCAGAAA+TATCCTCTT
CTATTAAGGGCACGTCTGCCTGGCTCGGAGATGTGTATAAGTGACCCCAAGTCAGACGGGACTGAGCG
+
AIGIGIIIIIIIIIIIIIIIIIIIIIIIIIIIIIIIIIIIIIIIIIIIIIIIIIIIIIIIIIIIIIII
@7001253F:639:HTNW7BCX2:1:1105:16535:2419 1:N:0:AGGCAGATA+TATCCTCTT
CCTAGAGTGGCACGCCTGCTTGGGTGTCACAAATCGTCGTCCCTCACCATCCTTTGCTGATGCGGGACGGAAGCTGGTCTCCCGTGTGTTACCGCACGCGGTTGGCCTAAATCCGAGCCAAGGACGCCTGGAGCGTACCGACATGCGGTGGTGAACTTGATCCATTACATTTTATCGGTCGCTCTTGTCCGGAAGCTGTAGACGACCCAAAGTACATATAGCGACCCCAAATCAAACGGGCGGAGCCT
+
III.IIIIGIGIIIIIIIIIIIIIIIIIIIIIIIIIIIIIIIIIIIIIIIIIIIIIIIIIIIIIIIIIIIIIIIIIIIIIIIIIIIIIIIIIIIIIIIIIIIIIIIIIIIIIIIIIIIIIIIIIIIIIIIIIIIIIIIIIIIIIIIIIIIIIIIIIIIIIIIIIIIIIIIIIIIIIIIIIIIIIIIIIIIIIIIIIIIIIIIIIIIIIIIIIIIIIIIIIIIIIIIIIIIIIIIIIIIIIIIIIIIII
@7001253F:639:HTNW7BCX2:1:1105:16514:2462 1:N:0:AGGCAGAAA+TATCCTCTT
TTCTAGCTGGCACGTCTGCTTGGGCGTCACGTCAAACACGCTCCCACCACTCATCGGGAAGTGGGACGCGGCATGTGGCCCCCCGTTTCGCAAGGTACGGTGGGCCTAAGATGTGGCTGCCGGCCTATCGTGCCGGACACAGCGCGTGGTGGGCGATCTCGCTTTACTTACCGCAGTGCATACGGACCGTAGCCGATGTTATGGCCTTAAGGACCCAAAGAACGGAGCACTTGATGCTTCGACCGCGACCCCAAATCAATCGGGCGATCAGT
+
AGGA.GGIGAG.GGGIGGIIIGIIIIIIIIIIIIIIIIIIIIIIIIIIIIIIIIIIIIIIIIIIIIIIIIIIIIIIIIIIIIIIIIIIIIIIIIIIIIIIIIIIIIIIIIIIIIIIIIIIIIIIIIIIIIIIIIIIIIIIIIIIIIIIIIIIIIIIIIIIIIIIIIIIIIIIIIIIIIIIIIIIIIIIIIIIIIIIIIIIIIIIIIIIIIIIIIIIIIIIIIIIIIIIIIIIIIIIIIIIIIIIIIIIIIGAGAGAAGGGAG.<AGGGAAAG
@7001253F:639:HTNW7BCX2:1:1105:16832:2308 1:N:0:GGGCAGAAA+TATCCTCTT
GAGCCTTAGGCACGTCTGCGTGGGCGTCTCACAACGCGTCGCCCCCCACCCTTTCGTGGAGGGGGCGGATACTGGCTCCCCGTACGCCCCGCGTGCGGTCGGCCTAAAAGCGAGTCCCGACGATCGAAGTCGTGGCAATTGGTGGTTGTAAAATGCCGTTTCTCTTTGTCGCGTGCTTCCTTCGGTATGGTTGGCTCCCTGACCCTGAAGCTCCATGCATTTGGTGCCTCGATCGAGACCTCAGATCAGACGGGTGCAGCTA
+
GGAGGGGG<GGGGIIIIIIIIIIIIIIIIIIIIIIIIIIIIIIIIIIIIIIIIIIIIIIIIIIIIIIIIIIIIIIIIIIIIIIIIIIIIIIIIIIIIIIIIIIIIIIIIIIIIIIIIIIIIIIIIIIIIIIIIIIIIIIIIIIIIIIIIIIIIIIIIIIIIIIIIIIIIIIIIIIIIIIIIIIIIIIIIIIIIIIIIIIIIIIIIIIIIIIIIIIIIIIIIIIIIIIIIIIIIIIIIIIIIIIIIIIIIIIIGIGGGAAGGG
@7001253F:639:HTNW7BCX2:1:1105:16946:2312 1:N:0:AGGCAGAAA+TATCCTCTT
GCGTAAGAGGCACGCCTGCTTGGGTGTCACGCATCGTTGCCCCCACCCCAACACCTCGTATGATGTGTACGGTGCGGGGCAGAAATTGGCCTCCCGTGTGCGTTGCTCGCGGTTAGCCTAAAAGCGAGTCCTGGGCGACGAGCGCCACGACAATCGGTGGTTGACAAAACCCTCGTGCCCCGTCGTGCGTTGCTCGACGCCGTGAAGGCTCTCCTCGACCCTATTGCGTCGTTCTTGCGACTCTACCATCGCGACCTCAAATCAGACGGGTAGCGCTC
+
AGGGGGGIGGGGGIIIGIIIIIIIIIIIIIIIIIIIIIIIIIIIIIIIIIIIIIIIIIIIIIIIIIIIIIIIIIIIIIIIIIIIIIIIIIIIIIIIIIIIIIIIIIIIIIIIIIIIIIIIIIIIIIIIIIIIIIIIIIIIIIIIIIIIIIIIIIIIIIIIIIIIIIIIIIIIIIIIIIIIIIIIIIIIIIIIIIIIIIIIIIIIIIIIIIIIIIIIIIIIIIIIIIIIIIIIIIIIIIIIIIIIIIIIII.GG.AA.<..<AG<GGIGG<AA<GGAGA
@7001253F:639:HTNW7BCX2:1:1105:17043:2291 1:N:0:AGGCAGATA+TATCCTCTT
ACTCAAGTGGCACGTCTGCGTGGGCGTCACGCCAAAACACGCTCCCAACCACTCTCAACGGGAATCGGGATGCGGCATCTGGTCCCTCGTCTCTCAAGGGACGGTGGACCGAAGATTGGGCTGCCGGCGTACCGCGCCGGACACAGCGCATGGTGGGCGTCCTCGCTTTATCAATGCAGTGCATCCGGCGCGCAGCTGGCATTATGGCCTTTGAACGACCCAACAAACGAAGCGCACGTCGCTTCGACCGCGACCTCAGGTCAATCGGGCCTAAGAC
+
.<<G.<<GGGGAGGIIIIIIGIIIIIIIIIIIIIIIIIIIIIIIIIIIIIIIIIIIIIIIIIIIIIIIIIIIIIIIIIIIIIIIIIIIIIIIIIIIIIIIIIIIIIIIIIIIIIIIIIIIIIIIIIIIIIIIIIIIIIIIIIIIIIIIIIIIIIIIIIIIIIIIIIIIIIIIIIIIIIIIIIIIIIIIIIIIIIIIIIIIIIIIIIIIIIIIIIIIIIIIIIIIIIIIIIIIIIIIIIIIIIIIIIIIIIAIGGGGIIIIGGGGIIIIGGIIGGGAG
@7001253F:639:HTNW7BCX2:1:1105:17189:2392 1:N:0:AGCCAGAAA+TATCCTCTT
TTCTAGCTGGCACGTCTGTTTGGGCGTCACGTCAAACACGCTCCCACCACTCATCGGGAAGTGGGACGCGGCATGTGGCCCCCCGTTTCGCAAGGTACGGTGGGCCTAAGATGTGGCTGCCGGCCTATCGTGCCGGACACAGCGCGTGGTGGGCGATCTCGCTTTACTTACCGCAGTGCATACGGACCGTAGCCGATGTTATGGCCTTAAGGACCCAAAGAACGGAGCACTTGATGCTTCGACCGAGACCCAAGTCAGTCGGGTCGACGTC
+
<GAA.GGGGGGIIIGIIIGGIIIIIIIIIIGIIIIIIIIIIIIIIIIIIIIIIIIIIIIIIGIIIIIIIIIIIIGIIIIIIIIIIIIIIIIIIIIIIIIIIIIIIIIIIIIIIGIIIIIIIGIIIIIIIIIIIIIIIIIIIIIIIIIIIIIIIIIIIIIIIIIIIIIIIIIIIIIIIIIIIIIIIIIIIIIIIIIIIIIIIIIIIIIIIIIIIIIIII;IIIIIIIIIIIIIIIIIIIIIIIIIIIIIIIGAGAIGAGA.GAA<.G<AAGG
@7001253F:639:HTNW7BCX2:1:1105:17055:2409 1:N:0:AGGCAGAAA+TATCCTCTT
GCGTAAGAGGCACGCCTGTTTGGGCGTCACGCACCGCGTCGCCCCCCACCCAAACCATTGGGATGGGGGGCGGACTGTGGCCCCCCGTGCGCTCCTCGCTCGCGGTCGGCCTAAACACAGACCCCGTGGCCGCGAAACGCCGCGACGTTTGGTGGTTTACTCGTGGCCCTGCGCCTCGAGCATCGCGTCGCGGCCTTGGCGGCCCATGGGAGCTCAAAGGACCCTGAGGAGGACCGTGTCACCCTCGAGTGGCGCCGGAACCTCCTAACCGTTGCGACCCCAAAGCAGGCGGGACTCGCTA
+
GGAGGGGIIIIGIIIIIGIIIIGIIIIIIIIIIIIIIIIIIIIIIIIIIIIIIIIIIIIIIIIIIIIIIIIIIIIIIGIIIIIIIIIIIIIIGIIIIIIIIIIIIIIIIIIIIIIIIIIIIIIIIIIIIIIIIIIIIIIIIIIIIIIIIIIIIIIIIIIIIIIIIIIIIIIIIIIIIIIIIIIIIIIIIIIIIIIIIIIIIIIIIIIIIIIIIIIIIIIIIIIIIIIIIIIIIIIIIIIIIIIIIIIIIIGAA..GGGGG<GAGIGGGG<GGG.GGAA<..GA<.G<GGIIGIIGGGAGAG
@7001253F:639:HTNW7BCX2:1:1105:17390:2313 1:N:0:AGGCGGAAA+TATCCTCTT
TTCTAGCTGGCACGTCTGCCTGGGCGTCACGCCAAAACACGCGCCCACACCCCTCATTGGGAATCGGGATGCGGCATCTGGTTCCTCGTCTCGCAAGGGTCGGTGGACCGAAGTTCGGGCTGCCGGCGTACCGTGTCAAACACAGCGCGTGGTAGGCGTCTTTGCTTTATCAACGCAGTGCATACGACGCGTAGCCGGCATGATGGCCTCAAAACGACCCAACAAACGTAGCGCACGTCGCTTCGACCGCGACCCCAGGTCAAACGGGCGGAGCCT
+
AAGGG<<GGGIIIGIIIIGIIIIIIIIIIIIIII;IGIIIII.IIIIGIIIIAGIIIIIIGIIIIGIGGIIIIIIIIIIIIIIIIIIIIIADII<IIII.IAIIII<III;I;IIIII;III;IIIIIIIIIIIIIIIIIIIGGIIIIIIGIIIIIIIIIIII;IIIIIIIA;IIIIIGIIIIIIDIIIIIAIIIIIII;AIIIIIIIIIIIIIII;AIIIIIIIIIIIIAIIGIIIIIIII;IDGIII;G<.GGG<<.AAG.IGGGG.GGGG<.<
@7001253F:639:HTNW7BCX2:1:1105:17491:2318 1:N:0:AGGCAGAAA+TATCCTCTT
TCGACTAGGGCACGTCTGTTTGGACATGGTATTATAAATAAATAAATAAATAAATACGACGGCGACCTCAGATCAGACGGGACTGAGCG
+
IIIIIIIIIIIIIIIIIIIIIIIIIIIIIIIIIIIIIIIIIIIIIIIIIIIIIIIIIIIIIIIIIIIIIIIIIIIIIIIIIIIIIIIII
@7001253F:639:HTNW7BCX2:1:1105:17387:2386 1:N:0:AGGCAGAAA+TATCCTCTT
TTATAGCTGGCACGTCTGCGTGGGCGTCACGCATCGCGTCGCCCCCCATCATACTTCCCTTAAGGGTAGTCGTGGTGATTGGGAGCGGAGATTGGCTTCCCGTGCTTGTTGTGCGGTTGGTCAAGATAGGAGTCCCCTTCGGTGGACACACGGCTAGTGGTGGTTGTAAAGACCCTTTTCTTCTGCTGTGTGTTGTGAGCTGCTAGGGAAACCCTCAAAAAAGAACCCAATGTATCGTTCTAGGACGATGCTTCGACCGCGACCCCAGATCAGTCGGGCCTAAGAC
+
<G<<.<GGGGIIIIIIGIIIGIIIIIIIGIIIIIIIIIIIIIIIIIIIIIIIIIIIIIIIIIIIIIIIIIIIIIIIIIIIIIIIIIIIIIIIIIIIIIIIIIIIIIIIIIIIIIIIIIIIIIIIIIIIIIIIIIIIIIIIIIIIIIIIIIIIIIIIIIIIIIIIIIIIIIIIIIIIIIIIIIIIIIIIIIIIIIIIIIIIIIIIIIIIIIIIIIIIIIIIIIIIIIIIIIIIIIIIIIIIIIIIIIIIIIIIGGGGGG.GGGGGGAGGGIGIGGGAIGGGGGGGAA
@7001253F:639:HTNW7BCX2:1:1105:17403:2402 1:N:0:AGGCAGAAA+TATCCTCTT
TTCTAGCTGGCACGCCTGTTTGGGCGTCTCGCTTCGTGTCGCCCCATTTCATCTCATTTTCGTTTCTTTGAGGGAGATGAGTGTTTTGGGACGTATATTGGCCTCCTGTGCATATTTATGGAGCAGTTGGCCGAAGTAGAAGTCCATATGATAGGACACACGGTTAGTGGTGGTTGAGAAACTGTTTCGATCCCGTGTTACTTCTTTTGGATTTATTGACCCTTGGTGCTTCTTTTATGGTGCATCGACTGAGACCCCAGATCAGTCGGGTGCAGCTA
+
GGGGGGGIGIIGGIIIGGIGGGGGIIIIIIIIIIIIIIIIIIIIIIIIIIIIIIIIIIIIIIIIIIIIIIIIIIIIIIIIIIIIIIIIIIIIIIIIIIIIIIIIIIIIIIIIIIIIIIIIIIIIIIIIIIIIIIIIIIIIIIIIIIIIIIIIIIIIIIIIIIIIIIIIIIIIIIIIIIIIIIIIIIIIIIIIIIIIIIIIIIIIIIIIIIIIIIIIIIIIIIIIIIIIIIIIIIIIIIIIIIIIIIIIIIAAAA<GGIGIIGGGGGGIGGIIIGGAGA
@7001253F:639:HTNW7BCX2:1:1105:17629:2469 1:N:0:AGGCAGAAA+TATCCTCTT
ATATGAAGGGCACGCCTGTTTGGGCGTCTCACAACGCGTCGCCCCCCACCCTTTCGTGGAGGGGGCGGATACTGGCTCCCCGTACGCCCCGCGTGCGGTCGGCCTAAAAGCGAGTCCCGACGATCGAAGTCGTGGCAATTGGTGGTTGTAAAATGCCGTTTCTCTTTGTCGCGCGCTTCCTTCGGTATGGTTGGCTCCCTGACCCTGAAGCTCCATGCATTTGGTGCCTCGATCGAGACCCCAAGTCAGACGGGTAGCGCTC
+
.<.<GGGIGGGGIIGIGIGIIIIIIIIIIIIIIIIIIIIIGIIIIIIGIIIGIIIIIIIIIIIIIIIIIIIIIIIIIIAIIAIIIIIIIIIIIIIIIIIIIGIIIIIIIIIIIIIIIIIGIIIIIIIIIIIIIIII;IIIIIIIIIIIGIIIIIIIIIIIIIIIIIIIIIIIIIIIIIIIIIIIIIGAIIIIIIIGIIIIIIIIIIIIIIIIIIIIIIIGIIIIIIIAIIIIIIIIIIIIIIIIIIIIIIGGGAAGA<AAAG
@7001253F:639:HTNW7BCX2:1:1105:17729:2483 1:N:0:TGGCAGAAA+TATCCTCTT
ACTCTAGTGGCACGTCTGCCTGGGCGTCACGTCAAACACGCTCCCACCACTCATCGGGAAGTGGGACGCGGCATGTGGCCCCCCGTTTCGCAAGGTACGGTGGGCCTAAGATGTGGCTGCCGGCCTATCGTGCCGGACACAGCGCGTGGTGGGCGATCTCGCTTTACTTACCGCAGTGCATACGGACCGTAGCCGATGTTATGGCCTTAAGGACCCAAAGAACGGAGCACTTGATGCTTCGACCGAGACCTCAAATCAAACGGGCGGAGCCT
+
.<<<.<GGGGGGIIIIIIIGIIIIIIIIIIIIIGIGIIIIIIIIIIIIIIIIIIIIIIIIIIIIIIIIIIIIIIIIIIIIIIIIIIIIIIIIIIIIIIIIIIIIIIIIIIIIIIIIIIIIIIIIIIIIIIIIIIIIIIIIIIIIIIIIIIIIIIIIIIIIIIIIIIIIIIIIIIIIIIIIIIIIIIIIIIIIIIIIIIIIIIIIIIIIIII;IIIIIIIIIIIIIIIIIIIIIIIIIIIIIIIIIIIIIIAAA<AAA.AGGGGGGAGGGGAG
@7001253F:639:HTNW7BCX2:1:1105:17804:2256 1:N:0:GGGCAGAAA+TATCCTCTT
TCGCCTAGGGCACGTCTGCTTGGGCGTCACGCATCGTTGCCCCCCACATACGACAACCGCTTCGGTTTGTTGCACTGGCGGGGGCACATGTTGGCCTCCCGTGTGCGCCGTCGCACGGATGGCTTAAAATCGAGTCCTCGGCATCTGCTGTCGTGACGCTACGGTGGTTGATTCAACCTCGGTACCGCGTCTCGATCTCAGCTTGCGCGCCTCCTGTTGGTGGGCGAGGGAGGAATGTCACGTCGACCCTTTGAACATTGTCCCCAAAGACGATGCTCTCGACGCGACCCCAAGTCAAACGGGATGCGCAG
+
AGGGGGGGGIIIGIIIIIGGGGIIGGIGIIGGGGIIIIIGGGGGGIIIIGIIIGIIGIIGIIIIIIIIIIIIGIIIIIIIIIIIIIIIIIIIIIIIIIIIIIIIIIIIIIIIIIIIIIIIIIIIIIIIIIIIIIIIIIIIIIIIIIIIIIIIIIIIIIIIIIIIIIIIIIIIIIIIIIIIIIIIIIIIIIIIIIIIIIIIIIIIIIIIIIIGIIIIIIIIIIIIIIIIIIIIIIIIIIIIIIIIIIIIIIGGAGGIGGAGGAGIGGGG.<<GGAG<GAAA.GIGGAAGGGG.GGA<.A<GAGGG.AAAAGG
@7001253F:639:HTNW7BCX2:1:1105:17859:2481 1:N:0:AGGCAGACA+TATCCTCTT
TTATGCGAGGCACGCCTGCTTGGGCGTCACGCATCGCGTCGTCCCCCCCCATTCCCTCACGGGTTTGGTTATGGGACGGATAATGGCTTCCCGTTAGCTCGGTTAGCCCAAAAAGGATCCCTCATCGACGGATGTCACAACCAGTGGTGGTTGAAAGATCATTGGTGCTGTTGTGCTTCACCCTGTCGCTTGCTAGGGCATCGTCATAAACTAACGGCGTGTAATGTGCCTTCGACCGCGACCCCAAATCAATCGGGCGGAGCCT
+
<G..<<GGGIIIIIIIIIIIIIIIIIIIIIIIIIIIIIIIIIIIIIIIIIIIIIIIIIIIIIIIIGGIIIIIIIIIIIIIIIIIIIIIIGIIIIIIIIIIIIIIIIIIIIIIIIIIIIIIIIIIIIIIIIIIIIIIIIIIIIIIIIIIIIIGIIIIIIIIIIIIIIIIIIIIIIIIIIIIIIIIIIIIIIIIIIIIIIIIIIIIIIIIIIIIIIIIIIIIIIIIIIIIIIIIIIIIIIIIIIIIIIIII;<..GGAGGA<AAAAA
@7001253F:639:HTNW7BCX2:1:1105:18189:2354 1:N:0:AGGCAGAAA+TATCCTCTT
GCGTAAGAGGCACGCCTGCTTGGGCGTCACGCACCGCGTCGCCCCCCACCCAAACCATTGGGATGGGGGGCGGACTGTGGCCCCCCGTGCGCTCCTCGTTCGTGGTCGGCCTAAACACAGACCCCGTGGCCGCGAAACGCCGCGACGTTTGGTGGTTTACTCGTGGCCCTGCGCCTCGAGCATCGCGTCGCGGCCTTGGCGGCCCATGGGAGCTCAAAGGACCCTGAGGAGGACCGTGTCACCCTCGAGTGGCGCCGGAACCTCCTAACCGTTGAGACCCCAAATCAGTCGGGACTCGCTA
+
.GAGAGIIGIIIIIIIIIIIIIIIIIIIIIGIIIIIIIIIIIIIIIIIIIIIIIIIIIIIIIIIIIIIIIIIIIIIIIIIIIIIIIIIIIIIIIIIIIIIIIIIIIIIIIIIIIIIIIIIIIIIIIIIIIIIIIIIIIIIIIIIIIIIIIIIIIIIIIIIIIIIIIIIIIIIIIIIIIIIIIIIIIIIIIIIIIIIIIIIIIIIIIIIIIIIIIIIIIIIIIIIIIIIIIIIIIIIIIIIIIIIIIIIIIGAGGGGGGGGGGGGGGGGGGGGGGGGAGGGIGGGG<.GGGGGGGGA.AGGG
@7001253F:639:HTNW7BCX2:1:1105:18174:2498 1:N:0:AGGGAGAAA+TATCCTCTT
TTCTAGCTGGCACGCCTGCCTGGGCGTCACGCCAAACACGCTCCCACCCAACTAACTTGGGGTGGGACGCGGCATGTGGCTCCTCGTCCCGCAAGGGGCGGTGAGCCAAAGATCCGGCTGCCGGCCTATCGTGCCGGACACAGCGCGTGGTAGGCGACCTCGCTTTACTAAACGCAGTGCCTCCGGCGCGTAGCCGACGCGATGGCCCGAATGGACCCTTTTAACGGAGTGCATGACGCTTCGACCGAGACCCCAGGTCAGGCGGGGGAGCTAC
+
GGGGGGGGIIIGGIIIIIIIIIIIIIIIIIIIIIIIIIIIIIIIIIIIIIIIIIIIIIIIIIIIIIIIIIIIIIIIIIIIIIIIIIIIIIIIIIIIIIIIIIIIIIIIIIIIIIIIIIIIIIIIIIIIIIIIIIIIIIIIIIIIIIIIIIIIIIIIIIIIIIIIIIIIIIIIIIIIIIIIIIIIIIIIIIIIIIIIIIIIIIIIIIIIIIIIIIIIIIIIIIIIIIIIIIIIIIIIIIIIIIIIIIIIIIIGIGGIGGGGGGGGGAIIGAAGGA
@7001253F:639:HTNW7BCX2:1:1105:18415:2274 1:N:0:AGGCAGAAA+TATCCTCTT
GAGCGTTAGGCACGTCTGCGTGGCCTGCCATTTTACCGGTTTTCAGGATGAGCGTGGCCGCTGCCCCCGCTGTCATGTGCCGATGTGCCATCGCCAGCCATACAGCCTGCAAAAAACCTGGGCCGCGCTGATTGCCGCCATCGTGCTGCTGATCCCCGCCAACCTGCTGCCGATCTCAGTGGTTTACGCCAATGGCGTGCGCATGGAAGATACCATTTTCAGCGGCGTCGTTGCGCTGGAGACCCCAAATCAAGCGGGGGAGCTAC
+
GGGA.<GGGGGGGIGGIIIIIIIIIIIIIIIIIIIIIIIIIIIIIIIIIIIIIIIIIIIIIIIIIIIIIIIIIIIIIIIIIIIIIIIIIIIIIIIIIIIIIIIIIIIIIIIIIIIIIIIIIIIIIIIIIIIIIIIIIIIIIIIIIIIIIIIIIIIIIIIIIIIIIIIIIIIIIIIIIIIIIIIIIIIIIIIIIIIIIIIIIIIIIIIIIIIIIIIIIIIIIIIIIIIIIIIIIIIIIIIIIIIIIIIIIIAGGG.IIGGGGAGAGA
@7001253F:639:HTNW7BCX2:1:1105:18376:2281 1:N:0:AGGCAGACA+TATCCTCTT
TTCTAGCTGGCACGTCTGTTTGGGCGTCTCGCCTCGTGTCGCCCCATTTCATCTCATTTTCGTTTCTTTGAGGGAGATGAGTGTTTTGGGACGTATATTGGCCTCCTGTGCATATTTATGGAGCAGTTGGCCGAGATAGAAGTCCATATGATAGGACACACGGTTAGTGGTGGTTGAGAAACTGTTTCGATCCCGTGTTACTTCTTTTGGATTTATTGACCCTTGGTGCTTCTTTTATGGTGCATCGACTGAGACCTCAAGTCAGACGGGTCGACGTC
+
GAAAGGGGGIIIGGGGGGGGGIIGIGIIIIIIIIIIIIIIIIIIIIIIIGIIIIIIIIIIIIIIIIIIIIIIIIIIIIGIIIIIIIIIIIIIIIIIIIIIGIIIIIIIIIIIIIIIIIIIIIIIIIIIIIIIIIIIIIIIIIIIIIIIIIIIIIIIIIIIIIIIIIIIIIIIIIIIIIIIIIIIIIIIIIIIIIIIIIIIIIIIIIIIIIIIIIIIIIIIIIIIIIIIIIIIIIIIIIIIIIIIIIIIII<.GGAAAGGGGA.AGGG<IGGAAAGGAA
@7001253F:639:HTNW7BCX2:1:1105:18344:2415 1:N:0:AGGCAGACA+TATCCTCTT
CCTATAGTGGCACGCCTGTCTGGGCGTCACGTCAAACACGCTCCCACCACTCATCGGGAAGTGGGACGCGGCATGTGGCCCCCCGTTTCGCAAGGTACGGTGGGCCTAAGATGTGGCTGCCGGCCTATCGTGCCGGACACAGCGCGTGGTGGGCGATCTCGCTTTACTTACCGCAGTGCATACGGACCGTAGCCGATGTTATGGCCTTAAGGACCCAAAGAACGGAGCACTTGATGCTTCGACCGCGACCCCGAGTCAGTCGGGACTGAGCG
+
<<<G.<<GGGGGGIIIIIIIIIIIIIIIIIIIIIIIIIIIIIIIIIIIIIIIIIIIIIIIIIIIIIIIIIIIIIIIIIIIIIIIIIIIIIIIIIIIIIIIIIIIIIIIIIIIIIIIIIIIIIIIIIIIIIIIIIIIIIIIIIIIIIIIIIIIIIIIIIIIIIIIIIIIIIIIIIIIIIIIIIIIIIIIIIIIIIIIIIIIIIIIIIIIIIIIIIIIIIIIIIIIIIIIIIIIIIIIIIIIIIIIIIIIIIG<<<GGGGGGAAGGIIIGGGAG
@7001253F:639:HTNW7BCX2:1:1105:18734:2258 1:N:0:AGGCAGAAA+TATCCTCTT
GCGTAAGAGGCACGCCTGTGTGGGCGTCACACATTGCCGTCGCCCCCCTTCCAAATTTTTCCCATTCCTGGGGACGTTGGTAGTCGGGCGGATATTGGTCTCCCGTGCTCTCGAGCGCGGTTGGCCCAAAAGCGAGTCCTCGGCAACGGACGTCACGACAAGTGGTGGTTGAGAAGCCTTCTTATCCTGTCGTGCACCAATTCGTTGTCGCGGGCATCGAGTTGACCCTGACGCGTCGTCTCTGACGTCGCTTCGATCGTGACCTCAAATCAGACGGGTGCAGCTA
+
AGAGAGGGIIIIIIIIIIIIGIIIIIIIIGGGIIIIIIIIIIIIIIIIIIIIIIIIIIIIIIIIIIIIIIIIIIIIIIIIIIIIIIIIIIIIIIIIIIIIIIIIIIIIIIIIIIIIIIIIIIIIIIIIIIIIIIIIIIIIIIIIIIIIIIIIIIIIIIIIIIIIIIIIIIIIIIIIIIIIIIIIIIIIIIIIIIIIIIIIIIIIIIIIIIIIIIIIIIIIIIIIIIIIIIIIIIIIIIIIIIIIIIIIIIAGG<GGIGGA.GGAGGGGGGGGGG.GGGGGGGAAAA
@7001253F:639:HTNW7BCX2:1:1105:18626:2396 1:N:0:AGGCTGAAA+TATCCTCTT
CCTAGAGTGGCACGTCTGTGTGGGCGTCTCGCTTCGTGTCGCCCCATTTCATCTCATTTTCGTTTCTTTGAGGGGGATGAGTGTTTTGGGACGTATATTGGCCTCCTGTGCATATTTATGGAGCAGTTGGCCGAAATAGAAGTCCATATGATAGGACACACGGTTAGTGGTGGTTGAGAAACTGTTTCGATCCCGTGTTACTTCTTTTGGATTTATTGACCCTTGGTGCTTCTTTTATGGTGCATCGACTGTGACCCCAAATCAGGCGGGTAGCGCTC
+
<GG<.<<GGIIIGIIIGIGGGGIIIIGIIIIIIIIIIIIIIIIIIIIIIGIIGIIIIIIIIIIIIIIIIIIIIIIIIIIIIIIIIIIIIIIGIIIIIIIIIIIIIIIIIIIIIIIIIIIIIIIIIIIIIIIIIIIIIIIIIIIIIIIIIIIIIIIIIIIIIIIIIIIIIIIIIIIIIIIIIIIIIIIIIIIIIIIIIIIIIIIIIIIIIIIIIIIIIIIIIIIIIIIIIIIIIIIIIIIIIIIIIIIIIIG<<<..G.<.<.A<<GGGGA<GGAAAGA
@7001253F:639:HTNW7BCX2:1:1105:18929:2259 1:N:0:AGGCAGAAA+TATCCTCTT
AAGGCTATGGCACGTCTGTGTGGGCGTCTCACAACGCGTCGCCCCCCACCCTTTCGTGGAGGGGGCGGATACTGGCTCCCCGTACGCCCCGCGTGCGGTCGGCCTAAAAGCGAGTCCCGACGATCGAAGTCGTGGCAATTGGTGGTTGTAAAATGCCGTTTCTCTTTGTCGCGCGCTTCCTTCGGTATGGTTGGCTCCCTGACCCTGAAGCTCCATGCATTTGGTGCCTCGATCGAGACCCCAAGTCAGTCGGGCGATCAGT
+
AGAGAGGIGIIGIIIIIIIIIIIIIIGIIGIIIIIIIIIIIIIIIIIIIIIIIIIIIIIIIIIIIIIIIIIIIIIIIIIIIIIIIIIIIIIIIIIIIIIIIIIIIIIIIIIIIIIIIIIIIIIIIIIIIIIIIIIIIIIIIIIIIIIIIIIIIIIIIIIIIIIIIIIIIIIIIIIIIIIIIIIIIIIIIIIIIIIIIIIIIIIIIIIIIIIIIIIIIIIIIIIIIIIIIIIIIIIIIIIIIIIIIIIIIIAGGGIIGGGGGA
@7001253F:639:HTNW7BCX2:1:1105:18924:2403 1:N:0:AGGGAGAAA+TATCCTCTT
CTATTAAGGGCACGTCTGTTTGGGCGTCACGCCAAACACGCTCCCACCCCACTAAACATGGGGCGGGATGCGGCATGTGGCTCCCCGTCTCGCAAGGGGCGGTGTGCCGAAGATCTGGCTGCCGGTGTATCGTGCCGGACACAGCGCGTGGTAGGCGATCTCGCTATACTAAACGCAGTGCATCCGGGGCGTAGCCGACGCAATGCCCTCATGGACCCTATAAACGGAGCGCACGACGCTTCTACAGCGACCCCAGATCAGTCGGGACTCGCTA
+
GGAAGGIIIIIIIIIIIIIIIIIIIIIIIIIIIIIIIIIIIIIIIIIIIIIIIIIIIIIIIIIIIIIIIIIIIIIIIIIIIIIIIIIIIIIIIIIIIIIIIIIIIIIIIIIIIIIIIIIIIIIIIIIIIIIIIIIIIIIIIIIIIIIIIIIIIIIIIIIIIIIIIIIIIIIIIIIIIIIIIIIIIIIIIIIIIIIIIIIIIIIIIIIIIIIIIIIIIIIIIIIIIIIIIIIIIIIIIIIIIIIIIIIIIIGG.G<AGGA<A<GIGGGAAAGAAG
@7001253F:639:HTNW7BCX2:1:1105:19150:2283 1:N:0:AGGCAGACA+TATCCTCTT
GAGCCTTAGGCACGCCTGTGTGGGCGTCTCACAACGCGTCGCCCCCCACCCTTTCGTGGAGGGGGCGGATACTGGCTCCCCGTACGCCCCGCGTGCGGTCGGCCTAAAAGCGAGTCCCGACGATCGAAGTCGTGGCAATTGGTGGTTGTAAAATGCCGTTTCTCTTTGTCGCGTGCTTCCTTCGGTATGGTTGGCTCCCTGACCCTGAAGCTCCATGCATTTGGTGCCTCGATCGAGACCTCAAATCAAACGGGACTGAGCG
+
GGGGGGGGGGGGIIIIIIIIIIIIIIIIIIIIIIIIIIIIIIIIIIIIIIIIIIIIIIIIIIIIIIIIIIIIIIIIIIIIIIIIIIIIIIIIIIIIIIIIIIIIIIIIIIIIIIIIIIIIIIIIIIIIIIIIIIIIIIIIIIIIIIIIIIIIIIIIIIIIIIIIIIIIIIIIIIIIIIIIIIIIIIIIIIIIIIIIIIIIIIIIIIIIIIIIIIIIIIIIIIIIIIIIIIIIIIIIIIIIIIIIIIIIIIGIGGGGIGGGAG
@7001253F:639:HTNW7BCX2:1:1105:19098:2283 1:N:0:AGGCAGAAA+TATCCTCTT
CTATTAAGGGCACGTCTGTGTGGCAAACCGGTGGCTCCGTGACCCCAAGTCAGACGGGTGCAGCTA
+
AIGIGIIIIIIIIIIIIIIIIIIIIIIIIIIIIIIIIIIIIIIIIIIIIIIIIIIIIIIIIIIIII
@7001253F:639:HTNW7BCX2:1:1105:19037:2314 1:N:0:AGGCAGACA+TATCCTCTT
CCTAGAGTGGCACGTCTGTGTGGGCGTCACGTCAAACACGCTCCCACCACTCATCGGGAAGTGGGACGCGGCATGTGGCCCCCCGTTTCGCAAGGTACGGTGGGCCTAAGATGTGGCTGCCGGCCTATCGTGCCGGACACAGCGCGTGGTGGGCGATCTCGCTTTACTTACCGCAGTGCATACGGACCGTAGCCGATGTTATGGCCTTAAGGACCCAAAGAACGGAGCACTTGATGCTTCGACCGAGACCCCAGATCAGGCGGGCGATCAGT
+
GG.GGGGGGIGIIIIIGGIIIIIIIIIIIIIIIIIIIIIIIIIIIIIIIIIIIIIIIIIIIIIIIIIIIIIIIIIIIIIIIIIIIIIIIIIIIIIIIIIIIIIGIIIIIIIIIIIIIIIIIIIIIIIIIIIIIIIIIIIIIIIIIIIIIIIIIIIIIIIIIIIIIIIIIIIIIIIIIIIIIIIIIIIIIIIIIIIIIIIIIIIIIIIIIIIIIIIIIIIIIIIIIIIIIIIIIIIIIIIIIIIIIIIIIIGIGGGGAGGAAIIIIGGGGAAG
@7001253F:639:HTNW7BCX2:1:1105:19067:2347 1:N:0:AGGCAGAAA+TATCCTCTT
ACTAGAGTGGCACGTCTGTCTGGGCGTCACGTCAAACACGCTCCCACCACTCATCGGGAAGTGGGACGCGGCATGTGGCCCCCCGTTTCGCAAGGTACGGTGGGCCTAAGATGTGGCTGCCGGCCTATCGTGCCGGACACAGCGCGTGGTGGGCGATCTCGCTTTACTTACCGCAGTGCATACGGACCGTAGCCGATGTTATGGCCTTAAGGACCCAAAGAACGGAGCACTTGATGCTTCGACCGTGACCTCAAATCAAGCGGGTCGACGTC
+
.<<<<<.GGGGIIIGGIGIIIIIIIIIIIIIIIIIIIIIIIIIIIGIIIIIIGIIIIIIIIIIIIIIIIIIIIIIIIIIIIIIIIIIIIIIIIIIIIIIIIIIIIGIIIIIIIIIIIIIIIIIIIIIIIIIIIIIIIIIIIIIIIIIIIIIIIIIIIIIIIIIIIIIIIIIIIIIIIIIIIIIIIIIIIIIIIIIIIIIIIIIIIIIIIIIIIIIIIIIIIIIIIIIIIIIIIIIIIIIIIIIIIIIDIIA<.<<.A<.A<<.GAAAGAAAA
@7001253F:639:HTNW7BCX2:1:1105:19037:2375 1:N:0:AGGCAGAAA+TATCCTCTT
GAGCCTTAGGCACGTCTGTTTGGGCGTCACGCATCGTTGCCCCCACATACAACACCCACTTAGGTCTGCTGCATTGGCGGGGGCACATGTTGGCCTCCCGTGCGCACTGTCGCACGGATGGCTTAAAATTGAGTCCTCGGCATCTGTTGTCGTGACACTACGGTGGTTGATTCAACCTCGGTACCGTGTCTCGATCTCAGCTTGCGTGCCTCCTCTTTGTGAGTGAGGGAGGAATCTTATGTTGACCCTTTGAACATTGTCCCCAAAGACGATGCTCTCGACGCGACCTCAAATCAAGCGGGATGCGCAG
+
GGAGGGGGGGIIIIIGGIIIIIIIIIIIIGIIIIIIIIIIIIIIIIIIIGIIGIIIGGIIIIIIIIIIIIIIIIIIIIIIIIIIIIIIGIIIIIIIIIIIIIIIIIIIIIIIIIIIIIIIIIIIIIIIIIIIIIIIIIIIIIIIIIIIIIIIIIIIIIIIIIIIIIIIIIIIIIIIIIIIIIIIIIIIIIIIIIIIIIIIIIIIIIIIIIIIIIIIIIIIIIIIIIIIIIIIIIIIIIIIIIIIIIIIIIAAAAGGGAAGGGGGG.GGGGGGGGAAA<GAGGGA.GG.GGGGGAG<.GGAGGGGGAGGGA
@7001253F:639:HTNW7BCX2:1:1105:19078:2455 1:N:0:AGGCAGAAA+TATCCTCTT
CCTCTAGTGGCACGCCTGTGTGGGCGTCACGCACCGCGTCGCCCCCACCCCAAACCACTGGGATCGGGGGCGGACTGTGGCCCCCCGTGCGCTCCTCGCTCGCGGTCGGCCTAAACACAGACCCCGTGGCCTCGAAAAGCCGCGACGTTTGGTGGTTCACTCGTGCCCCAAGCATCGCGTCGCGGCCTTGGTGGCCCACGGGAGCTCAAAGGACCCTGAGGAGGAGGACCGTGTCACCCTCGAGTGCCAAGGAGAACCTCCCTAACCGTTGCGACCCCAAATCAGGCGGGTCGACGTC
+
<GGG.<<GGGGGIIIGGGGGGIIIIIIIIIIIIIIGIIIIGGGIIIIIIIIIIIIIIIIIIIIIIIIIIIIIIIIIIIIIIIIIIIIIIIIIIIIIIIIIIIIIIIIIIIIIIIIIIIIIIIIIIIIIIIIIIIIIIIIIIIIIIIIIIIIIIIIIIIIIIIIIIIIIIIIIIIIIIIIIIIIIIIIIIIIIIIIIIIIIIIIIIDIIIIIIIIIIIIIIIIIIIIIIIIIIIIIIIIIIIIIIIIIIIIGGGGGAGGAGGGGIGGAGGAAGGAGGGAAGGAG.GGGGGG.GGGGAAA
@7001253F:639:HTNW7BCX2:1:1105:19495:2331 1:N:0:AGGCAGAAA+TATCCTCTT
CTCTCAAGGGCACGTCTGTTTGGGCGTCACGCATCGCGTCGCCCCCCTCCTCGACCTTGTGTCGAGTTGTGGGGAGCGGAAGATGGCCTCCCGTGCTCCTCACCGGGGTGCGGTTGGCCCAAATGTGAGTCCTTGGCGGCGGATGTCATGGCGATTGGTGGTCGTACCTAGCGTGCATATCGTCGCGCCGTGCCCCCGTTGTCTGTGGGACTAATGACCCTTTTGGAGCCTCTCTACTTGAGTAGCTCTTCGACCGAGACCCCAGATCAGACGGGCGGAGCCT
+
<<AG.<GG<<<GGGGIGGGGGGGGGGGIIIIIGIIIIIIGIIIIIIIIIIGIIIIIIIIIIIIIGIIGIIIIIIIIIIIIIIIGIIIIIIIIIIIIIIIGIIIIIIIGGIIIIIIIIIIGIIIIIIIIIIIIIIIIIIIIIIIIIIIIIIIIIIIIIIIIIIIIIIIIIIIIIIIIIIIIIIIIIIIIIIIIIIIIIIIIIIIIIII;;IIIIIIIIIIIIIIIIIIIIIIIIII<IIIIIIIIIIIIIIGGGGGGGGA<GGGGGGGGGGGGIGGGGA<GAGG
@7001253F:639:HTNW7BCX2:1:1105:19271:2448 1:N:0:AGGCAGAAA+TATCCTCTT
CCTCGAGTGGCACGTCTGCGTGGGTGTCACAAATCGTCGTCCCCCCATCCTCTCGAGGATATCGGACGGAAGCTGGTCTCCCGTGTGTTACCGCACGCGGTTGGCCAAAATCCTAGCTAAGGATGCCAGGAGCGTCTTGACATGCGGTGGTGAATTCAATTCTCGTCAAATCGTCAGTCGTTTCGGTCCGAAAGCTCTTGATGACCCAAAGTCCTCAACGCGACCCCAGATCAGTCGGGTGCAGCTA
+
D;;<I;;IIIIIIIIGIIIIIIIIIGGIIIIIIIIIIIIIIGIIIIGIIIIIIIIIIIIIIIIIIIIIIIIIIIIIIIIIIGIIIIIIIIIIIIIIIIIIIIIIIIIIIIGIIIIIIIGIIIIIIIIIIIIIIIIIIIIIIIIIIIIIIIIIIIIIIIIIIIIIIIIIIIIGIIIIIIIIIIIIIIIIIIIIIIIIIIIIIIIIIIIIIIIIIIIIIIIIIIIIIIIIIIIIIIIIIIIIIIIIIII
@7001253F:639:HTNW7BCX2:1:1105:19283:2451 1:N:0:AGGCAGACA+TATCCTCTT
CCTAGAGTGGCACGTCTGCGTGGGTGTCACAAATCGTCGTCCCCCCATCCTCTCGAGGATATCGGACGGAAGCTGGTCTCCCGTGTGTTACCGCACGCGGTTGGCCAAAATCCTAGCTAAGGATGCCAGGAGCGTCTTGACATGCGGTGGTGAATTCAATTCTCGTCAAATCGTCAGTCGTTTCGGTCCGAAAGCTCTTGATGACCCAAAGTCCTCAACGCGACCCCAGATCAGTCGGGTGCAGCTA
+
III<I;IIGIGIIIGIIGIIIIIIIIIIIIIIIIIIIIIIIGIIIIIIIIIIIIIG;ADIIIIIIIIII;;;IIIIII;III<;IIIIIIIIIIIIIIIIIIIIIIIIIIIIIIIIIIIIIIIIIIIIIIIGIIIIIIIIIIIIIIIIIGIIIIIIIIIIIIIIIIIIAIGIIIIIIGIIIIIIIIIIIIIIGI;IGIIIIIIIIIIIIIIIIIIIIIIIIIIIIIIIIIIIIIIIIIIIIIIIIII
@7001253F:639:HTNW7BCX2:1:1105:19582:2335 1:N:0:AGGCAGACA+TATCCTCTT
TTCTAGCTGGCACGCCTGCTTGGGCGTCACATATCGAAGCCTCTTGCCAATTTCCTATTGATTGGTATTGTGCAAGATGATGTTGGCCTCCCGTGAGCACCATCGCCTCATGGTTGGTTGAAAATCGAGACCTTGGTAGAGTGTGCCATGATAAATGGTGCATGTGTTAAGCACGAGACCAAACAATCATGTGCTGCTCTATTGAATTTAGCCTCTTTTACCCACATGCGTGTCTAAACGCTCGTGATGCGACCCCAAATCAAGCGGGCCTAAGAC
+
AAGAAGGGGIIGIIIIGGIIIIIIIIIIIIIIIIIIIIIIIIIIIIIIIIIIIGIIIIIIIIIIIIIIIIIIIIIGIIIIIIIIGIIIIIIIIIIIIIIIIIIIIIIIIIIIIIIIIIIIIIIIIIIIIIIIIIIIIIIIIIIIIIIIGIIIIIIIIIIIIIIIIIIIIIIIIIIIIIIIIIIIIIIIIIIIIIIIIIIIIIIIIIIIIIIIIIIIIIIIIIIIIII;IIIIIIIIIIIIIIIIIIIIIIGGIGIIGAGGGG<GIIGIIIGAGAGG
@7001253F:639:HTNW7BCX2:1:1105:19576:2478 1:N:0:AGGCAGAAA+TATCCTCTT
GCGAAAGAGGCACGTCTGTGTGGGCGTCACGCCAAACACGCTCCCAACCCCTCATCGGGAGTGGGATGCGGCTTGTGGCCCCCCGTCTCGCAAGGGGCGGTGGGCCGAAGATGCGGCTGCCGGCGTATCGTGTCGGACACAGCGCGTGGTGGGCGACCTCGCTTTACTTACCGCAGTGCATCCGGCCCGTAGCCGATGTGATGGCCTTGAAGGACCCTATAAACGGAGCGCATGACGCTTCGACCGAGACCTCAAATCAAACGGGATGCGCAG
+
<GG.<AGGIGGGGIIIIIIGIIIIIIIIGGIIIIIIIIIIIIIIIIIIIIIIIIIIIIIIIIIIIIIIIIIIIIIIIIIIIIIIIIIIIIIIIIIIIIIIIIIIIIIIIIIIIIIIIIIIIIIIIIIIIIIIIIIIIIIIIIIIIIIIIIIIIIIIIIIIIIIIIIIIIIIIIIIIIIIIIIIIIIIIIIIIIIIIIIIIIIIIIIIIIIIIIIIIIIIIIIIIIIIIIIIIIIIIIIIIIIIIIIIIIIGGIGGAAGGIGGGGAG<GAG.AA
@7001253F:639:HTNW7BCX2:1:1105:19906:2251 1:N:0:AGGCAGAAA+TATCCTCTT
TTAAAGCTGGCACGCCTGTGTGGGTGTCACATATCGAATCCCCTTGCCAATTTCCTATTTATTAGGTATTGCGTGCAGGGTGAATATGTTGGCCTCCCGTGAGCTCTGTCTCGTGGTTGGTTGAAAATTGAGACCTTGGTAGGGTGTGCCATGATAGATGGTGGATGTGTGACCCACGAGACCAAATCATGTGCAGCTCTATTGAACGTGGACTCTTTTACCCACATGTGTTTTATAACGCTCGTGATGCGACCCCAGATCAGGCGGGACTGAGCG
+
<<..<<AAGGGGGIIIIIGIIIIIIIIIIIIIIGIIIIIIIIIIIIIIIIIIIIIIIIIIIIIIIIIIIIIIIIIIIIIIIIIIIIIIIIIIIIIIIIIIIIIIIIIIIIIIIIIIIIIIIIIIIIIIIIIIIIIIIIIIIIIIIIIIIIIIIIIIIIIIIIIIIIIIIIIIIIIIIIIIIIIIIIIIIIIIIIIIIIIIIIIIIIIIIIIIIIIIIIIIIIIIIIIIIIIIIIIIIIIIIIIIIIIIIIGGGGAGGGIGGGGGAGGGGGGGAAGG
@7001253F:639:HTNW7BCX2:1:1105:19831:2307 1:N:0:AGGCAGATA+TATCCTCTT
ACTCAAGTGGCACGTCTGTGTGGGCGTCTCGCTTCGTGTCGCCCCATTTCATCTCATTTTCGTTTCTTTGAGGGAGATGAGTGTTTTGGGACGTATATTGGCCTCCTGTGCATATTTATGGAGCAGTTGGCCGAAATAGAAGTCCATATGATAGGACACACGGTTAGTGGTGGTTGAGAAACTGTTTCGATCCCGTGTTACTTCTTTTGGATTTATTGACCCTTGGTGCTTCTTTTATGGTGCATCGACTGAGACCTCAGGTCAGACGGGTACGCTGC
+
.<<<.<<GGGGGIIGIGIIIIIIIIIGIIIIIIIIIIIIIIIIIIIIIIGIIIIIIIGIIIIIIIIIGIIIIIIIIIIGIIIIIIIIIGIIIIIIIIIIIIIIIIIIIGIIIIIIIIIIIIIIIIIIIIIIIIIIIIIIIIIIIIIIIIIIIIIIIIIIIIIIIIIIIIIIIIIIIIIIIGIIIIIIIIIIIIIIIIIIIIIIIIIIIIIIIIIIIIIIIIIIIIIIIIIIIIIIIIIIIIIIIIIIIIIG.GGGGGAGAGGGGAAAGGGIIGGGGAA
@7001253F:639:HTNW7BCX2:1:1105:19984:2319 1:N:0:AGGCAGAAA+TATCCTCTT
TTCTAGCTGGCACGTCTGCGTGGGTCTCGCGACCCCAGGTCAGGCGGGATGCGCAG
+
IIIIIIIIIIIIGIIIIIIIIIIIIIIIIIIIIIIIIIIIIIIIIIIIIIIIIIII
@7001253F:639:HTNW7BCX2:1:1105:19871:2330 1:N:0:AGGCAGACA+TATCCTCTT
TTCTAGCTGGCACGCCTGTTTGGGCGTCACGTCAAACACGCTCCCACCACTCATCGGGAAGTGGGACGCGGCATGTGGCCCCCCGTTTCGCAAGGTACGGTGGGCCTAAGATGTGGCTGCCGGCCTATCGTGCCGGACACAGCGCGTGGTGGGCGATCTCGCTTTACTTACCGCAGTGCATACGGACCGTAGCCGATGTTATGGCCTTAAGGACCCAAAGAACGGAGCACTTGATGCTTCGACCGAGACCCCAAGTCAAACGGGTGCAGCTA
+
AGGG.GGGGGGGIIIIIIIIIGIIIIIIIIIIIIIIIIIIIIIIIIIIIIIIIIIIIIIIIIIIIIIIIIIIIIIIIIIIIIGIIIIIIIIIIIIIGIIIIIIIIIIIIIIIIIIIIIIIIIIIIIIIIIIIIIIIIIIIIIIIIIIIIIIIIIIIIIIIIIIIIIIIIIIIIIIIIIIIIIIIIIIIIIIIIIIIIIIIIIIIIIIIIIIIIIIIIIIIIIIIIIIIIIIIIIIIIIIIIIIIIIIIIIGGGAGIGIIIIIIIGIGGAGGA
@7001253F:639:HTNW7BCX2:1:1105:19955:2443 1:N:0:AGGCAGAAA+TATCCTCTT
CCTCCAGTGGCACGCCTGCCTGGGCGTCACGTAAAACACGCTTCCACCCCAAAACTCTGGGGCAGGACGCGGCATGTGGCTCCCCGTCTCGCAAGGGGCGGTGGGCCGAAGTTCCGGCTGCCGGCTTAACTTGCCGGACACAGCGCGTGGTAGGCGATCTCGCTATACTAAACGCAGTGCATCCGACACTTGGCCGACATGATTGCCTCAATAGACCCTAGTAACGGAGCGTAGGACGCTTTGACCGCGACCCCAAGTCAGGCGGGACTGAGCG
+
<<.<.<<GGIIGGIIIGGGGGGGIIIIIIIIIIIIIIIIIIII;IGIIIIIIIIIIIIIIIIIIIIIIIIIIIIIIIIIIIIIIIIGIIIIIIIIIIIIIIAIIIIIIIIIIIIIIIIIIIIIIIIIIIIIIIIIIIIIIIIIIIIIIIIIIIIIIIIIIIIIIIIIIIIIIIIIIIIIIIIIIIIIIIIIIIIIIIIIIIIIIIIIIIIIIIIIIIIIIIIIIIIIIIIIIIIIIIIIIIIIIIIIIIIGGGGGGGGGGGGGG<GGGAG.AGA
@7001253F:639:HTNW7BCX2:1:1105:19836:2445 1:N:0:AGGCAGAAA+TATCCTCTT
GCGTGAGAGGCACGTCTGCTTGGGCGTCACGTCAAACACGCTCCCACCACTCATCGGGAAGTGGGACGCGGCATGTGGCCCCCCGTTTCGCAAGGTACGGTGGGCCTAAGATGTGGCTGCCGGCCTATCGTGCCGGACACAGCGCGTGGTGGGCGTTCTCGCTTTACTTACCGCAGTGCATACGGACCGTAGCCGATGTTATGGCCTTAAGGACCCAAAGAACGGAGCACTTGATGCTTCGACAGAGACCTCAGATAAAGCGGGGGAGCTAC
+
AGGG.<AA<<GGGGGGGGIAGGGGIIIIIIIIIIGII;AGGIIIIIIIIGIIAGIII;AAIIIIIIIIIIIGIIIIIIIAIIGIIIGGI;II<IIIAII;IIIIIGAIAIAIIIIIIIIIIIIGIIIIGIIIIIIIIIGIIIIIIIIIIIIIIII.IIIIIIIIIIIIAIIIIGIIGGGIIIGIIIIIIIGIGIIIIIIII;;IIIGIIAI;I<DIDAIIIIIADII;IIGIIIIIIIIIIIG.I.IIII.<<.<..G<.GA<.<<.<..AG
@7001253F:639:HTNW7BCX2:1:1105:19889:2471 1:N:0:AGGCAGAAA+TATCCTCTT
GCGTAAGAGGCACTCTGCGTGGGTGTCACGCATCGTTGCCCCCACCCCAACACCTCGTATGATGTGTACGGTGCGGGGCAGAAATTGGCCTCCCGTGTGCGTTGCTCGCGGTTAGCCTAAAAGCGAGTCCTGGGCGACGAGCGCCACGACAATCGGTGGTTGACAAAACCCTCGTGCCCCGTCGTGCGTTGCTCGACGCCGTGAAGGCTCTCCTCGACCCTATTGCGTCGTTCTTGCGACTCTACCATCGAGACCCCAGATCAATCGGGTCGACGTC
+
GGGGGGGGGGGGIGIIGIIIGIIIGGIIIIIIIIIIIIIIIIIIIIIIIIIGIIIIIIIIIIIIIIIIIIIIIIIIIIIIIIIIIIIIIIIIIIIII<IIIIIIIIIIIIIIIIIIIIIIIIIIIIIIIIIIIIIIIIIIIIIIIIIIIIIIIIIIIIIIIIIIIIIIIIIIIIIIIIIIIIIIIIIIIIIIIIIIIIIIIIIIIIIIIIIIIIIIIIIIIIIIIIIIIIIIIIIIIIIIIIIIIIIIIIIIGGGGGAGGGGGGIIIIIIGGAGGAG
@7001253F:639:HTNW7BCX2:1:1105:19822:2492 1:N:0:AGGCAGAAA+TAGCCTCTT
ACTAGAGTGGCACGTCTGTCTGGGTGTCACGAATCGTCGTCCCCCCATCCTCCCGGGGATATCGGACGGAAGATGGTCTCCCGTGTGTTACCGCACGCGGTTGGCCAAAATCCTAGCTAAGGATGCCAGGAGCGTCTTGACATGCGGTGGTGAATTCAATTCTCGTCAAAACGTCAGTCGTTTCGGTCCGAAAGCTCTGGATGACCCAAAGCCCTCAACGCGACCCCAAATCAAGCGGGTGCAGCTA
+
<IIIGIIIIIIGII;GIGIIIIIIGIIIII..GIGIAI;I;IIIIIAIIAIIII;<I;;.I<<I;;;III;I.I;II;<IIIIIIIIII.;;II;;;I;<<I;II;;I<I;I;III;IIIIII;II;IIIIIIIIIIII;IIIIII;IIIIIIGIII<IIIIII;III<;.<I<I;IIII<IIID;<I;DI;.;I;;<.IIDI;I<;IIII.I7ADIIIIDIIIIIIIIIIIII.IIIII;<;DADI
@7001253F:639:HTNW7BCX2:1:1105:19831:2500 1:N:0:AGGCAGAAA+TATCCTCTT
CCTAGAGTGGCACGTCTGTCTGGGTGTCACAAATCGTCGTCCCCCCATCCTCCCGAGGATATCGGACGGAAGCTGGTCTCCCGTGTGTTACCGCACGCGGTTGGCCAAAATCCTAGCTAAGGATGCCAGGAGCGTCTTGACATGCGGTGGTGAATTCAATTCTCGTCAAATCGTCAGTCGTTTCGGTCCGAAAGCTCTTGATGACCCAAAGTCCTCAACGCGACCCCAAATCAAACGGGTGCAGCTA
+
IIIIIIIIIIIIIIIIIIIIIIIIIIIIIIIIIIIIIIIIIIIIIIIIIIIIIIIIIIIIIIIIIIIIIIIIIIIIIIIIIIIIIIIIIIIIIIIIIIIIIIIIIIIIIIIIIIIIIIIIIIIIIIIIIIIIIIIIIIIIIIIIIIIIIIIIIIIIIIIIIIIIIIIIIIIIIIIIIIIIIIIIIIIIIIIIIIIIIIIIIIIIIIIIIIIIIIIIIIIIIIIIIIIIIIIIIIIIIIIIIIIIIII
@7001253F:639:HTNW7BCX2:1:1105:20230:2277 1:N:0:AGGCAGATA+TATCCTCTT
CTATTAAGGGCACGCCTGTTTGGCAAACCGGCGGCTCCGCGACCCCAAGTCAGGCGGGTGCAGCTA
+
GIGIAIIIIIIIIIIIIIIIIIIIIIIIIIIIIIIIIIIIIIIIIIIIIIIIIIIIIIIIIIIIII
@7001253F:639:HTNW7BCX2:1:1105:20016:2344 1:N:0:AGGCAGATA+TATCCTCTT
CCTCGAGTGGCACGCCTGTGTGGGCGTCACACGTCGTTGCCCCCCCGACCCCTTCGGGGGTCGGACGGGACGGATGATGGCCTTCCCGTGTGCCCCGTCACGCGGTTGGCATAAATACCGAGTCCTCGGCGAACGGCGCCGCGACGATCGGTGGTTGTCAAACCTCGGTGCCTTGTCGCGTGCGTGAGTCGATCGCGGGACTTCCTTAACCGTAAGCGCGTCGGTAACCCGACGCTTTCAACGAGACCCCAAGTCAATCGGGCGGAGCCT
+
<<GAAGGGGGGIIIIGGGIGIIIIIIIIIIIIIIIIIGGIIIIIIIIIIIIIIIIIIIIIIIIIIIIIIIIIIIIIIIIIIIIIIIIIIIIIIIIIIIIIIIIIIIIIIIIIIIIIIIIIIIIIIIIIIIIIIIIIIIIIIIIIIIIIIIIIIIIIIIIIIIIIIIIIIIIIIIIIIIIIIIIGIIIIIIIIIIIIIIIIIIIIIIIIIIIIIIIIIIIIIIIIIIIIIIIIIIIIIIIIIIIIIIIIIIGAGGGGGGGGAA.GGAGAAG
@7001253F:639:HTNW7BCX2:1:1105:20155:2379 1:N:0:AGGCAGAAA+TATCCTCTT
TTCTAGCTGGCACGTCTGTGTGGGTGTCACAAATCGTCGTTCCCCCTCATCCTTCAAGGATTCGGGACGGAAGCTGATCTCCCGTGTGTTACCGCACGCGGTTGATCGAAATCCGAGCCAAGGATGCCTTGAGCGTCCCGACATGCGGTGGTGAACTCGTTCAACTCTCCCTATCGTCGGTCGCTCTTGTCCGGAAGCTCTAGATGACCCAAAGTCTTCAATGTGACCCCAGATCAGGCGGGACTGAGCG
+
IIII<;IIIIIIIIIIIIIIIIIIIIIIIIIIIIIIIIIIIIIIIIIIIIIGIIIIIIIIIIIIIIIIIIIIIIIIIIIIIIIIIIIIIIIIIIIIIIIIIIIIIIIIIIIIIIIIIIIIIIIIIIIIIIIIIIIIIIIIIIIIIIIIIIIIIIIIIIIIIIIIIIIIIIIIIIIIIIIIIIIIIIIIIIIIIIIIIIIIIIIIIIIIIIIIIIIIIIIIIIIIIIIIIIIIIIIIIIIIIIIIIIIIII
@7001253F:639:HTNW7BCX2:1:1105:20433:2267 1:N:0:AGGCAGAAA+TATCCTCTT
GAGACTTAGGCACGCCTGTTTGGGCGTCTCACAACGCGTCGCCCCCCACCCTTTCGTGGAGGGGGCGGATACTGGCTCCCCGTACGCCCCGCGTGCGGTCGGCCTAAAAGCGAGTCCCGACGATCGAAGTCGTGGCAATTGGTGGTTGTAAAATGCCGTTTCTCTTTGTCGCGTGCTTCCTTCGGTATGGTTGGCTCCCTGACCCTGAAGCTCCATGCATTTGGTGCCTCGATCGCGACCTCAAGTCAGGCGGGTACGCTGC
+
AGA.<GGGGIGGIIIIIIIIIIIIIIIIIIGIIIIIIIIIIIIIIIIIIIIIIIIIIIIIIIIIIIIIIGIIIIIIIIIIIIIIIIIIIIIIIIIIIIIIIIIIIIIIIIIIIIIIIIIIIIIIIIIIIIIIIIIIIIIIIIIIIIIIGIIIIIIIIIIIIIIIIIIIIIIIIIIIIIIIIIIIIIIGIIIIIIIIIIIIIIIIIIIIIIIIIIIIIIIIIIIIIIIIIIIIIIIIIIIIIIIIIIIDIIGIIGAGGAAAAG
@7001253F:639:HTNW7BCX2:1:1105:20463:2343 1:N:0:AGGCAGAAA+TATCCTCTT
TTATAGCTGGCACGTCTGTTTGGGCGTCACGCACCGCGTCGCCCCCCACCCAAACCATTGGGATGGGGGGCGGACTGTGGCCCCCCGTGCGCTCCTCGCTCGCGGTCGGCCTAAACACAGACCCCGTGGCCGCGAAACGCCGCGACGTTTGGTGGTTTACTCGTGGCCCTGCGCCTCGAGCATCGCGTCGCGGCCTTGGCGGCCCATGGGAGCTCAAAGGACCCTGAGGAGGACCGTGTCACCCTCGAGTGGCGCCGGAACCTCCTAACCGTTGAGACCCCAAATCAGACGGGTCGACGTC
+
GA.AA<<GGIIGGIGIIIIIIIGIIIIIIIGGGGIIIIIIGIIIIIIIIIIIIIIIIIIIIIIIIIIIIIIIIIIIIIIIIIIIIIIIIIIIIIIGGIIIIIIIIGGIIIIGIIIIIIIIIIIIIIIIIIIIIIIIIIIIIIIIIIIIGIIIIIIIIIIIIIIIIIIIIIIIIIIIIIIIIIIIIIIIIIIIIIIIIIIIIIIIIIIIIIIIIIIIIIIIIIIIII;IIIIIIIIIIIIIIIIIIDIIIAAAGGG.GGGG.<G.AGGGAAAGGGAGAGAAGGAAGG<G<AGGA<AAAAGAG
@7001253F:639:HTNW7BCX2:1:1105:20593:2264 1:N:0:AGGCAGAAA+TATCCTCTT
CTATTAAGGGCACGCCTGTTTGGGTGTCACGCAACGTCGCCGCCAAAGCCGCCCTTAGGGGCGCGCAGTTGGGGGCGGAATATGCCCGCCCGTGCGCATCGGCGCGCGGTTGGCCGAAATATCAGCCCCGGGCGAGGATCTCCACGACAAGCGGTGGTTTTTTCAACGAAGGACCTCGGGTGTTGTCGTGCGGCCGTCCGGAGGGAACGGACCCTGCGCTCTCGAGCGCAATCTCTTTCGCGACCCCAGGTCAAACGGGTGCAGCTA
+
GAG.<GGAGIIIIIIIIIIIIIIIIIIIIIIIIIIIIIIIGGIIII.IIIIIIIIIIIIIIIIIIIIIIIIIIGIIII;IIGI;.GI.IIIIAIII;<<III;IIIIII;IIIIIGIIII;GI;GIIII.IIIIIIIII<.GGIII;I;IIIIIIIIIIGIIGII;I;;IIIIIIIIIII.I;IIIIIAIIGIID.AIIDIII7IIIIIIID;II;;DIDI;IIIIII;IIIIII;;;IIIIIGIIIGIIIGGGIIIGGAG.AA<.<
@7001253F:639:HTNW7BCX2:1:1105:20603:2447 1:N:0:AGGCAGAAA+TATCCTCTT
GCGTAAGAGGCACGCCTGTTTGGGCGTCTCGCTTCGTGTCGCCCCATTTCATCTCATTTTCGTTTCTTTGAGGGAGATGAGTGTTTTAGGACGTATATTGGCCTCCTGTGCATATTTATGGAGCAGTTGGCCGAAATAGAAGTCCATATGATAGGACACACGGTTAGTGGTGGTTGAGAAACTGTTTCGATCCCGTGTTACTTCCTCTGGATTTATTGACCCTTGGTGCTTCTTTTATGGTGCATCGACTGAGACCTCAAATCAGGCGGGTACGCTGC
+
GGGGGGGGGIIGGIIIIIIIIIIIIIIIIIIIIIIIIIIIIIIIIIIIIIIIIIIIIIIIIIIIIIIIIIIIIIIIIIIIIIIIIIIIIIIIIIIIIIIIIIIIIIIIIIIIIIIIIIIIIIIIIIIIIIIIIIIIIIIIIIIIIIIIIIIIIIIIIIIIIIIIIIIIIIIIIIIIIIIIIIIIIIIIIIIIIIIIIIIIIIIIIIIIIIIIIIIIIIIIIIIIIIIIIIIIIIIIIIIIIIIIIIIIIIGG<.GGGGGIGAGGGGGGGGIIGAGAGG
@7001253F:639:HTNW7BCX2:1:1105:1378:2568 1:N:0:GGGCAGAAA+TATCCTCTT
CCTAGAGTGGCACGTCTGTTTGGCGTTAACGAGAGAGACCCCAGGTCAAACGGGGCGTAGTA
+
IIGAIIIIIIIIIIIIIIIIIIIIIIIIIIIIIIIIIIIIIIIIIIIIIIIIIIIIIIIIII
@7001253F:639:HTNW7BCX2:1:1105:1496:2582 1:N:0:AGGCAGAAA+TATCCTCTT
CCTCGAGTGGCACGTCTGTTTGGGTGTCACAAATCGTCGTCCCCCCATCCTCTCGAGGATATCGGACGGAAGCTGGTCTCCCGTGTGTTACCGCACGCGGTTGGCCAAAATCCTAGCTAAGGATGCCAGGAGCGTCTTGACATGCGGTGGTGAATTCAATTCTCGTCAAATCGTCAGTCGTTTCGGTCCGAAAGCTCTTGATGACCCAAAGTCCTCAACGAGACCTCAGGTCAGACGGGTGCAGCTA
+
IIIGIIIIIIIIIIIIIIIIIIIIIIIIIIIIIIIIIIIIIIIIIIIIIIIIIIIIIIIIIIIIIIIIIIIIIIIIIIIIIIIIIIIIIIIIIIIIIIIIIIIIIIIIIIIIIIIIIIIIIIIIIIIIIIIIIIIIIIIIIIIIIIIIIIIIIIIIIIIIIIIIIIIIIIIIIIIIIIIIIIIIIIIIIIIIIIIIIIIIIIIIIIIIIIIIIIIIIIIIIIIIIIIIIIIIIIIIIIIIIIIIIII
@7001253F:639:HTNW7BCX2:1:1105:1310:2592 1:N:0:AGGCAGAAA+TATCCTCTT
GCGTAAGAGGCACGTCTGTGTGGGCGTCACGCCAAACACGCTCGACCTCGCTTTACTAAACGCAGTGCCTCCGGCGCGTAGCCGACGCGATGGCCCGAATGGACCCTTTTAACGGAGTGCATGACGCTTCGACCGCGACCTCAGATCAAACGGGGGAGCTAC
+
IIIIIIIIIIIIIIIIIIIIIIIIIIIIIIIIIIIIIIIIIIIIIIIIIIIIIIIIIIIIIIIIIIIIIIIIIII;IIIIIIIIIIIIIIIIIIGIIIIIIIIIIIIIIIIIIIIIIIIIIIIIIIIIIIIIIIIIIIIIIIIIIIIIIIIIIIIIIIGIII
@7001253F:639:HTNW7BCX2:1:1105:1423:2661 1:N:0:AGGCAGAAA+TATCCTCTT
CTATTAAGGGCACGTCTGTGTGGCGTCACACGTCGTTGCCCCTCCCAACCCCTTCGGGAGTTGGATGGGACGGATGATGGCCTCCCGTGTGCCCGGTCACGCGGTTGGCATAAATAACAAGTCCTCGGCTACTAACGCCACGACAATCGGTGGTTGTCAAACCTCGGTACCCTGTCGCGCGCGTGTCGTTCGTGGATTTCCCTGTCCAATGCGTGTCGATTCGTCGACGCTTTCAACGAGACCTCAAATCAAACGGGACTCGCTA
+
GGGAGGGGGGIIIIIIIIIIIIIIIIIIIIIIIIIIIIIIIIIIIIIIIIIIIIIIIIIIIIIIIIIIIIIIIIIIIIIIIIIIIIIIIIIIIIIIIIIIIIIIIIIIIIIIIIIIIIIIIIIIIIIIIIIIIIIIIIIIIIIIIIIIIIIIIIIIIIIIIIIIIIIIIIIIIIIIIIIIIIIIIIIIIIIIIIIIIIIIIIIIIIIIIIIIIIIIIIIIIIIIIIIIIIIIIIIIIIIIIIIIIIIIIIGIGIGGGAGGGAAAG
@7001253F:639:HTNW7BCX2:1:1105:1491:2666 1:N:0:AGGCAGAAA+TATCCTCTT
GAGCCTTAGGCACGTCTGCTTGGTGTCACAAATCGTCGTTCCCCCTCATCCTTCAAGGATTCGGGACGGAAGCTGATCTCCCGTGTGTTACCGCACGCGGTTGATCGAAATCCGAGCCAAGGGTGCCTTGAGCGTCCCGACATGCGGTGGTGAACTCGTTCAACTCTCCCTATCGTCGGTCGCTCTTGTCCGGAAGCTCTAGATGACCCAAAGTCTTCAATGCGACCCCAAATCAGACGGGGCGTAGTA
+
IIIIIIIIIIIII7IGIIIIIIIIIIIIIIIIIIIIIIIIIIIIIIIIIIIIIIIIIIIIIIIIIIIIIIIIIIIIIIIIIIIIIIIIIIIIIIIIIIIIIIIIIIIIIIIIIIIIIIIIIIIIIIIIIIIIIIIIIIIIIIIIIIIIIIIIIIIIIIIIIIIIIIIIIIIIIIIIIIIIIIIIIIIIIIIIIIIIIIIIIIIIIIIIIIIIIIIIIIIIIIIIIIIIIIIIIIIIIIIIIIIIIIIII
@7001253F:639:HTNW7BCX2:1:1105:1487:2685 1:N:0:AGGCAGATA+TATCCTCTT
GCGTAAGAGGCACGTCTGTTTGGGCGTCACGCACCGCGTCGCCCCCCACCCAAACCATTGGGATGGGGGGCGGACTGTGGCCCCCCCGTGCGCTCCTCGCTCGCGGTCGGCCTAAACACAGACCCCGTGGCCGCGAAACGCCGCGACGTTTGGTGGTTTACTCGTGGCCCTGCGCCCCGAGCATCGCGTCGCGGCCTTGGCGGCCCATGGGAGCTCAAAGGACCCTGAGGAGGACCGTGTCACCCTCGAGTGGAGCCGGAACCTCCTAACCGTAGAGACCCCAAATCAAACGGGACTCGCTA
+
AAAAAGGGGGIIIGIGIIGGIIGGGAGGIIGGGIIGIGGIGGIIIIIIIIGGIIIIIIIIIIIIIIIIIIIIIIIIIIIIIIIIIIIIIIIIIGGIIIIIIIIIIIIIIIIIIIIIIIIIIGIIIIIIIIIIIIIIIIIIIIIIIIIIIIIIIIIIGIIGIIIIIIIIIIIIIIIIIIIIIIIIIIIIIIIIIIIIIIIIIIIIIIIIIIIIIIIIIIIIIIIIIIIIIIIIIIIIIII;IIIIIIIIIIGGG.GAAAGGGG.<<AGA<<AGGAGGGAGGGGIIGG<.AAGGGGGGA.G<<.
@7001253F:639:HTNW7BCX2:1:1105:1661:2587 1:N:0:AGGCAGAAA+TATCCTCTT
CCTCGAGTGGCACGTCTGTCTGGGCGTCACGTCAAACGCGCTCCCACCACTCATCGGGAAGTGGGACGCGGCATGTGGCCCCCCGTTTCGCAAGGTACGGTGGGCCTAAGATGTGGCTGCCGGCCTATCGTGCCGGACACAGCGCGTGGTGGGCGATCTCGCTTTACTTACCGCAGTGCATACGGACCGTAGCCGATGTTATGGCCTTAAGGACCCAAAGAACGGAGCACTTGATGCTTCGACCGAGACCTCAGATCAGTCGGGCCTAAGAC
+
GGGAAGGGGIIIIGGIIIIIGGIIGIIIGGIIIIIIIIIIIIIIIIIIIIIGAIIIIIIIIIIIIIGIIIIIIAGIIIIIIIIIIIIIIIGIIIIIIIIIAIIIIIIIIIGGIIIIIIIIGIIIIIIIIIIIIIIIIIIIIIIIIIIIIGIIIGIIIIIIIIIIIIIIIIIIIIIIIIIIIIIIIIIIIIIIIIIIIIIIIIIIIIIIIIIIIIIIIIIIIGIIIIIIIIGIIIIIIIIIIIIIIIIIIIGGIIGGGGG.AG<..GGGAAA.
@7001253F:639:HTNW7BCX2:1:1105:1616:2591 1:N:0:AGGCAGAAA+TATCCTCTT
GAGCCTTAGGCACGTCTGTTTGGGCGTCTCACAACGCGTCGCCCCTCACCCTTTCGTGGAGGGGGCGGATACTGGCTCCCCGTACGCCCCGCGTGCGGTCGGCCTAAAAGCGAGTCCCGACGATCGAAGTCGTGGCAATTGGTGGTTGTAAAATGCCGTTTCTCTTTGTCGCGCGCTTCCTTCGGTATGGTTGGCTCCCTGACCCTGAAGCTCCATGCATTTGGTGCCTCGATCGCGACCCCAAGTCAATCGGGCGGAGCCT
+
<GGGGIIIIGIIIIIIIIIIIIIIIIIIIIIIIIIIIIIIIIIIIIIIIIIIIIIIGIIIIIIIIIIIIIIIIIIIIIIIIIIIIIIIIIIIIIIIIIIIIIIIIIIIIIIIIIIIIIIIIIIIIIIIIIIIIIIIIIIIIIIIIIIIIIIIIIIIIIIIIIIIIIIIIIIIIIIIIIIIIIIIIIIIIIIIIIIIIIIIIIIIIIIIIIIIIIIIIIIIIIIIIIIIIIIIIIIIIIIIIIIIIIIIIIIIIGGIGAGAAA
@7001253F:639:HTNW7BCX2:1:1105:1586:2636 1:N:0:AGGCAGACA+TATCCTCTT
TCGACTAGGGCACGCCTGCTTGGGCGTCACGCCAAAACACGCTCCCACACCCCTCATTGGGAATCGGGATGCGGCATCTGGTCCCTCGTCTCGCAAGGGGCGGTGGACCGAAGTTCGGGCTGCCGGCGTACCGTGTCGAACACAGCGCGTGGTGGGCGTCTTTGCTTTATCAACGCAGTGCATACGACGCGTAGCCGGCATGATGGCCTCAAAACGACCCAACAAACGTAGCGCACGTCGCTTCGACCGCGACCTCAAGTCAGACGGGCCTAAGAC
+
GGAAAGIGGGIGIIGIIIIIIIGGIIIIIIIIIIIIIIIIIIIIIIIIIIIIIIIIIIIIIIIIIIIIIIIIIIIIIIIIIIIIIIIIIIIIIIIIIIIIIIIIIIIIIIIIIIIIIIIIIIIIIIIIIIIIIIIIIIIIIIIIIIIIIIIIIIIIIIIIIIIIIIIIIIIIIIIIIIIIIIIIIIIIIIIIIIIIIIIIIIIIIIIIIIIIIIIIIIIIIIIIIIIIIIIIIIIIIIIIIIIIIIIIIIIGGGG<.GGAIIIGAGGGAIIAGGGA
@7001253F:639:HTNW7BCX2:1:1105:1517:2746 1:N:0:AGGCAGAAA+TATCCTCTT
CCTCCTGTGGCACGCCTGCCTGGGCGTCACAAACCGTTGTGCCCCTTGAACTGCGCCAATCCCTAAATCGGAGAAGCATTCTACTGGGGCGGAGTCTGGCCTCCCGTGAGCTTTTCCCTCGTGTTTGGCCTAAACTCGAGTCGACGGCTGCGATCGCCGCGACATCCGGTGGTTGTCGATTATATTCGTGCCCTGTCGTGCGCGATTCTGTGGCTGGGTACACCTATGTGACCCCAAGTCAGACGGGTGCAGCTA
+
<<.G..<<IGIIIIIGIIGAIIIIGIIIIGG.AIGIIII.AII;IIII<<I.7IIAD<IGI;<;.DII.IIIIIIIGI<;I.;.<IIIAGI;AI..<II;;II<I;<I;;III.I..IIGIII<II<<;<IGI<.<GGIIII..;IGA<IIIIIG<;G.IIIIII.<;I;I;I;.DIID.II<DI..III;III.;IIII;I;.<D;;7IIAIGI;.DID.I;II;IIIIIIIIII;7IIIIIIIII.I.AG<..
@7001253F:639:HTNW7BCX2:1:1105:1785:2535 1:N:0:AGGCAGACA+TATCCTCTT
TTCTAGCTGGCACGTCTGCGTGGGCGTCACATATCGAAGCCTCTTGCCAATTTCCTATTGATTGGTATTGTGCAAGATGATGTTGGCCTCCCGTGAGCACCATCGTCTCATGGTTGGTTGAAAATCGAGACCTTGGTAGAGTGTGCCATGATAAATGGTGCATGTGTTAAGCACGAGACCAAACAATCATGTGCTGCTCTATTGAATTTAGCCTCTTTTACCCACATGCGTGTCTAAACGCTCGTGATGCGACCTCAGATCAAACGGGCCTAAGAC
+
AGGAAGGGGIIIIIGIGIIIGIIIIIIIIIIIIIIIIIIIIIIIIIIIIIIIIIIIIIIIIIIIIIIIIIIIIIIIIIIIIIIIIIIIIIIIIIIGIIIIIIIIIIIIIIIIIIIIIIIIIIIIIIIIIIIIIIIIIIIIIIIIIIIIIIIIIIIIIIIIIIIIIIIIIIIIIIIIIIIII;IIIIIIIIIIIIIIIIIIIIIIIIIIIIIIIIIIIIIIIIIIIIIIIIIIIIIIIIIIIIIIIIIIIIGGGGGGGGGGGGGGIIIGGGIGGG.<
@7001253F:639:HTNW7BCX2:1:1105:1904:2630 1:N:0:AGGCAGAAA+TATCCTCTT
GCGTAAGAGGCACGCCTGCGTGGGCGTCACGCCAAACACGCTCCCACCCAACTAACTTGGGGTGGGACGCGGCATGTGGCTCCTCGTCCCGCAAGGGGCGGTGGGCCAAAGATCCGGCTGCCGGCCTATCGTGCCGGACACAGCGCGTGGTAGGCGACCTCGCTTTACTAAACGCAGTGCCTCCGGCGCGTAGCCGACGCGATGGCCCGAATGGACCCTTTTAACGGAGTGCATGACGCTTCGACCGCGACCTCAAATCAGACGGGGGAGCTAC
+
GGGGGIIIIIIIIIIIIIIIIIIIGIIIIIIIIIIIIIIIIIIIIIIIIIIIIIIIGIIIIIIIIIIIIIIIIIIIIIIIIIIIIIIIIIIIIIIIIIIIIIIIIIIIIIIIIIIIIIIIIIIIIIIIIIIIIIIIIIIIIIIIIIIIIIIIIIIIIIIIIIIIIIIIIIIIIIIIIIIIIIIIIIIIIIIIIIIIIIIIIIIIIIIIIIIIIIIIIIIIIIIIIIIIIIIIIIIIIIIIIIIIIIIIIIGGAAGGG<AGGGGIGGGGAGGGAG
@7001253F:639:HTNW7BCX2:1:1105:1858:2649 1:N:0:AGGCAGATA+TATCCTCTT
TTATGCGAGGCACGTCTGTCTGGGCGTCACGCATCGAGTCGGCCCCTCCCATTCCCCCACGGGTTTTGTTATGGGACGGATAATGGCTTCCCGTTAGCTCGGTTAGCCCAAAAAGGATCCCTCATCGACGGATGTCACAACCAGTGGTGGTTGAAAGATCATTGGTGCTGTTGTGCTTCACCCTGTCGCTTGCTAGGGCATCGTCATAAACTAACGGTGTGTAATGCGCTTTCGACCGCGACCTCAGATCAATCGGGACTGAGCG
+
GGAA<<.<GGIIIIIIIIIIIIGIG;IIIIIIIIII.;<II.IIIIIIIII;IIIA.<III;I;;I.D;;<IIIGGII.I;IIIIIII.I;;IIIII;I;IIIIIIIIII;III;;I;;IIIGIIIIII;II.II;<IIIIII;I;IIIIIII;III;IIIIIIIIIGIIIII;;;IIIIIGII;IIIIIIIIIAI;IIIIIGI7;;IAGI;<AII;IIIIIIGIIII;.IIIIGIIIAIIIIIIIDIIIGGAGGG<GGIAGAGA
@7001253F:639:HTNW7BCX2:1:1105:1836:2738 1:N:0:AGGCAGATA+TATCCTCTT
CTATTAAGGGCACGTCTGCGTGGGCGTCACACGTCGTTGCCACCCCGCTACTCCCTCGGGATCGCGGGGGGCGGATGATGGCCTCCCGTACGCTCCGTCGCGCGGTTGGCATAAATACCAAGTCCTCGGCGACGCACGCCACGACAATCGGTGGTTGCGAAACCTCGGTTGCCCGTCGTGTGCGGTCGTCGCGCATCGAGGGCTCGAAAACATGCTCGGCTCCGGCTTGGCTTTCAACGTGACCTCAGATCAATCGGGACTCGCTA
+
GGGGGGGIIIIIIIIIIIIIIIIIIIIIIIIIIIIIIIIIIIIIIIIIIIIIIIIIIIIIIIIIIIIIIIIIIIIIIIIIIIIIIIIIIIIIIIIIIIIIIIIIIIIIIIIIIIIIIIIIIIIIIIIIIIIIIIIIIIIIIIIIIIIIIIIIIIIIIIIIIIIIIIIIIIIIIIIIIIIIIIIIIIIIIIIIIIIIIIIIIIIIIIIIIIIIIIIIIIIIIIIIIIIIIIIIIIIIIIIIIIIIIIIIIIIGGIGIIGIIIGAGGA
@7001253F:639:HTNW7BCX2:1:1105:2194:2619 1:N:0:AGGCAGAAA+TATCCTCTT
GCGAAAGAGGCACGTCTGTCTGGGCGTCACGCCAAAACACGCTCCCACACCCCTCATTGGGAATCGGGATGCGGCATCTGGTCCCTCGTCTCGCAAGGGGCGGTGGACCGAAGTTCGGGCTGCCGGCGTACCGTGTCAAACACAGCGCGTGGTGGGCGTCTTTGCTTTATCAACGCAGTGCATACGACGCGTAGCCGGCATGATGGCCTCAAAACGACCCAACAAACGTAGCGCACGTCGCTTCGACCGCGACCCCAGGTCAAACGGGTGCAGCTA
+
<G<..<GGGIIGGGIIIIIIGIIIIGIIIIIIIIIIIIIIIIIIIIIIIIIIIIIIIIIIIIIIIIIIIIIIIIIIIIIIIIIIIIIIIIIIIIIIIIIIIIIIIIIIIIIIIIIIIIIIIIIIIIIIIIIIIIIIIIIIIIIIIIIIIIIIIIIIIIIIIIIIIIIIIIIIIIIIIIIIIIIIIIIIIIIIIIIIIIIIIIIIIIIIGIIIIIIIIIIIIIIIIIIIIIIIIIIIIIIIIIIIIIIIIIIIGGGIIGGGGIIIIIGIGGIGGGGG
@7001253F:639:HTNW7BCX2:1:1105:2054:2653 1:N:0:AGGCAGAAA+TATCCTCTT
GCGTAAGAGGCACGTCTGCGTGGGCGTCACGCATTGCGTCGCCCCAGACTACGCCTCCCCAACGGGGATGCGTTCGACTGGGGCGGAGAATGGTCTCCCGTGTCGTCGGCGTGGTTGGCCTAAAAAGGAGTCCCCTTCGGCGGACGCACGGCTAGTGGTGGTTGTTAAGGCCTTCGTATCGAGCCGTGTGTCGTTAGCCGCAAGGGAAGCACTCTTTAAAGACCCCAATGTGTCGTCTCGTGACCTCAAGTCAATCGGGTCGACGTC
+
AAGGGGGIIIIIIIIIIIIIIIIIIIIIIGIIIIIIIIIIIIIIIIIIIIIGIIIIIIIIIIIIIIIIIIIIIIIIIIIIIIIIIIIIIIIIIIIIIGIIIIIIIIIIIIIIIIIIIIIIIIIIIIIIIIIIIIIIIIIIIIIIIIIIIIIIIIIIIIIIIIIIIIIIIIIIIIIIIIIIIIIIIIIIIIIIIIIIIGIIIIIIIIIIIIIIIIIIIIIIIIIIIIIIIIIIIIIIIIIIIIIIIIIIIIGGGAGIIGG<GGAAAGG
@7001253F:639:HTNW7BCX2:1:1105:2084:2713 1:N:0:AGGCAGAAA+TATCCTCTT
TTCTAGCTGGCACGTCTGTCTGGCGACCCCAAATCAAGCGGGCCTAAGAC
+
IIIGIIIIIIIIIIIIIIIIIIIIIIIIIIIIIIIIIIIIIIIIIIIIII
@7001253F:639:HTNW7BCX2:1:1105:2443:2671 1:N:0:AGGCAGAAA+TATCCTCTT
GAGCCTTAGGCACGCCTGTGTGGGCGTCCCACAACGCGTCGCCCCCCACCCTTTCGTGGAGGGGGCGGATACTGGCTCCCCGTACGCCCCGCGTGCGGTCGGCCTAAAAGCGAGTCCCGACGATCGAAGTCGTGGCAATCGGTGGTTGTAAAATGCCGTTTCTCTTTGTCGCGCGCTTCCTTCGGTATGGTTGGCTCCCTGACCCTGAAGCTCCATGCATTTGGTGTCTCGTGACCCCAAATCAAACGGGTACGCTGC
+
AAAGAGGGIIIIIIIIIIIIIIIIIIIIIIIIIIIIIIIIIIIIIIIIIIIIIIIIIIIIIIIIIIIIIGIIIIIIIGIIIIGIIIIIIIIIIIIIIIIIIIIIIIIIIIIIIIIIIIIIIIIIIIIIIIIIIIIIIIIIIIIIIIIIIIIIIIIIIIIIIIIIIIIIIIIIIIIIIIIIIIIIIIIIIIIIIIIIIIIIIIIIIIIIIIIIIIIIIIIIIIIIIIIIIIIIIGIIIIIIIIIIIIIIIIGGGG.AAA
@7001253F:639:HTNW7BCX2:1:1105:2611:2620 1:N:0:AGGCGGAAA+TATCCTCTT
GCGTAAGAGGCACGTCTGTTTGGGCGTCACGTCAAACACGCTCCCACCACTCATCGGGAAGTGGGACGCGGCATGTGGCCCCCCGTTTCGCAAGGTACGGTGGGCCTAAGATGTGGCTGCCGGCCTATCGTGCCGGACACAGCGCGTGGTGGGCGATCTCGCTTTACTTACCGCAGTGCATACGGACCGTAGCCGATGTTATGGCCTTAAGGACCCAAAGAACGGAGCACTTGATGCTTCGACCGAGACCCCAGATCAGACGGGGGAGCTAC
+
GGA.GGGGGIIIIIIIIIIIIIIIIIIIIIIIIGIIIIIIIGIIIII;GIIIGIIIIIIIIIIII;IIIIIIIIIIIIGIIIIIIIIIIIIIIIIGIIIIGIIIIIIIIIIIIGIIIIIIIIIIIIIIIIIIIIIIIIIIIIIIIIIIIIIIIIIIIIIIIIIIIIIIIIIIIIIIGIIIGIIIIIIIIIIIIIIIIIIIIIIIIIIIIIIIIIIIIIIIIIIIIIIIIIIIIIIIIIIIIIIIIIIIIIGGAAAAG<<<IGGG<.GGAGAA
@7001253F:639:HTNW7BCX2:1:1105:2695:2644 1:N:0:TGGCAGAAA+TATCCTCTT
TTATGCGAGGCACGTCTGTGTGGGCGTCACGCATCGCGTCGTCCCCTCCCATTCCCTCACGGGTTTGGTTATGGGACGGATAATGGCTTCCCGTTAGCTCGGTTAGCCCAAAAAGGATCCCTCATCGACGGATGTCACAACCAGTGGTGGTTGAAAGATCATTGGTGATGTTGTGCTTCACCCTGTCGCTTGCTAGGGCATCGTCATAAACTAACGGCGTGTAATGCGCCTTCGACCGCGACCTCAAATCAGACGGGATGCGCAG
+
GGAGAG.<GGIIIIIIIIGIIIIIIIIIIIIIIAAAIIIIIIIIIIIIIIIIIIIIIIIII;IIIAIIIIIIIIIIIIIIIIIIGIIIIIIIIAGIIIIIIIIIIIGIIIIIIIIIIIIIIIIIGIIIIIIIIIIIIIIIIIIIIIIIIIIIIIIIIIIIIAIIIIII;IIIIIAIIGIIIIIIIIIIIIIIIGII;IIIIIIIIIIIIGIIIIIIIIIIIIIIIIIIIIGIIIIIIIIIIIIIIIIIIIG<IIGGGG<.AAAAG
@7001253F:639:HTNW7BCX2:1:1105:2545:2712 1:N:0:AGGCAGAAA+TATCCTCTT
CCTCGAGTGGCACGTCTGCTTGGGCGTCACGTCAAACACGCCCCCACCACTCATCGGGAAGTGGGACGCGGCATGTGGCCCCCCGTTTCGCAAGGTACGGTGGGCCTAAGATGTGGCTGCCGGCCTATCGTGCCGGACACAGCGCGTGGTGGGCGATCTCGCTCTACTTACCGCAGTGCATACGGACCGTAGCCGATGTTATGGCCTTAAGGACCCAAAGAACGGAGCACTTGATGCTTCGACCGAGACCTCAGGTCAATCGGGTCGACGTC
+
AA<AAAGGIIIIIIIGIIIIIIIIIIIIIIIIIIIIIGIIIIIIIIIIGIIIIIIIIIIIIIIIIIIIIIIIIIIIIIIIIIIIIIIIIIIIIIIIIIIIIIIIIIIIIIIIIIIIIIIIIIIIIIIIIIIIIIIIIIIIIIIIIIIIIIIIIIIIIIIIIIIIIIIIIIIIIIIIIIIIIIIIIIIIIIIIIIIIIIIIIIIIIIIIIIIIIIIIIIIIIIIIIIIIIIIIIIIIIIIIIIIIIIIIII<GGGGGIGAIIGGGGGGGA.AA
@7001253F:639:HTNW7BCX2:1:1105:2610:2726 1:N:0:AGGCAGAAA+TATCCTCTT
TTCTAGCTGGCACGCCTGTTTGGGCGTCACGCATCGCGTCGCCCCCTACACCAATTTGGTGCGGGGGCGGATAATGGCATCCCGTTAGCTCGGTTTGCCCAAAAAGGATCCCTCATCGACGGATGTCACAACCAGTGGTGGTTGAAAGATCATTGGTGCCGTTGTGCTTCACTCCGTCGCATGCTTGGGCATCATTACAAAACAATGGTGCTAGCGCGCCTTCGACAGAGACCCCAGATCAAACGGGACTCGCTA
+
GGGGGIIIIIIIIIIIIIIIIIIIIIIIIIIIIIIIIIIIIIIIIIIIIIIIIIIIIIIIIIIIIIIIIIIIIIIIIIIIIIIIIIIIIIIIIIIIIIIIIIIIIIIIIIIIIIIIIIIIIIIIIIIIIIIIIIIIIIIIIIIIIIIIIIIIIIIIIIIIIIIIIIIIIIIIIIIIIIIIIIIIIIIIIIIIIIIIIIIIIIIIIIIIIIIIIIIIIIIIIIIIIIIIIIIIIIIIIIIIIIIIIIIIIIAAGGG
@7001253F:639:HTNW7BCX2:1:1105:2954:2540 1:N:0:AGGCAGATA+TATCCTCTT
CTATTAAGGGCACGTCTGTTTGGGCGTCTCACAACGCGTCGCCCCCCACCCTTTCGTGGAGGGGGCGGATACTGGCTCCCCGTACGCCCCGCGTGCGGTCGGCCTAAAAGCGAGTCCCGACGATCGAAGTCGTGGCAATTGGTGGTTGTAAAATGCCGTTTCTCTTTGTCGCGCGCTTCCTTCGGTATGGTTGGCTCCCTGACCCTGAAGCTCCATGCATTTGGTGCCTCGATCGTGACCTCAAATCAATCGGGTAGCGCTC
+
AAA.A<AGGIIIIIIIIIIIIIIIIIIIIIIIIIIIIIIIIIIIIIIIIIIIIIIIIIIIIIIIIIIIIIIIIIIIIIIIIIIIIIIIIIIIIIIIIIIIIIIIIIIIIIIIIIIIIIIIIIIIIIIIIIIIIIIIIIIIIIIIIIIIIIIIIIIIIIIIIIIIIIIIIIIIIIIIIIIIIIIIIIIIIIIIIIIIIIIIIIIIIIIIIIIIIIIIIIIIIIIIIIIIIIIIIIIIIIIIIIIIIIIIIIIIIIIIGGGAAA
@7001253F:639:HTNW7BCX2:1:1105:2844:2657 1:N:0:AGGCAGATA+TATCCTCTT
GCGTAAGAGGCACGTCTGTGTGGTCGTCGGAGACCCCAAATCAATCGGGCCTAAGAC
+
IIIIIIIIIIIIIIIIIIIIIIIIIIIIIIIIIIIIIIIIIIIIIIIIIIIIIIIII
@7001253F:639:HTNW7BCX2:1:1105:2994:2670 1:N:0:AGGCAGATA+TATCCTCTT
TTCTAGCTGGCACGTCTGTTTGGGCGTCACACGTCGTTGCCACCCCACTACTCCCTCGGGATCGCGGGGGGCGGATGATGGCCTCCCGTACGCTCCGTCGCGCGGTTGGCATAAATACCAAGTCCTCGGCGACGCACGCCACGACAATCGGTGGTTGCGAAACCTCGGTTGCCCGTCGCGTGCGGTCGTCGCGCATCGAGGGCTCGAAAACATGCTCGGCTACGGCTTGGCTTTCAACGCGACCCCAAGTCAGTCGGGCGGAGCCT
+
GGGGGGIIIIIGIIIIIIIIIIIIIIIIIIIIIIIIIIIIIIIIIIIIIIIIIIIIIIIIIIIIIIIIIIIIIIIIIIIIIIIIIIIIIIIIIIIIIIIIIIIIIIIIIIIIIIIIIIIIIIIIIIIIIIIIIIIIIIIIIIIIIIIIIIIIIIIIIIIIIIIIIIIIIIIIIIIIIIIIIIIIIIIIIIIIIIIIIIIIIIIIIIIIIIIIIIIIIIIIIIIIIIIIIIIIIIIIIIIIIIIIIIIIIIGGGGIGGAAGGAG<.<
@7001253F:639:HTNW7BCX2:1:1105:2891:2748 1:N:0:AGGCAGAAA+TATCCTCTT
TTCTAGCTGGCACGTCTGTCTGGGCATCACGTAAAACACGCTTCCACCCCAAAACTCTGGGGCGGGACGCGGCATGTGGCTCCCCGTCTCGCAAGGGGCGGTGGGCCGAAGTTCCGGCTGCCGGCTTAACTTGCCGGACACAGCGCGTGGTAGGCGATCTCGCTATACTAAACGCAGTGCATTCGACACTTGGCCGACATGATTGCCTCAATAGACCCTAGTAACGGAGCGTAGGACGCTTTGACCGAGACCCCAGGTCAGACGGGACTGAGCG
+
GGGGGIIIIIIIIIIIIIIIIIIIIIIGGIIIIIIIIIIIIIIIIIIIIIIIIIIIIIIIIIIIIIIIIIIIIIIIIIIIIIIIIIIIIIIIIIIIIIIIIIIIIIIIIIIIIIIIIIIIIIIIIIIIIIIIIIIIIIIIIIIIIIIIIIIIIIIIIIIIIIIIIIIIIIIIIIIIIIIIIIIIIIIIIIIIIIIIIIIIIIIIIIIIIIIIIIIIIIIIIIIIIIIIIIIIIIIIIIIIIIIIIIIIIIGIIIIGGIGIIIIIIIIGIAGAGG
@7001253F:639:HTNW7BCX2:1:1105:3079:2588 1:N:0:AGGCAGAAA+TATCCTCTT
TTATGCGAGGCACGTCTGTTTGGGCGTCACGCCAAATACGCTCCCACGTCCTCATTAGGCACTGAGATGCGGCATGTGGCTCCCCGTCACGAAAGGGGCGGTGGGCCGAAGTTGCGGCTGCCGGCTTATTGTGTCGGACACAGCGCGTGGTGGGCGACCTCGCTTTACTTACCGCAGTGCAACCGACATGTAGCCGACGTAATGACCTTTGATTGACCCTATAAAAGGAGCGCATGACGCTTCGACCGAGACCCCAGATCAATCGGGGGAGCTAC
+
AGA.<GGAGGIIIIIIIIIIIIIIIIIIIIIIIIIIIIIIIIIIIIIIIIIIIIIIIIIIIIIIIIIIIIIIIIIIIIIIIIIIIIIIIIIIIIIIIIIIIIIIIIIIIIIIIIIIIIIIIIIIIIIIIIIIIIIIIIIIIIIIIIIIIIIIIIIIIIIIIIIIIIIIIIIIIIIIIIIIIIIIIIIIIIIIIIIIIIIIIIIIIIIIIIIIIIIIIIIIIIIIIIIIIIIIIIIIIIIIIIIIIIIIIIA.IIIGGAGIGGGGGGGGIGGGGGA
@7001253F:639:HTNW7BCX2:1:1105:3064:2625 1:N:0:AGGCAGACA+TATCCTCTT
TTCTAGCTGGCACGTCTGTGTGGGCGTCACATATCGAAGCCTCTTGCCAATTTCCTATTGATTGGTATTGTGCAAGATGATGTTGGCCTCCCGTGAGCACCATCGCCTCATGGTTGGTTGAAAATCGAGACCTTGGTAGAGTGTGCCATGATAAATGGTGCATGTGTTAAGCACGAGACCAAACAATCATGCGCTGCTCTATTGAATTTAGCCTCTTTTACCCACATGCGTGTCTAAACACTCGTGACGAGACCCCAAGTCAATCGGGCCTAAGAC
+
GGGGGGIIIIIIIIIIIIIIIIGGIGIIIIIIIIIIIIIIIIIIIIIIIIIIIIIIIIIIIIIIIIIIIIIIIIIIIIIIIIIIIIIIIIIIIIIIIIIIIIIIIIIIIIIIIIIIIIIIIIIIIIIIIIIIIIIIIIIIIIIIIIIIIIIIIIIIIIIIIIIIIIIIIIIIIIIIIIIIIIIIIIIIIIIIIIIIIIIIIIIIIIIIIIIIIIIIIIIIIIIIIIIIIIIIIIIIIIIIIIIIIIIIIIGGAIGGGIIIIIGGIIIIIIGGAGGG
@7001253F:639:HTNW7BCX2:1:1105:3001:2627 1:N:0:AGGCAGATA+TATCCTCTT
CTATTAAGGGCACGTCTGCTTGGGCGTCTCACAACGCGTCGCCCCCCACCCTTTCGTGGAGGGGGCGGATACTGGCTCCCCGTACGCCCCGCGTGCGGTCGGCCTAAAAGCGAGTCCCGACGATCGAAGTCGTGGCAATTGGTGGTTGTAAAATGCCGTTTCTCTTTGTCGCGTGCTTCCTTCGGTATGGTTGGCTCCCTGACCCTGAAGCTCCATGCATTTGGTGCCTCGATCGCGACCCCAAGTCAAGCGGGCCTAAGAC
+
<G.GA<GAGGIIIIIIIIIIIIIIIIIIIIIIIIIIIIIIIIIIIIIIIIIIIIIIIIIIIIIIIIIIIIIIIIIIIIIIIIIIIIIIIIIIIIIIIIIIIIIIIIIIIIIIIIIIIIIIIIIIIIIIIIIIIIIIIIIIIIIIIIIIIIIIIIIIIIIIIIIIIIIIIIIIIIIIIIIIIIIIIIIIIIIIIIIIIIIIIIIIIIIIIIIIIIIIIIIIIIIIIIIIIIIIIIIIIIIIIIIIIIIIIIGIGGGIGAGGAG
@7001253F:639:HTNW7BCX2:1:1105:3233:2739 1:N:0:AGGCAGAAA+TATCCTCTT
TTCTAGCTGGCACGTCTGTGTGGGCGTCACGTAAAACACGCTTCCACCCCAAAACTCTGGGGTGGGACGCGGCATGTGGCTCCCCGTCTCGCAAGGGGCGGTGGGCCGAAGTTCCGGCTGCCGGCTTAACTTGCCGGACACAGCGCGTGGTAGGCGATCTCGCTATACTAAACGCAGTGCATCCGACACTTGGCCGACATGATTGCCTCAATAGACCCTAGTAACGGAGCGTAGGACGCTTTGACCGTGACCTCAGGTCAAACGGGACTGAGCG
+
GGG.<GGIIIIIIIIIIIIGIIIIIIIIIIIIIIIIIIIIIIIIIIIIIIIIIIIIIIIIIIIIIIIIIIIIIIIIIIIIIIIIIIIIIIIIIIIIIIIIIIIIIIIIIIIIIIIIIIIIIIIIIIIIIIIIIIIIIIIIIIIIIIIIIIIIIIIIIIIIIIIIIIIIIIIIIIIIIIIIIIIIIIIIIIIIIIIIIIIIIIIIIIIIIIIIIIIIIIIIIIIIIIIIIIIIIIIIIIIIIIIIIIIIIIIIIIIGGGGIIIIIIGIIGGGAGG
@7001253F:639:HTNW7BCX2:1:1105:3331:2608 1:N:0:AGGCAGAAA+TATCCTCTT
CTATTAAGGGCACGTCTGTGTGGGCGTCACGTAAAACACGCTTCCACCCCAAAACTCTGGGGCGGGACGCGGCATGTGGCTCCCCGTCTCGCAAGGGGCGGTGGGCCGAAGTTCCGGCTGCCGGCTTAACTTGCCGGACACAGCGCGTGGTAGGCGATCTCGCTATACTAAACGCAGTGCATCCGACACTTGGCCGACATGATTGCCTCAATAGACCCTAGTAACGGAGCGTATGACGCTTTGATCGTGACCCCAAATCAGACGGGACTGAGCG
+
GGAAGGGGIIIGIIGIIGIIIIIIIIIIIIIIIIIIIIIIIIIIIIIIIIIIIIIIIIIIIIIIIIIIIIIIIIIIIIIIIIIIIIIIIIIIIIIIIIIIIIIIIIIIIIIIIIIIIIIIIIIIIIIIIIIIIIIIIIIIIIIIIIIIIIIIIIIIIIIIIIIIIIIIIIIIIIIIIIIIIIIIIIIIIIIIIIIIIIIIIIIIIIIIIIIIIIIIIIIIIIIIIIIIIIIIIIIIIIIIIIIIIIIIIIGGGGIIGAGIIGGGGGGIGGAGGA
@7001253F:639:HTNW7BCX2:1:1105:3470:2692 1:N:0:AGGCAGAAA+TATCCTCTT
TTCTAGCTGGCACGTCTGTGTGGCAGATGGAGACCTCAGGTCAAACGGGCCTAAGAC
+
IIGIIIIIIIIIIIIIIIIIIIIIIIIIIIIIIIIIIIIIIIIIIIIIIIIIIIIII
@7001253F:639:HTNW7BCX2:1:1105:3322:2694 1:N:0:AGGCAGACA+TATCCTCTT
CCTAGAGTGGCACGCCTGCGTGGGCGTCACGCACCGCGTCGCCCCCACCCCAAACCACTGGGATCGGGGGCGGACTGTGGCCCCCCGTGCGCTCCTCGCTCGCGGTCGGCCTAAACACAGACCCCGTGGCCTCGAAAAGCCGCGACGTTTGGTGGTTCACTCGTGCCCCAAGCATCGCGTCGCGGCCTTGGTGGCCCACGGGAGCTCAAAGGACCCTGAGGAGGAGGACCGTGTCACCCTCGAGTGCCAAGGAGAACCTCCCTAACCGTTGCGACCTCAGATCAAACGGGTCGACGTC
+
GGGAGGIGIIIIIIIIIIIIIIIIIIIIIIIIIIIIIIIIGIIIIIIIIIIIIIIIIIIIIIIIIIIIIIGIIIIIIIIIIIIIIIIIIIIIIIIIIIIIIIIIIIIIIIIIIIIIIIIIGIIIIIIIIIIIIIIIIIIIIIIIIIIIIIIIIIIIIIIIIIIIIIIIIIIIIIIIIIIIIIIIIIIIIIIIIIIIIIIIIIIIIIIIIIIIIIIIIIIIIIIIIIIIIIIIIIIIIIIIIIIIIIIIIIGGGGGGGGGAIGGGGGAGG.<IIIGGGGG<GGGIIIIGGA<IGGAGAG
@7001253F:639:HTNW7BCX2:1:1105:3573:2606 1:N:0:AGGCAGACA+TATCCTCTT
CCTAGAGTGGCACGTCTGCTTAGCGACCCCAAATCAAACGGGTGCAGCTA
+
IIIIIIIIIIIIIIIIIIIIIIIIIIIIIIIIIIIIIIIIIIIIIIIIII
@7001253F:639:HTNW7BCX2:1:1105:3894:2546 1:N:0:AGGCAGACA+TATCCGCTT
GCGTAAGAGGCACGTCTGCGTGGGCGTCACGCACCGCGTCGCCCCCCACCCAAACCATTGGGATGGGGGGCGGACTGTGGCCCCCCGTGCGCTCCTCGCTCGCGGTCGGCCTAAACACAGACCCCGTGGCCGCGAAACGCCGCGACGTTTGGTGGTTTACTCGTGGCCCTGCGCCTCGAGCATCGCGTCGCGGCCTTGGCGGCCCATGGGAGCTCAAAGGACCCTGAGGAGGACCGTGTCACCCTCGAGTGGCGCCGGAACCTCCTAACCGTTGCGACCCCAAATCAGTCGGGACTCGCTA
+
GGGGGGIIIIIIIIIIIIIIGGIIGIIIIIIIIIIGIGIIIIIIIIIIIIIIIIIIIIIIIIIIIIIIIIIIIIGIIIIIIIIIIIIIIIIIIIIIIIIIIIIIIIIIIIIIIIIIIIIIIIIIIIIIIIIIIIIIIIIIIIIIIIIIIIIIIIIIIIIIIIIIIIIIIIIIIIIIIIIIIIIIIIIIIIIIIIIIIIIIIIIIIIIIIIIIIIIIIIIIIIIIIIIIIIIIIIIIIIIIIIIIIIIIIIGGGGIGIIGGGGGGGAGGGIIIGIIIIIIIGGGIGGAGGAIIIIIIAGGGA
@7001253F:639:HTNW7BCX2:1:1105:3782:2598 1:N:0:AGGCAGAAA+TATCCTCTT
TTCTAGCTGGCACGTCTGTTTGGGCGTCACGCACCGCGTCGCCCCCCACCCAAACCATTGGGATGGGGGGCGGACTGTGGCCCCCCGTGCGCTCCTCGCTCGCGGTCGGCCTAAACACAGACCCCGTGGCCGCGAAACGCCGCGACGTTTGGTGGTTTACTCGTGGCCCTGCGCCTCGAGCATCGCGTCGCGGCCTTGGCGGCCCATGGGAGCTCAAAGGACCCTGAGGAGGACCGTGTCACCCTCGAGTGGCGCCGGAACCTCCTAACCGTTGCGACCTCAAATCAAACGGGTCGACGTC
+
AGGAGIIIIIIIIIIIIIIIIIIIGIIIIIGIIIIIIIIIIIIIIIIIIIIIIIIIIIIIIIIGIIIIIIIIIIIIIIIIIIIIIIIIIIIIIIIIIIIIIIIIIIIIIIIIIIIIIIIIIIIIIIIIIIIIIIIIIIIIIIIIIIIIIIIIIIIIIIIIIIIIIIIIIIIIIIIIIIIIIIIIIIIIIIIIIIIIIIIIIIIIIIIIIIIIIIIIIIIIIIIIIIIIIIIIIIIIIIIIIIIIIIIIIAGAGAGGGIIIGGGAGGGGGAAA.GGGGGGGIGGGGGG<GGGIIGIIGGGGA
@7001253F:639:HTNW7BCX2:1:1105:3838:2599 1:N:0:AGGCAGAAA+TATCCTCTT
TCGACTAGGGCACGTCTGTCTGGGCGTCACGCACCGCGTCGCCCCCAACCCCCTCCGGGGGGACGGGGGTGGAGACTGGCCTGCATGAGGCCGGCCTAAATGCAGACCCCGCGGCCGCGAGAACGGCGCGACGATTGGTGGCGTACTTCATGGCATTGCGTCGGGCCCTCTGCGGCCCCCGGAAGATCATCGGCCCACACATTCTACCGTTGTGACCCCAAATCAAACGGGGCGTAGTA
+
III7IIIIIIIIIIIIIIIIIIIIIIIIIIIIIIIIIIIIIIIIIIIIIIIIIIIIIIIIIIIIIIIIIIIIIIIIIIIIIIIIIIIIIIIIIIIIIIIIIIIIIIIIIIIIIIIIIIIIIIIIIIIIIIIIIIIIIIIIIIIIIIIIIIIIIIIIIIIIIIIIIIIIIIIIIIIIIIIIIIIIIIIIIIIIIIIIIIIIIIIIIIIIIIIIIIIIIIIIIIIIIIIIIIIIIIIIIII
@7001253F:639:HTNW7BCX2:1:1105:3866:2622 1:N:0:AGGCAGACA+TATCCTCTT
GCGAAAGAGGCACGCCTGTTTGGGCGTCTCACAACGCGTCGCCCCCCACCCTTTCGTGGAGGGGGCGGATACTGGCTCCCCGTACGCCCCGCGTGCGGTCGGCCTAAAAGCGAGTCCCGACGATCGAAGTCGTGGCAATTGGTGGTTGTAAAATGCCGTTTCTCTTTGTCGCGCGCTTCCTTCGGTATGGTTGGCTCCCTGACCCTGAAGCTCCATGCATTTGGTGCCTCGATCGAGACCCCAGGTCAATCGGGACTGAGCG
+
GAA..<GGGGIIIIIIIIIIIIIIIIIIIIIIIIIIIIIIIIIIIIIIIIIIIIIIIIIIIIIIIIIIIIIIIIIIIIIIIIIIIIIIIIIIIIIIIIIIIIIIIIIIIIIIIIIIIIIIIIIIIIIIIIIIIIIIIIIIIIIIIIIIIIIIIIIIIIIIIIIIIIIIIIIIIIIIIIIIIIIIIIIIIIIIIIIIIIIIIIIIIIIIIIIIIIIIIIIIIIIIIIIIIIIIIIIIIIIIIIIIIIIIIIIIIIIIGAGGGG
@7001253F:639:HTNW7BCX2:1:1105:3847:2655 1:N:0:AGGCAGACA+TATCCTCTT
CTATTAAGGGCACGCCTGTTTGGGCGTCACACAACGCGTCGCCCCCCACCCTTTCGTGGAGGGGGCGGATACTGGCTCCCCGTACGCCCCGCGTGCGGTCGGCCTAAAAGCGAGTCCCGACGATCGAAGTCGTGGCAATTGGTGGTTGTAAAATGCCGTTTCTCTTTGTCGCGTGCTTCCTTCGGTATGGTTGGCTCCCTGACCCTGAAGCTCCATGCATTTGGTGCCTCGATCGCGACCCCAGATCAAACGGGCCTAAGAC
+
GGG.<<GGGGGIIIIIIIIIIIIIIIIIIIIIIIIIIIIIIIIIIIIIIIIIIIIIIIIIIIIIIIIIIIIIIIIIIIIIIIIIIIIIIIIIIIIIIIIIIIIIIIIIIIIIIIIIIIIIIIIIIIIIIIIIIIIIIIIIIIIIIIIIIIIIIIIIIIIIIIIIIIIIIIIIIIIIIIIIIIIIIIIIIIIIIIIIIIIIIIIIIIIIIIIIIIIIIIIIIIIIIIIIIIIIIIIIIIIIIIIIIIIIIIIGGG.IGAAGGA
@7001253F:639:HTNW7BCX2:1:1105:3777:2708 1:N:0:AGGCAGAAA+TATCCTCTT
TTCTAGCTGGCACGCCTGTGTGGGCGTCACGCATCACGTCGCCCCCACCAAGCCCACCTCTTTGGAGGGAGGCGTTGGAATGGGGCGGAGATTGGTCTCCCGTGCTTTAGTGCGGTTGGCCTAAATGGGAGCCTCCTCAAGAGTGACGCACGGCTAGTGGTGGTTGTTATGACTGTCGTCTCTTTGCTGTGCGTTTTGATTCTTGGGGTAAAAGCTCTTAAATCACCCTGACCCGTTGTCTTTTGATGACGATTCGATCGTGACCCCAAATCAGTCGGGATGCGCAG
+
GGGGGIIIGIIIIIGIGIIIIIGIGIIIIIIIIIIIIIIIIIIIIIIIIIIIIIIIIIIIIIIIIIIIIIIIIIIIIIIIIIIIIIIIIIIIIIIIIIIIIIIIIIIIIIIIIIIIIIIIIIIIIIIIIIIIIIIIIIIIIIIIIIIIIIIIIIIIIIIIIIIIIIIIIIIIIIIIIIIIIIIIIIIIIIIIIIIIIIIIIIIIIIIIIIIIIIIIIIIIIIIIIIIIIIIIIIIIIIIIIIIIIIIIIIGGGGGAGGGGGGGGIGGGIGGGGG..GGGGGIGGAGG
@7001253F:639:HTNW7BCX2:1:1105:4180:2501 1:N:0:AGGCAGAAA+TATCCTCTT
CCTCGAGTGGCACGTCTGTTTGGGCGTCACGTCAAACACGCTCCCACCACTCATCGGGAAGTGGGACGCGGCATGTGGCCCCCCGTTTCGCAAGGTACGGTGGGCCTAAGATGTGGCTGCCGGCCTATCGTGCCGGACACAGCGCGTGGTGGGCGATCTCGCTTTACTTACCGCAGTGCATACGGACCGTAGCCGATGTTATGGCCTTAAGGACCCAAAGAACGGAGCACTTGATGCTTCGACCGCGACCCCAGGTCAAACGGGCGATCAGT
+
<G.AG<GGGIIIIIIIIIIIIIIIIIIIIIIIIIIIIIIIIIIGIIIIIIIIIIIIIIIIIIIIIIIIIIIIIIIIIIIIIIIIIIIIIIIIIIIIIIIIIIIIIIIIIIIIIIIIIIIIIIIIIIIIIIIIIIIIIIIIIIIIIIIIIIIIIIIIIIIIIIIIIIIIIIIIIIIIIIIIIIIIIIIIIIIIIIIIIIIIIIIIIIIIIIIIIIIIIIIIIIIIIIIIIIIIIIIIIIIIIIIIIIIIIIIIIIIIIIIIIIIIGIIGAGAA
@7001253F:639:HTNW7BCX2:1:1105:4185:2588 1:N:0:AGGCAGAAA+TATCCTCTT
CCTCGAGTGGCACGTCTGTGTGGTTACCTGGCCCAGGCGGCGGACGGCATCGCCAAGGCGCACGCGGCGGGAATCGTCCACCGAGACCCCAGATCAATCGGGTAGCGCTC
+
IIIGIIIIIIIIIIIIIIIIIIIIIIIIIIIIIIIIIIIIIIIIIIIIIIIIIIIIIIIIIIIIIIIIIIIIIIIIIIIIIIIIIIIIIIIIIIIIIIIIIIIIIIIIII
@7001253F:639:HTNW7BCX2:1:1105:4144:2659 1:N:0:AGGCAGAAA+TATCCTCTT
GCGTAAGAGGCACGTCTGTGTGGGCGTCACGCACCGTTGCCCCCCAAACCCCCTCAGTCCTCCACGGAGGATTGGCGAGGCGCGTGGGGGGCGTAAAGTGGCTTCCCGTCGGCTTTGTCCCGCGGTTGGCCTAAAACTGAATCCCTAGCCGCGGTGCGCGCGGCATTCGGTGGTCATCGATCCCTTTCGTTACCCCGCCGCGCGCTCACGTGCCGCGAAGGATGTCACACTAGTAAACCCGACGCCTCGCTTTGTGAAGAGCGGAGCCTACAACGTGACCCCAGGTCAAGCGGGTAGCGCTC
+
GGGGGGIIIIIIIIIIIIIIIIIIIIIIIIIIIIIIIIIIIIIGIIIIIIIIIIIIIIIIIIIIIIIIIIIIIIIIIIIIIIIIIIIIIIIIIIIIIIIIIIIIIIIIIIIIIIIIIIIIIIIIIIIIIIIIIIIIIIIIIIIIIIIIIIIIIIIIIIIIIIIIIIIIIIIIIIIIIIIIIIIIIIIIIIIIIIIIIIIIIIIIIIIIIIIIIIIIIIIIIIIIIIIIIIIIIIIIIIIIIIIIIIIIIIIGGGIIIGIGIGIIIIIIIIIIIGIIGIIGGIIGIIIIGGGIIGIGIGGGGG
@7001253F:639:HTNW7BCX2:1:1105:4066:2723 1:N:0:AGGCAGACA+TATCCTCTT
GAGCCTTAGGCACGCCTGTCTGGGCGTCTCACAACGCGTCGCCCCCCACCCTTTCGTGGAGGGGGCGGATACTGGCTCCCCGTACGCCCCGCGTGCGGTCGGCCTAAAAGCGAGTCCCGACGATCGAAGTCGTGGCAATTGGTGGTTGTAAAATGCCGTTTCTCTTTGTCGCGTGCTTCCTTCGGTATGGTTGGCTCCCTGACCCTGAAGCTCCATGCATTTGGTGCCTCGATCGCGACCTCAAATCAAACGGGTGCAGCTA
+
.<<G.GGGIIIIIIIIIIIIIIIIIIIIIIIIIIIIIIIIIIIIIIIIIIIIIIIIIIIIIIIIIIIIIIIIIIIIIIIIIIIIIIIIIIIIIIIIIIIIIIIIIIIIIIIIIIIIIIIIIIIIIIIIIIIIIIIIIIIIIIIIIIIIIIIIIIIIIIIIIIIIIIIIIIIIIIIIIIIIIIIIIIIIIIIIIIIIIIIIIIIIIIIIIIIIIIIIIIIIIIIIIIIIIIIIIIIIIIIIIIIIIIIIIIIIGGGGGGGGGG
@7001253F:639:HTNW7BCX2:1:1105:4145:2726 1:N:0:AGGCAGACA+TATCCTCTT
TTCTAGCTGGCACGTCTGTGTGGGCGTCACATATCGAAGCCTCTTGACAATTTCCTATTGATTGGTATTGTGCAAGATGATGTTGGCCTCCCGTGAGCACCATCGCCTCATGGTTGGTTGAAAATCGAGACCTTGGTAGAGTGTGCCATGATAAATGGTGCATGTGTTAAGCACGAGACCAAACAATCATGTGCTGCTCTATTGAATTTAGCCTCTTTTACCCACATGCGTGTCTAAACGCTCGTGATGAGACCCCAAGTCAGACGGGACGAAGAC
+
GGA.<.<<GGIIIIGIIIIGGIIIAGIIIIIIIIIIIIIIIIIIII.IIIIAIGGIIIIIIIIIIIIIIIIIIIIIIGIIIIIIIIGIIIGIIIII;IIIIIIIIIGIIIIIIIIIIIIIIGIIGIIIIIIIAIIIIIIIIIIIIIIIIIIIIIIII;III;III;IIIIIIIIIIIIIGIIIIIIII;;II;IIIGIIIII;IIII;II;IIIIIIIIIIIIDII;DDIIIDIIIIIIIIIIIIIIIIIGIIIGGAAGGAAG.IGG<...<..G<
@7001253F:639:HTNW7BCX2:1:1105:4391:2561 1:N:0:AGGCAGAAA+TATCCTCTT
TCGCCTAGGGCACGTCTGTGTGGGCGTCACACGTCGTTGCCCCTCCCAACCCCTTCGGGAGTTGGATGGGACGGATGATGGCCTCCCGTGTGCCCGGTCACGCGGCTGGCATAAATAACAGGTCCTCGGCGACTAACGCCACGACAATCGGTGGTTATCAAACCTCGGTATCCTGTCGCGCGCGCGTCGTTCGTGGATTTCCTATCCAATGCGTGTCGATTCGTCGACGCTTTCAACGTGACCCCAGGTCAATCGGGTGCAGCTA
+
<...GGGGGGIIIIIIIIIIIIIIIIIIIIIIIIIIIIIIIIIIIIIIIIIIIIIIIIIIIIIIIIIIIIIIIIIIIIIIIIIIIIIIIIIIIIIIIIIIIIIIIIIIIIIIIIIIIIIIIIIIIIIIIIIIIIIIIIIIIIIIIIIIIIIIIIIIIIIIIIIIIIIIIIIIIIIIIIIIIIIIIIIIIIIIIIIIIIIIIIIIIIIIIIIIIIIIIIIIIIIIIIIIIIIIIIIIIIIIIIIIIIIIIDIGGGGIIGGAGGAGG
@7001253F:639:HTNW7BCX2:1:1105:4365:2588 1:N:0:AGGCAGATA+TATCCTCTT
CCTCGAGTGGCACGTCTGTCTGGGCGTCACATATCGAAGCCTCTTGCCAATTTCCTATTGATTGGTATTGTGCAAGATGATGTTGGCCTCCCGTGAGCACCATCGCCTCATGGTTGGTTGAAAATCGAGACCTTGGTAGAGTGTGCCATGATAAATGGTGCATGTGTTAAGCACGAGACCAAACAATCATGTGCTGCTCTATTGAATTTAGCCTCTTTTACCCACATGCGTGTCTAAACGCTCGTGATGCGACCCCAAGTCAAACGGGACTGAGCG
+
GGGAGGGGGIIIIIIIIIIIIIIIIIIIIIIIIIIIIIIIIIIIIIIIIIIIIIIIIIIIIIIIIIIIIIIIIIIIIIIIIIIIIIIIIIIIIIIIIIIIIIIIIIIIIIIIIIIIIIIIIIIIIIIIIIIIIIIIIIIIIIIIIIIIIIIIIIIIIIIIIIIIIIIIIIIIIIIIIIIIIIIIIIIIIIIIIIIIIIIIIIIIIIIIIIIIIIIIIIIIIIIIIIIIIIIIIIIIIIIIIIIIIIIIIIIGGGGIIIIGIGGGGIIIIIGGGGAG
@7001253F:639:HTNW7BCX2:1:1105:4458:2606 1:N:0:AGGCAGAAA+TATCCTCTT
TTCTAGCTGGCACGTCTGCGTGGGCGTCACGCCAAAACACGCTCCCACACCCCTCATTGGGAATCGGGATGCGGCATCTGGTCCCTCGTCTCGCAAGGGGCGGTGGACCGAAGTTCGGGCTGCCGGCGTACCGTGTCGAACACAGCGCGTGGTGGGCGTCTTTGCTTTATCAACGCAGTGCATACGACGCGTAGCCGGCATGATGGCCTCAAAACGACCCAACAAACGTAGCGCACGTCGCTTCGACCGTGACCTCAGATCAATCGGGACTGAGCG
+
GGGAGGGIGIIIIIIIIIIIIIIIIIIIIIIIIIIIIIIIIIIIIIIIIIIIIIIIIIIIIIIIIIIIIIIIIIIIIIIIIIIIIIIIIIIIIIIIIIIIIIIIIIIIIIIIIIIIIIIIIIIIIIIIIIIIIIIIIIIIIIIIIIIIIIIIIIIIIIIIIIIIIIIIIIIIIIIIIIIIIIIIIIIIIIIIIIIIIIIIIIIIIIIIIIIIIIIIIIIIIIIIIIIIIIIIIIIIIIIIIIIIIIIIIIIIIIGIIIIIIIGIGIGGGGGGGGGG
@7001253F:639:HTNW7BCX2:1:1105:4367:2658 1:N:0:AGGCAGAAA+TATCCTCTT
GCGTAAGAGGCACGCCTGTGTGGGCGTCACGCACCGCGTCCCCCCCCACCCCAAACCACTGGGATGGGGGGCGGACTGTGGCCCCCCGGGCGCTCCTCGATCGCGGTCGGCCTAAACACAGACCCTGTGGCCTCGAAAAGCCGCGACGGTTGGTGGTTCACTTGTGGCCTCCTGCCCCAAGCACCGCGTCGCGGCCTTGGTGGCCCACGGGTGCTCAAACGCCCCTGAGGAGGGGGGCCCCGTCAGCCTCGCGTGCGAAGGGGAACTTCCCTAACCGTTGCGACCCCCAATCAATCGGGCGGAGACT
+
.GAGAGGAGGIIGIGIIIGAGGGIIIIIIIIIGAG.A.<...<GG<G.AAGGGGIIAGAIII;;I.I;I;IDIIA;IIGI;II;I<I<.;IIII;I;ID.<;I<GI;;I;IIGDIIIGIII;IIIIDIIIIIII<;IG;II;IIII;;.IIIIIII;IIIII;III<I;ID.I<IIIIA;;;;.;IIIDDIIIIII<IIIII;I;I;IGIIAIIIIIII<I..IDIIIII.<;.D;.II.I;D;;.DDII...<<........<..<<.<..GGGG<...G<<<.<<..G<<<..AA.<.G<...G<
@7001253F:639:HTNW7BCX2:1:1105:4423:2660 1:N:0:AGGCAGAAA+TATCCTCTT
CCTCGAGTGGCACGCCTGTTTGGGCGTCACGCATCGCGTCGCCCCCTCCAAAATCCCTATGGATCTTGGAGCGGGAGCGGAAATTGGTCTCCCGTGCGCCTCCGGGCTCGTGGCCGGCCTAAATTAGATCCTGCATCGACGGATGCCTCGACCAGTGGTGGTTGAAAAACTCTCTTGCTGTCGAGCTGCACGACGCTTGCTAGGCATCGTCCAAACCCACCGGCGCTTCGCGTGCCTACGACCGCGACCCCAAATCAAACGGGACTGAGCG
+
GGGAGGGGGIIIIIIIIIIIIIIIIIIIIIIIIIIIIIIIIIIIIIIIIIIIIIIIIIIIIIIIIIIIIIIIIIIIIIIIIIIIIIIIIIIIIIIIIIIIIIIIIIIIIIIIIIIIIIIIIIIIIIIIIIIIIIIIIIIIIIIIIIIIIIIIIIIIIIIIIIIIIIIIIIIIIIIIIIIIIIIIIIIIIIIIIIIIIIIIIIIIIIIIIIIIIIIIIIIIIIIIIIIIIIIIIIIIIIIIIIIIIIIIIIGGGGAGGAGIIIIGGGGAAAG
@7001253F:639:HTNW7BCX2:1:1105:4688:2561 1:N:0:AGGCAGAAA+TATCCTCTT
GCGTAAGAGGCACGTCTGCCTGGGCGTCGCACGTCGTTGCCCCCCCATCTACTCCTTCGGGATTGCGGGGGGCGGATGATGGCCTCCCGTGCGCCTCGTCGCGCGGTTGGCCTAAATGCCAAGTCCTCGGCGACGCACGCCACGACAATCGGTGGTTGCGAAACCTCGGTTGCCTGTCGTGTGCGGTCGTCGCGCATCGAGGGCTCGAAAAAATTGCCGGGCTTCGGCTCGACTTTCAACGCGACCTCAGATCAGGCGGGTGCAGCTA
+
AGGGGGGGGIIIIGGGIIIIIIIIIIIIIIIIIIIIIIGIIIIIIIIIIIIIIIIIIIIIIIIIIIIIIIIIIIIIIIIIIIIIIIIIIIIIIIIIIIIIIIIIIIIIIIIIIIIIIIIIIIIIIIIIIIIIIIIIIIIIIIIIIIIIIIIIIIIIIIIIIIIIIIIIIIIIIIIIIIIIIIIIIIIIIIIIIIIIIIIIIIIIIIIIIIIIIIIIIIIIIIIIIIIIIIIIIIIIIIIIIIIIIIIIIIIIIIGIIIIIIGGAGGGA
@7001253F:639:HTNW7BCX2:1:1105:4594:2652 1:N:0:AGGCAGAAA+TATCCTCTT
TCGCCTAGGGCACGCCTGCTTGGGCGTCACACGTCGTTGCCCCTCCCAACCCCTTCGGGAGTTGGATGGGACGGATGATGGCCTCCCGTGTGCCCGGTCACGCGGTTGGCATAAATAACAGGTCCTCGGCGACTAACGCCACGACAATCGGTGGTTATCAAACCTCGGTATCCTGTCGCGCGCGCGTCGTTCGTGGATTTCCTATCCAATGCGTGTCGATTCGTCGACGCTTTCAACGCGACCCCAAATCAAACGGGTGCAGCTA
+
AGGA<AGIGIIIIIIIIIIIIIIIIIIIIIIIIIIIIIIIIIIIIIIIIIIIIIIIIIIIIIIIIIIIIIIIIIIIIIIIIIIIIIIIIIIIIIIIIIIIIIIIIIIIIIIIIIIIIIIIIIIIIIIIIIIIIIIIIIIIIIIIIIIIIIIIIIIIIIIIIIIIIIIIIIIIIIIIIIIIIIIIIIIIIIIIIIIIIIIIIIIIIIIIIIIIIIIIIIIIIIIIIIIIIIIIIIIIIIIIIIIIIIIIIIGGGIIIGIIGGGGAG
@7001253F:639:HTNW7BCX2:1:1105:4990:2553 1:N:0:AGGCAGACA+TATCCTCTT
CCTAGAGTGGCACGTCTGTTTGGTAAAGTCGATCGCGACCCCAAGTCAGTCGGGTACGCTGC
+
IIIIGIIIIIIIIIIIIIIIIIIIIIIIIIIIIIIIIIIIIIIIIIIIIIIIIIIIIIIIII
@7001253F:639:HTNW7BCX2:1:1105:4894:2595 1:N:0:AGGCAGAAA+TATCCTCTT
TTCTAGCTGGCACGCCTGTGTGGGCGTCACGTCAAACACGCTCCCACCACTCATCGGGAAGTGGGACGCGGCATGTGGCCCCCCGTTTCGCAAGGTACGGTGGGCCTAAGATGTGGCTGCCGGCCTATCGTGCCGGACACAGCGCGTGGTGGGCGATCTCGCTTTACTTACCGCAGTGCATACGGACCGTAGCCGATGTTATGGCCTTAAGGACCCAAAGAACGGAGCACTTGATGCTTCGACCGAGACCTCAGATCAAACGGGTGCAGCTA
+
GGGGGGIGIGGIIGIIIIIIIIIIGIIIIIIIIIIIIIIIIIIIIIIIIIIIIIIIIIIIIIIIIIIIIIIIIIIIIIIIIIIIIIIIIIIIIIIIIIIIIIIIIIIIIIIIIIIIIIIIIIIIIIIIIIIIIIIIIIIIIIIIIIIIIIIIIIIIIIIIIIIIIIIIIIIIIIIIIIIIIIIIIIIIIIIIIIIIIIIIIIIIIIIIIIIIIIIIIIIIIIIIIIIIIIIIIIIIIIIIIIIIIIIIIIIIIGIGIIIIIIIIIIIGGGGG
@7001253F:639:HTNW7BCX2:1:1105:4852:2723 1:N:0:AGGCAGACA+TATCCTCTT
CTATTAAGGGCACGCTGTTTGGGCGTCTCACAACGCGTCGCCCCCCCACCCTTTCGTGGATGGGGCGGATACTGGCTCCCCGTACGCCCAGCGTGCGGTCGGCCTAAAAGCGAGTCCCGACGATCGAAGTCGTGGCAATTGGTGGTTGTAAAATGCCGTTTCACTTTGTCGCGCGCTCCCTTCGGTACGGTTGGCTCCCTGACCCTGAAGCTCCATGCATTTGGTGCCTCGATCGCGACCCCAAGTCAAACGGGATGCGCAG
+
AAAGA<GGGGGIIIIIIIIIIIIIIIIIIIIIIIIIIIIIIIIIIIIIIIIIIIIIIIIIIIIIIIIIIIIIIIIIIIIIIIIIIIIIIIIIIIIIIIIIIIIIIIIIIIIIIIIIIIIIIIIIIIIIIIIIIIIIIIIIIIIIIIIIIIIIIIIIIIIIIIIIIIIIIIIIIIIIIIIIIIIIIIIIIIIIIIIIIIIIIIIIIIIIIIIIIIIIIIIIIIIIIIIIIIIIIIIIIIIIIIIIIIIIIIIIIIIGGGGAGG
@7001253F:639:HTNW7BCX2:1:1105:5142:2640 1:N:0:AGGCGGAAA+TATCCTCTT
TTATGCGAGGCACGTCTGCCTGGGCGTCACGCATCGCGTCGTCCCCTCCCATTCCCTCACGGGTTTGGTTATGGGACGGATAATGGCTTCCCGCTAGCTCGGTTAGCCCAAAAAGGATCCCTCATCGACGGATGTCACAACCAGTGGTGGTTGAAAGATCATTGGTGCTGTTGTGCTTCACCCTGTCGCTTGCTGGGGCATCGTCATAAACTAACGGCGTGTAATGCGCCTTCGACCGAGACCCCAGATCAAACGGGGGAGCTAC
+
GA.AGGGGIIIIIIIIIIIIIIIIGIIIIIIIIIIIIIIIIGIIIIGIIIIIIIIIIGIIIIIIIIIIIIIIIIIIIIIIIIIIIIIIIIIIIIIIIIIIIIIIIIIIIIIIIIIIIIIIIIIIIIIIIIIIIIIIIIIIIIIIIIIIIIIIIIIIIIIIIIIIIIIIIIIIIGIIIIIIIIIIIIIIIIIIIIIIIIIIIIIIIIIIIIIIIIIIIIIIIIIIIIIIIIIIIIIIIIIIIIIIIIIIIIGAIGGIIIGGGAGGA
@7001253F:639:HTNW7BCX2:1:1105:5010:2722 1:N:0:AGGCAGACA+TATCCTCTT
TTCTAGCTGGCACGTCTGTTTGGGCGTCACGCATCGCGTCGCTCCCCCACCATTTCCTTTTGGATTGTTGGCTGGGAGCGGATATTGGCCTCCCGTTTTAACCGAGTGGTTGGCCAAAATAAAAGCACCTCTTGATGGGCGCAAGACTATTGGTGACAAAACCATGAATTTCGTTGCGTGTCTCGTCAAAAGGTTGCTTGTTATCGACCCAACGCGTTGTCTTTTGATGACGCTTCGACCGTGACCTCAAATCAAGCGGGGCGTAGTA
+
GGGGGGIIIIIIIIIIIIIIIIIIIIIIIIIIIIIIIIIIIIIIIIIIIGIIIIIIIIIIIIIIIIIIIIIIIIIIIIIIIIIIIIIIIIIIIIIIIIIIIIIIIIIIIIIIIIIIIIIIIIIIIIIIIIIIIIIIIIIIIIIIIIIIIIIIIIIIIIIIIIIIIIIIIIIIIIIIIIIIIIIIIIIIIIIIIIIIIIIIIIIIIIIIIIIIIIIIIIIIIIIIIIIIIIIIIIIIIIIIIIIIIIIIIIIGGGGGIIIIIGIGGAGA
@7001253F:639:HTNW7BCX2:1:1105:5267:2569 1:N:0:AGGCAGACA+TATCCTCTT
CTCTTAAGGGCACGCCTGTGTGGGCGTCTCACAACGCGTCGCCCCCCACCCTTTCGTGGATGGGGCGGATACTGGCTCCCCGTACGCCCAGCGTGCGGTCGGCCTAAAAGCGAGTCCCGACGATCGAAGTCGTGGCAATTGGTGGTTGTAAAATGCCGTTTCACTTTGTCGCGCGCTTCCTTCGGTACGGTTGGCTCCCTGACCCTGAAGCTCCATGCATTTGGTGCCTCGATCGTGACCTCAAGTCAGGCGGGCCTAAGAC
+
.<.<<<GGGGGGIIIIIGGIIIIIIIGIIIIIIIIIIIIIIIIIIIIIIIIIIIIIIIIIIIIIIIIIIIIIIIIIIIIIIIIIIIIIIIIIIIIIIIIIIIIIIIIIIIIIIIIIIIIIIIIIIIIIIIIIIIIIIIIIIIIIIIIIIIIIIIIIIIIIIIIIIIIIIIIIIIIIIIIIIIIIIIIIIIIIIIIIIIIIIIIIIIIIIIIIIIIIIIIIIIIIIIIIIIIIIIIIIIIIIIIIII;IIIGGGGGIIGGAGA
@7001253F:639:HTNW7BCX2:1:1105:5446:2570 1:N:0:AGGCAGAAA+TATCCTCTT
CCTCGAGTGGCACGTCTGTTTGGGCGTCACGTCAAACACGCTCCCACCACTCATCGGGAAGTGGGACGCGGCATGTGGCCCCCCGTTTCGCAAGGTACGGTGGGCCTAAGATGTGGCTGCCGGCCTATCGTGCCGGACACAGCGCGTGGTGGGCGATCTCGCTTTACTTACCGCAGTGCATACGGACCGTAGCCGATGTTATGGCCTTAAGGACCCAAAGAACGGAGCACTTGATGCTTCGACCGAGACCTAAGTCAATCGGGTCGACGTC
+
<<GG<<GGIIIIIIIIIIIIIIIIIIIIIIIIIIIIIIIIIIIIIIIIIIIIIIIIIIIIIIIIIIIIIIIIIIIIIIIIIIIIIIIIIIIIIIIIIIIIIIIIIIIIIIIIIIIIIIIIIIIIIIIIIIIIIIIIIIIIIIIIIIIIIIIIIIIIIIIIIIIIIIIIIIIIIIIIIIIIIIIIIIIIIIIIIIIIIIIIIIIIIIIIIIIIIIIIIIIIIIIIIIIIIIIIIIIIIIIIIIIIIIIIIIGIIIGGIIIGGGGAGGGGAAA
@7001253F:639:HTNW7BCX2:1:1105:5277:2578 1:N:0:AGGCAGACA+TATCCTCTT
CTATTAAGGGCACGCCTGTGTGGGCGTCTCACAACGCGTCGCCCCCCACCCTTTCGTGGATGGGGCGGATACTGGCTCCCCGTACGCCCAGCGTGCGGTCGGCCTAAAAGCGAGTCCCGACGATCGAAGTCGTGGCAATTGGTGGTTGTAAAATGCCGTTTCACTTTGTCGCGCGCTTCCTTCGGTACGGTTGGCTCCCTGACCCTGAAGCTCCATGCATTTGGTGCCTCGATCGTGACCTCAAGTCAGGCGGGCCTAAGAC
+
GGGGGGGGGGIIIIIIIIIIIIIIIIIIIIIIIIIIIIIIIIIIIIIIIIIIIIIIIIIIIIIIIIIIIIIIIIIIIIIIIIIIIIIIIIIIIIIIIIIIIIIIIIIIIIIIIIIIIIIIIIIIIIIIIIIIIIIIIIIIIIIIIIIIIIIIIIIIIIIIIIIIIIIIIIIIIIIIIIIIIIIIIIIIIIIIIIIIIIIIIIIIIIIIIIIIIIIIIIIIIIIIIIIIIIIIIIIIIIIIIIIIIIIIIIGIGGAGGAGAAG
@7001253F:639:HTNW7BCX2:1:1105:5301:2631 1:N:0:AGGCAGAAA+TATCCTCTT
TTCTAGCTGGCACGTCTGTGTGGGCGTCACGCTAAACACGCTCCCACTCTCCCTCATCTGGGAGCGGGATGCGGCATGTGGTCTCCCGTCTCGCAAGTGGCGGTGGGCCGAAGATATGGCTGCCGGCGTATCGTGCCGGACACAGCGCTAGGTGGGCGTTCTCGCTAAAACTTACCGCAGTGCATCCGGGGCGTAGCCGACACGATGGCCTCGAACGACCCTTTGAACGGTGCGCATGACGCTCCGACCGCGACCTCAGATCAAGCGGGACTGAGCG
+
AGGGGGGIIIGIIIIIIIIIGIIIIIIIIIIIIIIIIIIIIIIIIIIIIIIIIIIIIIIIIIIIIIIIIIAIIIIIIIIIIIIIIIIIIIIIIIIIIIIIIIIIIIIIIIIIIIIIIIIIIIIIIIIIIIIIIIIIIIIIIIIIIIIIIIIIIIIIIIIIIIIIIIIIIIIIIIIIIIIIIIIIIIIIIIIIIIIIIIIIIIIIIIIIIIIIIIIIIIIIIIIIIIIIIIIIIIIIIIIIIIIIIIIIIIGIGIIGIGGGGGGAGGGIIIGGAGAAA
@7001253F:639:HTNW7BCX2:1:1105:5465:2636 1:N:0:AGGCAGAAA+TATCCTCTT
GCGTAAGAGGCACGCCTGCGTGGGCGTCACGCATCGCGTCGCCCCCCTCCTCGACCTTGTGTCGAGTTGTGGGGAGCGGAAGATGGCCTCCCGTGCTCCTCACCGGGGTGCGGTTGGCCCAAATGTGAGTCCTTGGCGGCGGATGTCATGGCGATTGGTGGTCGTACCTAGCGTGCATATCGTCGCGCCGTGCCCCCGTTGTCTGTGGGACTAATGACCCTTTTGGAGCCTCTCTACTTGAGTAGCTCTTCGACCGCGACCCCAAATCAGACGGGCGATCAGT
+
AAAGGGGGIIIIIIGIIIIIIIIIGIIIIIIIIIIIIIIIIIIIIIIIIIAIIIIIIIIIIAIIIIIIIII;IIIIIIIIIIIIIIIIIIIIIIIIIIIIIIIIIIIIIIIIIIIIIIIIIIIIIIIIIIIIIIIIIIIIIIIIIIIIIIIIIIIIIIIIIIIIIIIIIIIIIIIIIIIIIIIIIIIIIIIID;IIIIIIIIIIIIIIIIIIIIIIIIIIIIIIIIIIIIIIIIIIIIIIIIIIIIIIIIIGGGGGAGA<GGGIGGGGAG.GGGG..A.AAGA
@7001253F:639:HTNW7BCX2:1:1105:5654:2586 1:N:0:AGGCAGAAA+TATCCTCTT
GAGCCTTAGGCACGTCTGCTTGGGCGTCTCACAACGCGTCGCCCCCCACCCTTTCGTGGAGGGGGCGGATACTGGCTCCCCGTACGCCCCGCGTGCGGTCGGCCTAAAAGCGAGTCCCGACGATCGAAGTCGTGGCAATTGGTGGTTGTAAAATGCCGTTTCTCTTTGTCGCGTGCTTCCTTCGGTATGGTTGGCTCCCTGACCCTGAAGCTCCATGCATTTGGTGCCTCGATCGAGACCCCAAATCAGACGGGTGCAGCTA
+
<GAGAGGGGGIGGIIIIIIIIIIIIIIIIIIIIIIIIIIIIIIIIIIIIIIIIIIIIIIIIIIIIIIIIIIIIIIIIIIIIIIIIIIIIIIIIIIIIIIIIIIIIIIIIIIIIIIIIIIIIIIIIIIIIIIIIIIIIIIIIIIIIIIIIIIIIIIIIIIIIIIIIIIIIIIIIIIIIIIIIIIIIIIIIIIIIIIIIIIIIIIIIIIIIIIIIIIIIIIIIIIIIIIIIIIIIIIIIIIIIIIIIIIIIIIGGGGGGGAAAG
@7001253F:639:HTNW7BCX2:1:1105:5521:2703 1:N:0:AGGCAGACA+TATCCTCTT
TTCTAGCTGGCACGCCTGTTTGGGTGTCACAAATCGTCGTCCCTCACCATCCTTTGCTGATGCGGGACGGAAGCTGGTCTCCCGTGTGTTACCGCACGCGGTTGGCCTAAATCCGAGCCAAGGACGCCTGGAGCGTACCGACATGCGGTGGTGAACTTGATCCATTACATTTTATCGGTCGCTCTTGTCCGGAAGCTGTAGATGACCCAAAGTCCATATAGAGACCCCAAATCAAACGGGCCTAAGAC
+
IIIIIIIIIIIIIIIIIIIIIIIIIIIIIIIIIIIIIIIIIIIIIIIIIIIIIIIIIIIIIIIIIIIIIIIIIIIIIIIIIIIIIIIIIIIIIIIIIIIIIIIIIIIIIIIIIIIIIIIIIIIIIIIIIIIIIIIIIIIIIIIIIIIIIIIIIIIIIIIIIIIIIIIIIIIIIIIIIIIIIIIIIIIIIIIIIIIIIIIIIIIIIIIIIIIIIIIIIIIIIIIIIIIIIIIIIIIIIIIIIIIIIIII
@7001253F:639:HTNW7BCX2:1:1105:5694:2726 1:N:0:AGGCAGATA+TATCCTCTT
GAGCCTTAGGCACGCCTGCGTGGGCGTCACGCATCGCATCTCCCCCTCTCCCGCCTTTATGGGAAGGGGGAAGGAGGATGGCTTCCCATGCCTCACCGGGCACGGTTGGCCTAAAAACGGAGCCATAGTCACTGAGCTGCCGCGGCGATAGGTGGTGAACAAGGCATCTGCCATGCAAGCAACCCGTCGCGCAGCACTTTGTCATTTGGAGCTCGAAGGACCCTGCTGAGTTGCCCTTGGCAACCACACCGTTGCGACCCCAGGTCAAGCGGGCCTAAGAC
+
.<AGA.AAGIIIIIIIIIIGGGGIIGGIIIGIIIIIIIIIIIIIIIIIIIIIAGIIIIIIIIIIIIIIIIIIIIII<IIIIIIIIIIIIIIIIIIIIIIIIIIIIIIIIIIIIIIIIIIIIIIIIIIIIIIIIIIIIIIIIIIIIIIIIIIIIIIIIIIIIIIIIIIIIIIIIIIIIIIIIIIIIIIIIIIIIIIIIIIIIIIIIIIIIIIIIIIIIIIIIIIIIIIIIIIIIIIIIIIIIIIIIIIIIIGGAGGGGGGAGG.GGGGGGIGIGGGA.AAAA
@7001253F:639:HTNW7BCX2:1:1105:5654:2744 1:N:0:AGGCAGACA+TATCCTCTT
GCGTAAGAGGCACGTCTGCCTGGGCGTCACGCCAAACACGCTCCCACCCAACTAACTTGGGGTGGGACGCGGCATGTGGCTCCTCGTCCCGCAAGGGGCGGTGGGCCAAAGATCCGGCTGCCGGCCTATCGTGCCGGGCACAGCGCGTGGTAGGCGACCTCGCTTTACTAAACGCAGTGCCTCCGGCGCGTAGCCGACGCGATGGCCCGAATGGACCCTTTTAACGGAGTGCATGACGCTTCGACCGCGACCTCAAATCAAACGGGGGAGCTAC
+
GGGGGGGIIGIIGIGGIIIIIIIIIIIIIIIIIIIIIIIIIIIIIIIIIIIIIIIIIIIIIIIIIIIIIIIIIIIIIIIIIIIIIIIIIIIIIIIIIIIIIIIIIIIIIIIIIIIIIIIIIIIIIIIIIIIIIIIIIIIIIIIIIIIIIIIIIIIIIIIIIIIIIIIIIIIIIIIIIIIIIIIIIIIIIIIIIIIIIIIIIIIIIIIIIIIIIIIIIIIIIIIIIIIIIIIIIIIIIIIIIIIIIIIIIIGAAGGGAGGGGGGGGGGGAAAAA.
@7001253F:639:HTNW7BCX2:1:1105:6141:2554 1:N:0:AGGTAGAAA+TATCCTCTT
CCTAGAGTGGCACGCCTGTCTGGTTGAAGCGAATCTCCGCTCACCAACACTGCAGCCGCTATTTCACGCCACGGCCCAGCGTTGTTTGTCCGAAGTCATGCTCGAAGGTGGTGACCCCAAATCAGGCGGGTAGCGCTC
+
I;GI<IIIIIIIIIIIIIIIIIIII;IIIIIIIIIIIIIIIIIIIIIIIIIGIGI.IIIIIIIII<IIIIIIIII;IIIIII<;.IIA<IIIIII;IG;IIIIIIIIGIIIIIIIIIIIIIIIIIIIIIIIIIIIIII
@7001253F:639:HTNW7BCX2:1:1105:6168:2601 1:N:0:GGGCAGAAA+TATCCTCTT
TCGCCTAGGGCACGTCTGCTTGGGCGTCACGCCAAAACACGCTCCCAACCACTCTCAACGGGAATCGGGATGCGGCATCTGGTCCCTCGTCTCTCAAGGGACGGTGGACCGAAGATTGGGCTGCCGGCGTACCGCGCCGGACACAGCGCATGGTGGGCGTCCTCGCTTTATCAATGCAGTGCATCCGGCGCGCAGCTGGCATTATGACCTTTGAACGACCCAACAAACGAAGCGCACGTCGCTTCGACCGCGACCTCAGATCAAACGGGCCTAAGAC
+
GGGAGGGGGIIIIIIIIGGIIIIIIIIIIIIIIIIIIIIIIIIIIIIIIIIIIIIIIIIIGIIIIIIIIIIIIIIIIIIIIIIIIIIIIIIIIIIIIIIIIIIIIIIIIIIIIIIIIIIIIIIIIIIIIIIIIIIIIIIIIIIIIIIIIIIIIIIIIIIIIIIIIIIIIIIIIIIIIIIIIIIIIIIIIIIIIIIIIIIIIIIIIIIIIIIIIIIIIIIIIIIIIIIIIIIIIIIIIIIIIIIIIIIIIIGIGGGGGGGGGGGAGGGGGAGGAGGAG
@7001253F:639:HTNW7BCX2:1:1105:6013:2688 1:N:0:AGGCAGAAA+TATCCTCTT
AAGGCTATGGCACGTCTGTGTGGGCGTCACGCATCGTTGTCCCCACCCACACAACTCCCCCGCCCACCGTGCGGGCTCGTTGTGCGGGCGAGGGCACACACTGGCCTACCGTGCGCACCGTCGTGCGGATGGCTTAAATTCGAGTCCTCGACGCTCGTCGTCGCGACACTACGGTGGTTGATCCAACCTCGGTGACGCGTCTCGGCCTCGACGTCGCCTCCACGGACTCCTGCATGACCCTCCGAACGTCGCCCCCGCAAAGGGACGACACTCTCGACGCGACCCCAAATCAAGCGGGATGCGCAG
+
GGG.<GGGGIGGIIIGIIIIIIIGIIGIGGGGGGGGIIIIIGGIIGGIIIIGIIIGIIIIIIIIIIIIIIIIIIIIIIIIIIIIIIIIIIIIIIIIIIIIIIIIIIIGIIIIIIIIIIIIIIIIIIIIIIIIIIIIIIIIIIIIIIIIIIIIIIIIIIIIIIIIIIIIIIIIIIIIIIIIIIIIIIIIIIIIIIIIIIIIIIIIIIIIIIIIIIIIIIIIIIIIIIIIIIIIIIIIIIIIIIIIIIIIIIGGGGAGGGGGAIGGGGGGGG<GGGAGGGGGAIIGIGGGGIGGGGGGGGAAGAAGGA
@7001253F:639:HTNW7BCX2:1:1105:6351:2527 1:N:0:AGGCAGAAA+TATCCTCTT
CGAGTGGCACGTCTGTGTGGGCGTCACGCCAAACACGCTCCCACCCCACTAACCTGGGGCGGGACGCGGCATGTGGCTCCTCGTCTCGCAAGGGGCGGTGGGCCGAAGATCCGGCTGCCGGCGTATCGTGCCGGACACAGCGCGTGGTAGGCGACCTCGCTTTACTAAACGCAGTGCATCCGGCGCGTAGCCGACGCGATGGCCTCAATGGACCCTTTTAACGGAGTGCATGACGCTTCGACCGCGACCCCAGATCAATCGGGTGCAGCTA
+
GGGAGIIGGIIIGIIIGIIGGIIIIIIIIIIIIIIIIIIIIIIIIIIIIIIIIIIIIIIIIIIIIIIIIIIIIIIIIIIIIIIIIIIIIIIIIIIIIIIIIIIGIIIIIIIIIIIIIIIIIIIIIIIIIIIIIIIIIIIIIIIIIIIIIIIIIIIIIIIIIIIIIIIIIIIIIIIIIIIIIIIIIIIIIIIIIIIIIIIIIIIIIIIIIIIIIIIIIIIIIIIIIIIIIIIIIIIIIIIIIIIIIIIIIIIIGGGGGGGGIGGAGGAGGAG
@7001253F:639:HTNW7BCX2:1:1105:6401:2561 1:N:0:AGGCAGAAA+TATCCTCTT
CTCTCAAGGGCACGTCTGCGTGGGTGTCACGCAACGTCGCCGCCAACGCCGCCCTTAGGGGCGCGCAGTTGGGGGCGGAATATGGCCTCCCGTGCGCCTCGGCGCGCGGTTGGCCTAAATATCAGCCCCCGGCGAGGATCGCCACGACAAGCGGTGGTTTTTTCAACGAAGGACCTCGGGTGTTGTCGTGCGGCCTTCCGGAGGGAACGGACGCTGCGCTCTCGAGCGCAATCTCTTTCGCGACCCCAGATCAAACGGGTGCAGCTA
+
<<<<.<GAGGIIIIIIIIIIIIIIIIIIIIIIIIIIGIIIIIIIIIIIIIIIIIIIIIIIIIIGIIIIIIIIIIIGIIIIIIIIIIIIIIIIIIIIIIIIIIIIIIIIIIIIIIIIIIIIIIIIIIIIIIIIIIIIIIIIIIIIIIIIIIIIIIIIIIIIIIIIIIIIIIIIDIIIIIIIIIIIIIIIIIIIIIIIIIIIIIIIIIIIIIII.IIIIIIIIIIIIIIIIIIIIIIIGIIIIIIIIIIIIIAGGGGGGGG<AAG<.AA
@7001253F:639:HTNW7BCX2:1:1105:6491:2668 1:N:0:AGGCAGAAA+TATCCTCTT
GAGCCTTAGGCACGTCTGCCTGGCTCGGAGATGTGTATAAGTGACCCCAAGTCAGGCGGGCGATCAGT
+
IIIIIIIIIIIIIIIIIIIIIIIIIIIIIIIIIIIIIIIIIIIIIIIIIIIIIIIIIIIIIIIIIIII
@7001253F:639:HTNW7BCX2:1:1105:6915:2515 1:N:0:AGGCAGAAA+TATCCTCTT
GAGCCTTAGGCACGTCTGCGTGGGCGTCACGCATCGCGTCGTCCCCTCCCATTCCCTCACGGGTTTGGTTATGGGACGGATAATGGCTTCCCGTTAGCTCGGTTAGCCCAAAAAGGATCCCTCATCGACGGATGTCACAACCAGTGGTGGTTGAAAGATCATTGGTGCTGTTGTGCTTCACCCTGTCGCTTGCTAGGGCATCGTCATAAACTAACGGCGTGTAATGCGCCTTCGACCGTGACCTCAAGTCAAACGGGACTCGCTA
+
GGGGGGIIGIIIIIIIIIIIIIIIIIIIIIIIIIIIIIIIIIIIIIIIIIIIIIIIIIIIIIIIIIIIIIIIIIIIIIIIIIIIIIIIIIIIIIIIIIIIIIIIIIIIIIIIIIIIIIIIIIIIIIIIIIIIIIIIIIIIIIIIIIIIIIIIIIIIIIIIIIIIIIIIIIIIIIIIIIIIIIIIIIIIIIIIIIIIIIIIIIIIIIIIIIIIIIIIIIIIIIIIIIIIIIIIIIIIIIIIIIIIIIIIIIIIIIIGIIIGAGGGG
@7001253F:639:HTNW7BCX2:1:1105:6891:2525 1:N:0:AGGCAGAAA+TATCCTCTT
TTCTAGCTGGCACGTCTGTTTGGGCGTCCGCACTCCACTGGACGGACGTCTGGTGCTCGCTGTTCTTCTTCACGCGAACCCGGGCCAGGCAGTCCAGACAGGCGACCCCAAGTCAAACGGGCCTAAGAC
+
IIIIIIIIIIIIIIIIIIIIIIIIIIIIIIIIIIIIIIIIIIIIIIIIIIIIIIIIIIIIIIIIIIIIIIIIIIIIIIIIIIIIIIIIIIIIIIIIIIIIIIIIIIIIIIIIIIIIIIIIIIIIIIIII
@7001253F:639:HTNW7BCX2:1:1105:6885:2561 1:N:0:CGGCAGAAA+TATCCTCTT
TTATGCGAGGCACGCCTGCTTGGGCGTCACGCCAAATACGCTCCCACGCCCTCATTAGGCACTGAGATGCGGCGTGTGGCTCCCCGTCACTAAAGGGGCGGTGGGCCGAAGTTGTGGCTGCCGGCTTATTGTGTCGGACACAGTGCGTGGTGGGCGACCTCGCTTTACTTACCGCAGTGCAACCGACATGTAGCCGGCGTAATGACCTTTGATTGACCCTATAAAAGGAGCGCATGACGCTTCGACCGTGACCCCAAATCAATCGGGACTGAGCG
+
<G..<<GGGGIIIIIIIIIGIIIIIIIIIIIIIIIIIIIIIIIIIIIIIIIIIIIIIIIIIIGIIIIIIIIIIIIIIIIIIIIIIIIIIIIIIIIIIIIIIIIIIIIIIIIIIIIIIIIIIIIIIIIIIIIIIIIIIIIIIIIIIIIIIIIIIIIIIIIIIIIIIIIIIIIIIIIIIIIIIIIIIIIIIIIIIIIIIIIIIIIIIIIIIIIIIIIIIIIIIIIIIIIIIIIIIIIIIIIIIIIIIIIIIIGGGGIIIIIIIIIGIIIIGIGAGGA
@7001253F:639:HTNW7BCX2:1:1105:6903:2604 1:N:0:AGGCAGAAA+TATCCTCTT
GCGTAAGAGGCACGCCTGTGTGGGCGTCTCGCTTCGTGTCGCCCCATTTCATCTCATTTTCGTTTCTTTGAGGGAGATGAGTGTTTTGGGACGTATATTGGCCTCCTGTGCATATTTATGGAGCAGTTGGCCGAAATAGAAGTCCATATGATAGGACACACGGTTAGTGGTGGTTGAGAAACTGTTTCGATCCCGTGTTACTTCTTTTGGATTTATTGACCCTTGGTGCTTCTTTTATGGTGCATCGACTGTGACCTCAAATCAGTCGGGTACGCTGC
+
AGG..GGGGGIIIIIIIIIIIIIIIIGIIIIIIIIIIIIIIIIIIIIIIIIIGIGIIIIIIIIIIIIIIIIIIIIIIIIIIIIIIIIIIIIIIIIIIIIIGIIIIIIIIIGIIIIIIIIIIIIIIIIIIIIIIIIIIIIIIIIIIIIIIIIIIIIIIIIIIIIIIIIIIIIIIIIIIIIIIIIIIIIIIIIIIIIIIIIIIIIIIIIIIIIIIIIIIIIIIIIIIIIIIIIIIIIIIIIIIIIIIIIIIIIIGGAAGGGGGG<GGGGGGGGGGAAGAG
@7001253F:639:HTNW7BCX2:1:1105:6993:2634 1:N:0:AGGCAGAAA+TATCCTCTT
CTATTAAGGGCACGCCTGTCTGGGCGTCTCACAACGCGTCGCCCCCCACCCTTTCGTGGAGGGGGCGGATACTGGCTCCCCGTACGCCCCGCGTGCGGTCGGCCTAAAAGCGAGTCCCGACGATCGAAGTCGTGGCAATTGGTGGTTGTAAAATGCCGTTTCTCTTTGTCGCGTGCTTCCTTCGGTATGGTTGGCTCCCTGACCCTGAAGCTCCATGCATTTGGTGCCTCGATCGAGACCCCAGGTCAGTCGGGTCGACGTC
+
GGG<GGGIGGGGIIIIIIIIIIIIIIIIIIIIIIIIIIIIIIIIIIIIIIIIIIIIGIIIIIIIIIIIIIIIIIIIIIIIIIIIIIIIIIIIIIIIIIIIIIIIIIIIIIIIIIIIIIIIIIIIIIIIIIIIIIIIIIIIIIIIIIIIIIIIIIIIIIIIIIIIIIIIIIIIIIIIIIIIIIIIIIIIIIIIIIIIIIIIIIIIIIIIIIIIIIIIIIIIIIIIIIIIIIIIIIIIIIIIIIIIIIIIIGGGGGA.G<AGG<
@7001253F:639:HTNW7BCX2:1:1105:7158:2559 1:N:0:AGCCAGAAA+TATCCTCTT
TTCTGAAGGGCACGCCTGCGTGGGCGTCACGCATCGCGTCGTCCCCTCCCATTCCCTCACGGGTTTGGTTATGGGACGGATAATGGCTTCCCGTTAGCTCGGTTAGCCCAAAAAGGATCCCTCATCGACGGATGTCACAACCAGTGGTGGTTGAAAGATCATTGGTGCTGTTGTGCTTCACCCTGTCGCTTGCTAGGGCATCGTCATAAACTAACGGCGTGTAATGCGCCTTCGACCGTGACCCCAAATCAGGCGGGGGAGCTAC
+
.<..<<GGGIIIIIGIIIIIIIIIIIIIIIIIIGIIIIIIIIIIIIIIIIIIIIIIIIIIIIIIIIIIIIIIIIIIIIIIIIIIIIIIIIIIIIIIIIIIIIIIIIIIIIIIIIIIIIIIIIIIIIIIIIIIIIIIIIIIIIIIIIIIIIIIIIIIIIIIIIIIIIIIIIIIIIIIIIIIIIIIIIIIIIIIIIIIIIIIIIIIIIIIIIIIIIIIIIIIIIIIIIIIIIIIIIIIIIIIIIIIIIIIIIGIIGGGIIGGAAAGA
@7001253F:639:HTNW7BCX2:1:1105:7409:2609 1:N:0:AGGCAGATA+TATCCTCTT
TTCTAGCTGGCACGTCTGTGTGGGTGTCACAAATCGTCGTCCCTCACCACCCTTTGCTGATGCGGGACGGAAGCTGGTCTCCCGTGTGTTACCGCACGCGGTTGGCCTAAATCCGAGCCAAGGACGCCTGGAGCGTACCGACATGCGGTGGTGAACTTGATCCATTACATTTTATCGGTCGCTCTTGTCCGGAAGCTGTAGATGACCCAAAGTCCATATAGAGACCCCAAATCAGTCGGGTACGCTGC
+
IIIIGIIIIIIIIIIIIIIIIIIIIIIIIIIIIIIIIIIIIIIIIIIIIIIIIIIIIIIIIIIIIIIIIIIIIIIIIIIIIIIIIIIIIIIIIIIIIIIIIIIIIIIIIIIIIIIIIIIIIIIIIIIIIIIIIIIIIIIIIIIIIIIIIIIIIIIIIIIIIIIIIIIIIIIIIIIIIIIIIIIIIIIIIIIIIIIIIIIIIIIIIIIIIIIIIIIIIIIIIIIIIIIIIIIIIIIIIIIIIIIIIIII
@7001253F:639:HTNW7BCX2:1:1105:7673:2532 1:N:0:AGGCAGAAA+TATCCTCTT
GCGTAAGAGGCACGTCTGTGTGGGCGTCACGCACCGCGTCGCCCCCCACCCAAACCATTGGGATGGGGGGCGGACTGTGGCCCCCCGTGCGCTCCTCGCTCGCGGTCGGCCTAAACACAGACCCCGTGGCCGCGAAACGCCGCGACGTTTGGTGGTTTACTCGTGGCCCTGCGCCTCGAGCATCGCGTCGCGGCCTTGGCGGCCCATGGGAGCTCAAAGGACCCTGAGGAGGACCGTGTCACCCTCGAGTGGCGCCGGAACCTCCTAACCGTTGAGACCTCAGATCAAACGGGACTCGCTA
+
GGGGGIIIGGGIIIIIIIIIIIGIIIIIIIIIIIIIIIIIIIIIIIIIIIIIIGIIIIIIIIIIIIIIIIIIIIIIIIGIIIIIIIIIIIIIIIIIIIIIIIIIIIIIIIIIIIIIIIIIIIIIIIIIIIIIIIIIIIIIIIIIIIIIIIIIIIIIIIIIIIIIIIIIIIIIIIIIIIIIIIIIIIIIIIIIIIIIIIIIIIIIIIIIIIIIIIIIIIIIIIIIII;IIIIIIIIIIIIIIIIIIIIIIIGGGGA.AGGGGIIIGGIIGIGGAAGGGAG.IIIGGGIIGGGGGGGGAAAGA
@7001253F:639:HTNW7BCX2:1:1105:7514:2573 1:N:0:AGGCAGAAA+TATCCTCTT
TCGCCTAGGGCACGTCTGTGTGGGCGTCACACGTCGTTGCCCCTCCCAACCCCTTCGGGAGTTGGATGGGACGGATGATGGCCTCCCGTGTGCCCGGTCACGCGGTTGGCATAAATAACAGGTCCTCGGCGACTAACGCCACGACAATCGGTGGTTATCAAACCTCGGTATCCTGTCGCGCGCGCGTCGTTCGTGGATTTCCTATCCAATGCGTGTCGATTCGTCGACGCTTTCAACGCGACCTCAAATCAATCGGGTGCAGCTA
+
GGGGGGGIIIIIIIIIIIIIIIIIIIIIIIGIIIIIIIIIIIIIIIIIIIIIIIIIIIIIIIIIIIIIIIIIIIIIIIIIIIIIIIIIIIIIIIIIIIIIIIIIIIIIIIIIIIIIIIIIIIIIIIIIIIIIIIIIIIIIIIIIIIIIIIIIIIIIIIIIIIIIIIIIIIIIIIIIIIIIIIIIIIIIIIIIIIIIIIIIIIIIIIIIIIIIIIIIIIIIIIIIIIIIIIIIIIIIIIIIIIIIIIIIIIGGGIIGIIIGGGGAG
@7001253F:639:HTNW7BCX2:1:1105:7526:2577 1:N:0:TGGCAGAAA+TATCCTCTT
TCGACTAGGGCACGTCTGTGTGGGCGTCACACGTCGTTGCCCCTCCCAACCCCTTCGGGAGTTGGATGGGACGGATGATGGCCTCCCGTGTGCCCGGTCACGCGGTTGGCATAAATAACAGGTCCTCGGCGACTAACGCCACGACAATCGGTGGTTATCAAACCTCGGTATCCTGTCGCGCGCGCGTCGTTCGTGGATTTCCTATCCAATGCGTGTCGATTCGTCGACGCTTTCAACGCGACCTCAAATCAATCGGGTGCAGCTA
+
GGGAGGGGGIIIIIIIIIIIIIIIIIIIIIIIIIIIIIIIIIIIIIIIIIIIIIIIIIIIIIIIIIIIIIIIIIIIIIIIIIIIIIIIIIIIIIIIIIIIIIIIIIIIIIIIIIIIIIIIIIIIIIIIIIIIIIIIIIIIIIIIIIIIIIIIIIIIIIIIIIIIIIIIIIIIIIIIIIIIIIIIIIIIIIIIIIIIIIIIIIIIIIIIIIIIIIIIIIIIIIIIIIIIIIIIIIIIIIIIIIIIIIIIIIGGGIIGGAIGAGGGA
@7001253F:639:HTNW7BCX2:1:1105:7647:2645 1:N:0:AGGCAGAAA+TATCCTCTT
GCGTAAGAGGCACGCCTGCTTGGGCGTCACGTCAAGCACGCTCCCACCACTCATCGGGAAGTGGGACGCGGCATGTGGCCCCCCGTTTCGCAAGGTACGGTGGGCCTAAGATGTGGCTGCCGGCCTATCGTGCCGGACACAGCGCGTGGTGGGCGATCTCGCTTTACTTACCGCAGTGCATACGGACCGTAGCCGATGTTATGGCCTTAAGGACCCAAAGAACGGAGCACTTGATGCTTCGACCGCGACCCCAAATCAGGCGGGGGAGCTAC
+
GGGGGGGGIIIIIIIIIIIIIIIIIIIIIIIIIIIIIIIIIIIIIIIIIIIIIIIIIIIIIIIIIIIIIIIIIIIIIIIIIIIIIIIIIIIIIIIIIIIIIIIIIIIIIIIIIIIIIIIIIIIIIIIIIIIIIIIIIIIIIIIIIIIIIIIIIIIIIIIIIIIIIIIIIIIIIIIIIIIIIIIIIIIIIIIIIIIIIIIIIIIIIIIIIIIIIIIIIIIIIIIIIIIIIIIIIIIIIIIIIIIIIIIIIIIGIIGGIIGGIIIIIIGAGAGG
@7001253F:639:HTNW7BCX2:1:1105:7631:2646 1:N:0:AGGCAGAAA+TATCCTCTT
GAGCCTTAGGCACGTCTGTCTGGGCGTCACGCGTCGCGTCGTCCCCTCCCCGTCCCTCACGGGTTGGGTTATGGGACAGATAATGGCTTCCCGTTAGCTAGGTTGGCCCAAAAAGGATCCCTCATCGACGGATGTCACAACCAGTAGTGGTTGAAAGATCATTGGTGCTGTCGTGCTTCACCCTGTCGCTTCCTAGGGCATCGTCATAAACTAACGGCGTTTAATGCGCCTTCGACCGCGACCCCAGATCAAACGGGCGATCATT
+
GGGGGIIIIIIIIIIIIII.IIIIIIIIIIDI7III;;;II<IIII;I.I;.I<IIIID;II;7I.IIIIIIII;<A.D;II;I;;III;I;<I;IIII.DIII.;IIIII;II;II;I;II;IIIIIIIIIII;;II;I;I;;I.II;IIIIII;;.I;II;IIIII;;I.;II;;IIGIIII;;IIIII.;IIIAI;I;ID<IDDII;IDIII;.7II.DD;;IIIIIIII;IGIIIIIIIIIIIIIIGIIIGGG.<<<.<..
@7001253F:639:HTNW7BCX2:1:1105:7589:2652 1:N:0:AGGGAGAAA+TATCCTCTT
ATCTCAAGGGCACGTCTGTGTGGGCGTCACGCACATCGTCGCCCTCCGCCTCGGCCCGTAAAGGGATCGCGGGTGTTGGGTCGGATATTGGCCCCCCGTGCGCTTCGGCGCGCGGTCGGCCCAAATGTGATTCGGCATCGACGCGTGCCGCGACGATTGGTGGTTGAAGAACTCAACTCGCGCGTTGTCGCGGCGTCGTTCGGCTCGAACGTGTTGACCCCGACGGTGCATCGCACCTCGACAGAGACCCCAAGTCAAACGGGATGCGCAG
+
.<<G.<<GGGIIIIIIIIIIIIIIIIIIIIIIIIIIIIIIIIIIIIIIIIIIIIIIIIIIIIIIIIIIIIIIIIIIIIIIIIIIIIIIIIIIIIIIIIIIIIIIIIIIIIIIIIIIIIIIIIIIIIIIIIIIIIIIIIIIIIIIIIIIIIIIIIIIIIIIIIIIIIIIIIIIIIIIIIIIIIIIIIIIIIIIIIIIIIIIIIIIIIIIIIIIIIIIIIIIIIIIIIIIIIIIIIIIIIIIIIIIIIIIIIIIIIIGGGAIGGGG.IGAGAG
@7001253F:639:HTNW7BCX2:1:1105:7601:2658 1:N:0:AGGCAGATA+TATCCTCTT
CTATTAAGGGCACGTCTGTGTGGGCGTCACGCACATCGTCGCCCTCCGCCTCGGCCCGTAAAGGGATCGCGGGTGTTGGGTCGGATATTGGCCCCCCGTGCGCTTCGGCGCGCGGTCGGCCCAAATGTGATTCGGCATCGACGCGTGCCGCGACGATTGGTGGTTGAAGAACTCAACTCGCGCGTTGTCGCGGCGTCGTTCGGCTCGAACGTGTTGACCCCGACGGTGCATCGCACCTCGACAGAGACCCCAAGTCAAACGGGATGCGCAG
+
GGAGGGGGGGGIIIIIIIIIIIIIIIIIIIIIIIIIIIIIIIIIIIIIIIIIIIIIIIIIIIIIIIIIIIIIIIIIIIIIIIIIIIIIIIIIIIIIIIIIIIIIIIIIIIIIIIIIIIIIIIIIIIIIIIIIIIIIIIIIIIIIIIIIIIIIIIIIIIIIIIIIIIIIIIIIIIIIIIIIIIIIIIIIIIIIIIIIIIIIIIIIIIIIIIIIIIIIIIIIIIIIIIIIIIIIIIIIIIIIIIIIIIIIIIGGAAGGIIIIGIGIIIGGGGG
@7001253F:639:HTNW7BCX2:1:1105:7672:2690 1:N:0:AGGCAGAAA+TATCCTCTT
CCTCGAGTGGCACGCCTGCCTGGGCGTCTCGCTTCGTGTCGCCCCATTTCATCTCATTTTCGTTTCTTTGAGGGAGATGAGTGTTTTGGGACGTATATTGGCCTCCTGTGCATATTTATGGAGCAGTTGGCCGAAATAGAAGTCCATATGATAGGACACACGGTTAGTGGTGGTTGAGAAACTGTTTCGATCCCGTGTTACTTCTTTTGGATTTATTGACCCTTGGTGCTTCTTTTATGGTGCATCGACTGAGACCTCAAATCAAGCGGGCGGAGCCT
+
.<<G.<<GGIIIIIIIIIGGIIIIIGGGIIIGIIIIIIIIIIIIIIIIIIIIIIIIIIIIIIIIIIIIIIIIIIIIIIIIIIIIIIIIIIIIIIIIIIIIIIIIIIIIIIIIIIIIIIIIIIIIIIIIIIIIIIIIIIIIIIIIIIIIIIIIIIIIIIIIIIIIIIIIIIIIIIIIIIIIIIIIIIIIIIIIIIIIIIIIIIIIIIIIIIIIIIIIIIIIIIIIIIIIIIIIIIIIIIIIIIIIIIIIIIIIGGGGGIIIIIIGG<IIIGGAGGAGAA
@7001253F:639:HTNW7BCX2:1:1105:7835:2564 1:N:0:AGGCTGAAA+TATCCTCTT
GCGTAAGAGGCACGCCTGCCTGGGTGTCACGCATCGTTGCCCCAACCCCAAACACTTCTTATGATGTGTGGGGTGCGGGGAAGACATTGGCCTCCCGTGTGCTTCTGCTCGCGGTTAGCCTAAAAGTGAGTCCTAGGCGACGAGCGCCACGACAATCGGTGGTTGAGAAACCCTCGTGACCCGTCGTGTGTTGCCCGTCGCTGTGAAGGTGCTCCTCGACCCTATTGCGTCGTTCCTGCGACTCTACCATCGCGACCTCAAATCAAACGGGTAGCGCTC
+
GAAGAGGIIIIIIIIIIIIIIIIIIIIIGIIIIIIIIIIIIIIIIIIIIIIIIIIIIIIIIIIIIIIIIIIIIIIIIIIIIIIIIIIIIIIIIIIIIIIIIIIIIIIIIIIIIIIIIIIIIIIIIIIIIIIIIIIIIIIIIIGIIIIIIIIIIIIIIIIIIIIIIIIIIIIIIIIIIIIIIIIIIIIIIIIIIIIIIIIIIIIIIIIIIIIIIIIIIIIIIIIIIIIIIIIIIIIIIIIIIIIIIIIIIIGGIIGGGGGGGA<G.GIIGGIGGAAA.<G
@7001253F:639:HTNW7BCX2:1:1105:7813:2634 1:N:0:AGGCAGACA+TATCCTCTT
GAGCCTTAGGCACGTCTGTGTGGGCGTCACGCCAAATACGCTCCCACGCCCTCATTAGGCACTGAGATGCGGCATGTGGCTCCCCGTCACTAAAGGGGCGGTGGGCCGAAGTTGCGGCTGCCGGCTTATTGTGTCGGACACAGCGCGTGGTGGGCGACCTCGCTTTACTTACCGCAGTGCAACCGACATGTAGCCGGCGTAATGACCTTTGATTGACCCTATAAAAGGAGCGCATGACGCTTCGACCGCGACCTCAAGTCAATCGGGCGGAGCCT
+
AGGGGGIIIIIIIIIIIIIIIIIIGIIIIIIIIIIIIIIIIIIIIIIIIIIIIIIIIIIIIIIIIIIIIIIIIIIIIIIIIIIIIIIIIIIIIIIIIIIIIIIIIIIIIIIIIIIIIIIIIIIIIIIIIIIIIIIIIIIIIIIIIIIIIIIIIIIIIIIIIIIIIIIIIIIIIIIIIIIIIIIIIIIIIIIIIIIIIIIIIIIIIIIIIIIIIIIIIIIIIIIIIIIIIIIIIIIIIIIIIIIIIIIIIIIGIIIGGGG.GGAAGGIIGGAG.GA
@7001253F:639:HTNW7BCX2:1:1105:7889:2706 1:N:0:AGGCAGAAA+TATCCTCTT
TTATGCGAGGCACGTCTGTGTGGTGACCCCAAATCAAACGGGTACGCTGC
+
IIGIAIIIIIIIIIIIIIIIIIIIIIIIIIIIIIIIIIIIIIIIIIIIII
@7001253F:639:HTNW7BCX2:1:1105:8244:2507 1:N:0:AGGCTGAAA+TATCCTCTC
CCTAGAGTGGCACGCCTGCTTGGTTACCTGGCCCAGGCGGCGGACGGCATCGCCAAGGCGCACGCGGCGGGAATCGTCCACCGAGACCCCAGGTCAAACGGGTAGCGCTC
+
IIIIIIIIIIIIIIIIIIIIIIIIIIGIIIIIIIIIIIIIIIGIIIIIIIIIIIGAGGIGIIGGGIIGGIGIIIIIIIIIIIIIIIIIIIIIIIIIIIIIIIIIIIIIII
@7001253F:639:HTNW7BCX2:1:1105:8111:2643 1:N:0:AGGCAGACA+TATCCTCTT
AAGGCTATGGCACGTCTGTGTGGGCGTCTCACAACGCGTCGCCCCCCACCCTTTCGTGGAGGGGGCGGATACTGGCTCCCCGTACGCCCCGCGTGCGGTCGGCCTAAAAGCGAGTCCCGACGATCGAAGTCGTGGCAATTGGTGGTTGTAAAATGCCGTTTCTCTTTGTCGCGTGCTTCCTTCGGTATGGTTGGCTCCCTGACCCTGAAGCTCCATGCATTTGGTGCCTCGATCGAGACCTCAAGTCAAACGGGCGATCAGT
+
GGGGGIIIIIIIIIIIIIIIIIIIIIIIIIIIIIIIIIIIIIIIIIIIIIIIIIIIIIIIIIIIIIIIIIIIIIIIIIIIIIIIIIIIIIIIIIIIIIIIIIIIIIIIIIIIIIIIIIIIIIIIIIIIIIIIIIIIIIIIIIIIIIIIIIIIIIIIIIIIIIIIIIIIIIIIIIIIIIIIIIIIIIIIIIIIIIIIIIIIIIIIIIIIIIIIIIIIIIIIIIIIIIIIIIIIIIIIIIIIIIIIIIIIIIGIGGGGGAAAAA
@7001253F:639:HTNW7BCX2:1:1105:8254:2667 1:N:0:AGGCAGAAA+TATCCTCTT
TCGCCTAGGGCACGCCTGTTTGGGCGTCACGTCAAAACACGCTCCCAACCACCCTCAACGGGATTCGGGATGCGGCATCTGGTCCCTCGCCTCTCAAGGGACGGTGGACCGAAGATTGGGCTGCCGGCGTACCGCGCCGGACACAGCGCATGGTGGGCGTCCTCGCTTTATCAATGCAGTGCATCCGGCGCGCAGCTGGCATTATGGCCTTTGAACGACCCAACAAACGAAGCGCACGTCGCTTCGACCGAGACCCCAGATCAGTCGGGCGGAGCCT
+
GGGAGGGIGIIIIIIIIIIIIIIIIIIIIIIIIIIIIIIIIIIIIIIIIIIIIIIIIIIIIIIIIIIIIIIIIIIIIIIIIIIIIIIIIIIIIIIIIIIIIIIIIIIIIIIIIIIIIIIIIIIIIIIIIIIIIIIIIIIIIIIIIIIIIIIIIIIIIIIIIIIIIIIIIIIIIIIIIIIIIIIIIIIIIIIIIIIIIIIIIIIIIIIIIIIIIIIIIIIIIIIIIIIIIIIIIIIIIIIIIIIIIIIIIIGGGIIGIIIIGIIIGGIIIIIIGGGGG
@7001253F:639:HTNW7BCX2:1:1105:8683:2504 1:N:0:AGGCGGAAA+TATCCTCTT
TCAAGAGTGGCACGCCTGCTTGGGCGTCCCGTCAACTCCGCTCCCACCACTCATCGTGAAGGGGAACGCGGCGTGTGGCTCCCCGTTTCGCAAGGTACGGTGTGCCTACGATGTGGCTGCCGGCCTATCGTGACGGACACAGTGCGTGGTGGGCGATCTCGCTTTACTTACCGCAGTGCATACGGACCGTAGCCGATGTTATGGCCTTAAGGACCCAAAGAACGGAGCACTTGATGCTTCGACCGTGACCCCAGGTCAAGCGGGCCTAAGAC
+
<<..<.<<GGIIIIGIII.GGGIIGIII7IIIIII...I;;;IIIGIIGGIGIIII.IG<;;II.7<AIII;.;;II;I.I;;IIIIIGI;;IIIIIG;AII.IIIID<II.II;IGIII;IIIIIAIIIII<IIIII;III.IIIIIIIII;III;IIII<<IIGIIIGA.I;IDII;II;III;IIIIIIIGIIADIIIIIIIIIDI;IIIIII;IIIIIDIII;ID;IGIDIIIIIGIIIDIIIIIIGIGGGIGGGGIGGG<<<<.<.<
@7001253F:639:HTNW7BCX2:1:1105:8748:2530 1:N:0:AGGCAGAAA+TATCCTCTT
CTCTCAAGGGCACGTCTGCGTGGGCGTCACGCCAAACACGCTCCCACCCAACTAACTTGGGGTGGGACGCGGCATGTGGCTCCTCGTCCCGCAAGGGGCGGTGGGCCAAAGATCCGGCTGCCGGCCTATCGTGCCGGACACAGCGCGTGGTAGGCGACCTCGCTTTACTAAACGCAGTGCCCCCGGCGCGTAGCCGACGCGATGGCCCGAATGGACCCTTTTAACGGAGTGCATGACGCTTCGACCGCGACCCCAAGTCAGTCGGGGGAGCTAC
+
<AA<<<<GGGIIIIIIIIGIIIIIIIIIIIIIIIIIIIIIIIIIIIIIIIIIIIIIIIIIIIIIIIIIIIIIIIIIIIIIIIIIIIIIIIIIIIIIIIIIIIIIIIIIIIIIIIIIIIIIIIIIIIIIIIIIIIIIIIIIIIIIIIIIIIIIIIIIIIIIIIIIIIIIIIIIIIIIIIIIIIIIIIIIIIIIIIIIIIIIIIIIIIIIIIIIIIIIIIIIIIIIIIIIIIIIIIIIIIIIIIIIIIIIIIGGGGGAGAIGGGGGGG.GGGGAGA
@7001253F:639:HTNW7BCX2:1:1105:8783:2505 1:N:0:AGGCAGACA+TATCCTCTT
TTCTAGCTGGCACGTCTGCGTGGGCGTCTCGCTTCGTGTCGCCCCATTTCATCTCATTTTCGTTTCTTTGAGGGAGATGAGTGTTTTGGGACGTATATTGGCCTCCTGTGCATATTTATGGAGCAGTTGGCCGAAATAGAAGTCCATATGATAGGACACACGGTTAGTGGTGGTTGAGAAACTGTTTCGATCCCGTGTTACTTCTTTTGGACTTATTGACCCTTGGTGCTTCTTTTATGGTGCATCGACTGTGACCCCAAGTCAATCGGGCGGAGCCT
+
GGGGGGGIIIIIIIIIIIIIIIIIIIIIIIIIIIIIGGIIIIIIIIIIIIIGIIIIIIIIIIIIIIIIIIIIIIGIIIIIIGIIIIIIIIIIIIIIIIIIIIIIIIIIAIIIIIIIIIIIIIIIIIIIIIIIIIIIIIIIIIIIIIIIIIIIIIIIIIIIIIIIIIIIIIIIIIIIIIIIIIIIIIIIIIIIIIIIIIIIIIIIIIIIIIIIIIIIIIIIIIIIIIIIIIIIIIIIIIIIIIIIIIIIIIG.GGGGGAGIGGGG<.AAGG<AGA..G.
@7001253F:639:HTNW7BCX2:1:1105:8845:2559 1:N:0:AGGCAGATA+TATCCTCTT
GCGTAAGAGGCACGTCTGCTTGGGCGTCACGCCAAAACACGCTCCCAACCACTCTCAACGGGAATCGGGATGCGGCATCTGGTCCCTCGTCTCTCAAGGGACGGTGGACCGAAGATTGGGCTGCCGGCGTACCGCGCCGGACACAGCGCATGGTGGGCGTCCTCGCTTTATCAATGCAGTGCATCCGGCGCGCAGCTGGCATTATGGCCTTTGAACGACCCAACAAACGAAGCGCACGTCGCTTCGACCGCGACCTCAAATCAATCGGGCGATCAGT
+
AAAGAAGGIIIIIIIIIIIIIIIIIIIIIIIIIIIIIIIIIIIIIIIIIIIIIIGIIIIIIIIIIIIIIIIIIIIIIIIIIIIIIIIIIIIIIIIIIIIIIIIIIIIIIIIIIIIIIIIIIIIIIIIIIIIIIIIIIIIIIIIIIIIIIIIIIIIIIIIIIIIIIIIIIIIIIIIIIIIIIIIIIIIIIIIIIIIIIIIIIIIIIIIIIIIIIIIIIIIIIIIIIIIIIIIIIIIIIIIIIIIIIIIIIIGIGIIGGGGAGAGAGGGGG.GGAAGGG
@7001253F:639:HTNW7BCX2:1:1105:9103:2575 1:N:0:AGGCAGAAA+TATCCTCTT
CCTAGAGTGGCACGTCTGCTTGGGCGTCTCGCTTCGTGTCGCCCCATTTCATCTCATTTTCGTTTCTTTAAGGGAGATAAGTGTTTTGGGACGTATATTGGCCTCCTGTGCATATTTATGGAGCAGTTGGCCGAAATAGAAGTCCATATGATAGGACACACGGTTAGTGGTGGTTGAGAAACTATTTCGATCCCGTGTTACTTCTTTTGGATTTATTGACCCTTGGTGCTTCTTTTATGGTGCATCGACTGAGACCCCAAGTCAGTCGGGCGGAGCCT
+
<GGA<GGGIIIIIIIIIIIIIGIGGIGGIIIIIIIIIIIIIIIIIIIIIIIIIIIIIIIIIIIIIIIIIIIIIIIIIIIIIIIIIIIIIIIIIIIIIIIIIIIIIIIIIIIIIIIIIIIIIIIIIIIIIIIIIIIIIIIIIIIIIIIIIIIIIIIIIIIIIIIIIIIIIIIIIIIIIIIIIIIIIIIIIIIIIIIIIIIIIIIIIIIIIIIIIIIIIIIIIIIIIIIIIIIIIIIIIIIIIIIIIIIIIIIGIIIIIIGGGGGIIGIIIIIIIGGGGA
@7001253F:639:HTNW7BCX2:1:1105:9099:2597 1:N:0:AGGCGGAAA+TATCCTCTT
GCGTGAGAGGCACGTCTGTTTGGGCGTCACGTCAAACACGCTCCCACCACTCATCGGGAAGTGGGACGCGGCATGTGGCCCCCCGTTTCGCAAGGTACGGTGGGCCTAAGATGTGGCTGCCGGCCTATCGTGCCGGACACAGCGCGTGGTGGGCGATCTCGCTTTACTTACCGCAGTGCATACGGACCGTAGCCGATGTTATGGCCTTAAGGACCCAAAGAACGGAGCACTTGATGCTTCGACCGTGACCCCAAGTCAAGCGGGGGAGCTAC
+
<G.<.<GGIIIIIIIIIIIGIGIIIIIIIIIIIIIIIIIIIIIIIIIIIIIIIIIIIIIIIIIIIIIIIIIIIIIIIIIIIIIIIIIIIIIIIIIIIIIIIIIIIIIIIIIIIIIIIIIIIIIIIIIIIIIIIIIIIIIIIIIIIIIIIIIIIIIIIIIIIIIIIIIIIIIIIIIIIIIIIIIIIIIIIIIIIIIIIIIIIIIIIIIIIIIIIIIIIIIIIIIIIIIIIIIIIIIIIIIIIIIIIIIIIIGGGGGIGIIIGGGIGIIGAAGA
@7001253F:639:HTNW7BCX2:1:1105:9106:2613 1:N:0:AGGCAGACA+TATCCTCTT
CCTAGAGTGGCACGCCTGTTTGGGCGTCACGCCAAACACGCTCCCACCCAACTAACTTGGGGTGGGACGCGGCATGTGGCTCCTCGTCCCGCAAGGGGCGGTGGGCCAAAGATCCAGCTGCCGGCCTATCGTGCCGGACACAGCGCGTGGTAGGCGACCTCGCTTTACTAAACGCAGTGCCTCTGGCGCGTAGCCGACGCGATGGCCCCAATGGACCCTTTTAACGGAGTGCATGACGCTTCGACCGCGACCCCAAATCAAGCGGGCGGAGCCT
+
<G.<GGIIIGIIIIGIIIIGIIIIIIIIIIIIIIIIIIIIIIIIIIIIIIIIGIIIIIIIIIIIIIIIIIIIIIIIGIIIGIIIIIIIIIIIIIIIIIIIIIIIIIIIIIIIIIIIIIIIIIIIIIIIGIIIIIIIIIIIIIIIIIIIIIIIIIIIIIIIIIIIIIIIIIIIIIIIIIIIIIIIIIIIIIIIIIIIIIIIIIIIIIIIIIIIIIIIIIIIIIIIIIIIIIIIIIIIIIGIIIIIIIIIIGAAGGGIGGGGAIIGGGGG<.<.<.
@7001253F:639:HTNW7BCX2:1:1105:9240:2692 1:N:0:AGGCAGAAA+TATCCTCTT
TTCTAGCTGGCACGTCTGCGTGGGCGTCACGCATCGCGTCGCCCCCTACACCAATTTGGTGCGGGGGCGGATAATGGCATCCCGTTAGCTCGGTTTGCCCAAAAAGGATCCCTCATCGACGGATGTCACAACCAGTGGTGGTTGAAAGATCATTGGTGCCGTTGTGCTTCACTCCGTCGCATGCTTGGGCATCGTTACAAAACAATGGTGCTAGCGCGCCTTCGACCGAGACCTCAGATCAGACGGGACTCGCTA
+
.<GGGIIIIIIIIIIIIIIIIIIIIIIIIIIIIIIIIIIIIIIIIIIIIIIIIIIIIIIIIIIIIIIIIIIIIIIIIIIIIIIIIIIIIIIIIIIIIIIIIIIIIIIIIIIIIIIIIIIIIIIIIIIIIIIIIIIIIIIIIIIIIIIIIIIIIIIIIIIIIIIIIIIIIIIIIIIIIIIIIIIIIIIIIIIIIIIIIIIIIIIIIIIIIIIIIIIIIIIIIIIIIIIIIIIIIIIIIIIIIIIIIIIIIIAAAAG
@7001253F:639:HTNW7BCX2:1:1105:9053:2731 1:N:0:AGGCAGAAA+TATCCTCTT
AAGGCTATGGCACGCCTGCTTGGGCGTCTCACAACGCGTCGCCCCCCACCCTTTCGTGGAGGGGGCGGATACTGGCTCCCCGTACGCCCCGCGTGCGGTCGGCCTAAAAGCGAGTCCCGACGATCGAAGTCGTGGCAATTGGTGGTTGTAAAATGCCGTTTCTCTTTGTCGCGTGCTTCCTTCGGTATGGTTGGCTCCCTGACCCTGAAGCTCCATGCATTTGGTGCCTCGATCGCGACCCCAGATCAGACGGGCGATCAGT
+
AGGGGIGGGGGIIIIIIIGIIIIIIIIIIIIIIIIIIIIIIIIIIIIIIIIIIIIIIIIIIIIIIIIIIIIIIIIIIIIIIIIIIIIIIIIIIIIIIIIIIIIIIIIIIIIIIIIIIIIIIIIIIIIIIIIIIIIIIIIIIIIIIIIIIIIIIIIIIIIIIIIIIIIIIIIIIIIIIIIIIIIIIIIIIIIIIIIIIIIIIIIIIIIIIIIIIIIIIIIIIIIIIIIIIIIIIIIIIIIIIIIIIIIIIIGGGGAGGGAGAA
@7001253F:639:HTNW7BCX2:1:1105:9403:2697 1:N:0:AGGCAGAAA+TATCCTCTT
TCGACTAGGGCACGTCTGTTTGGGCGTCACATATCGAAGCCTCTCGCCAATTTCCTATATTGATAGGGGTATTGTGCAGGGCGAATGTTGGCCTCCCGTGAGCTTTATTGCCTCATGGTTGGTTGAAAATCGAGACCTTGGTAGGGTGTGCCATGATAGGTGGTGGCTGTGTTACGCACGAGACCAAGTAAGTCATGTGCTGCTCTATTGAATTTAGGCCTCTTTTACCCACATGCGTTTCGAAACGTTCGTGATGTGACCTCAAATCAGACGGGTCGACGTC
+
AGAAG<AGGIIIIIIIIIIIIIGGGIGGGIIIIIIIIIIIIIIIIIIIIIIIIIIIIIIIGGIIIIIIIIIIIIIIIIIIIIIIIIIIIIIIIIIIIGIIIIIIIIIIIIIIIIIIIIIIIIIIIIIIIIIIIIIIIIIIIIIIIIIIIIIIIIIIIIIIIIIIIIIIIIIIIIIIIIIIIIIIIIIIIIIIIIIIIIIIIIIIIIIIIIIIIIIIIIIIIIIIIIIIIIIIIIIIIIIIIIIIIIIIIIAGAGAAGGGGGAGGG<.GGAGAGGGAAGGA<.G
@7001253F:639:HTNW7BCX2:1:1105:9409:2718 1:N:0:AGGCAGAAA+TATCCTCTT
TTCTGCGAGGCACGCCTGTTTGGGCGTCACGCATCGCGTCGTCCCCTCCCATTCCCTCACGGGTTTGGTTATGGGACGGATAATGGCTTCCCGTTAGCTCGGTTAGCCCAAAAAGGATCCCTCATCGACGGATGTCACAACCAGTGGTGGTTGAAAGATCATTGGTGATGTTGTGCTTCACCCTGTCGCTTGCTAGGGCATCGTCATAAACTAACGGCGTGTAATGCGCCTTCGACCGCGACCCCAGATCAATCGGGCGGAGCCT
+
GAA.<<AGIGGIIGGIGIIIIIIIIIIIIIIGIIIIIIIIIIIIIIIIIIIIIIIIIIIIIIIIIIIIIIIIIIIIIIIIIIIIIGIIIIIIIIIIIIIIIIIIIIIIIIIIIIIIIIIIIIIIIIIIIIIIIIIIIIIIIIIIIIIIIIIIIIIIIIIIIIIIIIIIIIIIIIIIIIIIIIIIIIIIIIIIIIIIIIIIIIIIIIIIIIIIIIIIIIIIIIIIIIIIIIIIIIIIIIIIIIIIIIIIII<GIGGGIGAGGGGGG
@7001253F:639:HTNW7BCX2:1:1105:9487:2748 1:N:0:AGGCAGAAA+TATCCTCTT
CCTCCAGTGGCACGCCTGCTTGGGCGTCATGTCAAACACGCTCCCACCACTCATCGGGAAGTGGGACGCGGCATGTGGCCCCCCGTTTCGCAAGGTACGGTGGGCCTAAGATGTGGCTGCCGGCCTATCGTGCCGGACACAGCGCGTGGTGGGCGATCTCGCTTTACTTACCGCAGTGCATACGGACCGTAGCCGATGTTATGGCCTTAAGGACCCAAAGAACGGAGCACTTGATGCTTCGACCGCGACCCCAGATCAGTCGGGTCGACGTC
+
.<<<.<GGGIIIIIIIIIGIIIIIIIIGIIIIIIIIIIIIIIIIIIIIIIGIIIIIIIIIIIIIIIIIIIGIIIIIIIIIIIIIIIIIIIIIIIIIIIIIIIIIIIIIIIIIIIIIIIIIIIIIIIIIIIIIIIIIIIIIIIIIIIIIIIIIIIIIIIIIIIIIIIIIIIIIIIIIIIIIIIIIIIIIIIIIIIIIIIIIIIIIIIIIIIIIIIIIIIIIIIIIIIIIIIIIIIIIIIIIIIIIIIIIIIGGGGAGIIGGIGGAGAGGGAGG
@7001253F:639:HTNW7BCX2:1:1105:9556:2518 1:N:0:AGGCAGAAA+TATCCTCTT
TTCTAGCTGGCACGCCTGTGTGGGCGTCACGCATCGCGTCGCTCCCACCAACCTTCCTTTAGGATGCTTGGCTGGGGGCGGATACTGGTCTCCCGTTTTTCATCGAGCGGTTGGCCAAAATAAGAGTCCCTGTTGACGGGCGCACGACTAGTGGTGGTTGACAAAACCCGGAATTCAGTTGCGTGTCTCGTCAAAAGGGTGCATCTTAACAGACCCAACGCGTTGGTGTGAATCAATGCTTTGACCGTGACCCCAAATCAAGCGGGTCGACGTC
+
GAGA.<GGIIIIIIIIIIIGIIIIIIIIIIIIIIIIIIIIIIIIIIIIIIIIIIIIIIIIIIIIIIIIIIIIIIIIIIIIIIIIIIIIIIIIIIIIIIIIIIIIIIIIIIIIIIIIIIIIIIIIIIIIIIIIIIIIIIIIIIIIIIIIIIIIIIIIIIIIIIIIIIIIIIIIIIIIIIIIIIIIIIIIIIIIIIIIIIIIIIIIIIIIIIIIIIIIIIIIIIIIIIIIIIIIIIIIIIIIIIIIIIIIIIGGGIIGIGGIIIGIIIIIGAGG.A
@7001253F:639:HTNW7BCX2:1:1105:9709:2708 1:N:0:AGGCAGAAA+TATCCTCTT
CCTAGAGTGGCACGTCTGCGTGGGTGTCACAAATCGTCGTCCCCTCATCCTTCTCGGATATGGGACGGAAGCTGGTCTCCCGTGTGTTACCGCACGCGGTTGGCCGAAATCCGAGCTAAGGACGCCGAGAGCGTCACGACATGCGGTGGTGAACTAAAGCCTCTTCGTATCGTCGGTCGTTCTTGTCCGGAAGCTCTCGATGACCCAAGTCCTCAAAGCGACCCCAGATCAGACGGGCGATCAGT
+
IIIAGIIIIIIIIIIIIIIIGIIIIIIIIIIIIIIIIIIIIIIIIIIIIIIIIIIIIIIIIIIIIIIIIIIIIIIIIIIIIIIIIIIIIIIIIIIIIIIIIIIIIIIIIIIIIIIIIIIIIIIIIIIIIIIIIIIIIIIIIIIIIIIIIIIIIIIIIIIIIIIIIIIIIIIIIIIIIIIIIIIIIIIIIIIIIIIIIIIIIIIIIIIIIIIIIIIIIIIIIIIIIIIIIIIIIIIIIIIIIIIII
@7001253F:639:HTNW7BCX2:1:1105:9827:2502 1:N:0:AGGCAGACA+TATCCTCTT
TTCTCAAGGGCACGCCTGTGTGGGCGTCTCACAACGCGTCGCCCCCCACCCTTTCGTGGAGGGGGCGGATACTGGCTCCCCGTACGCCCCGCGTGCGGTCGGCCTAAAAGCGAGTCCCGACGATCGAAGTCGTGGCAATTGGTGGTTGTAAAATGCCGTTTCTCTTTGTCGCGTGCTTCCTTCGGTATGGTTGGCTCCCTGACCCTGAAGCTCCATGCATTTGGTGCCTCGATCGCGACCTCAGGTCAAGCGGGTAGCGCTC
+
.<<G.<<GGGGGIIIIIIIIIIIIIIIIIIIIIIIIIIIIIIIIIIIIIIIIIIIIIIIIIIIIIIIIIIIIIIIIIIIIIIIIIIIIIIIIIIIIIIIIIIIIIIIIIIIIIIIIIIIIIIIIIIIIIIIIIIIIIIIIIIIIIIIIIIIIIIIIIIIIIIIIIIIIIIIIIIIIIIIIIIIIIIIIIIIIIIIIIIIIIIIIIIIIIIIIIIIIIIIIIIIIIIIIIIIIIIIIIIIIIIIIIIIIIIGGGGAAGAGAGA
@7001253F:639:HTNW7BCX2:1:1105:9827:2569 1:N:0:AGGCAGATA+TATCCTCTT
CCTAGAGTGGCACGTCTGCCTGGGCGTCACATATCGAAGCCTCTTGCCAATTTCCTATTGATTGGTATTGTGCAAGATGATGTTGGCCTCCCGTGAGCACCATCGCCTCATGGTTGGTTGAAAATCGAGACCTTGGTAGAGTGTGCCATGATAAATGGTGCATGTGTTAAGCACGAGACCAAACAATCATGTGCTGCTCTATTGAATTTAGCCTCTTTTACCCACATGCGTGTCTAAACGCTCGTGATGTGACCCCAAATCAGGCGGGACTGAGCG
+
<GG<<<GGIIIGIIIIIIIIIIIIIIIIIIIIIIIIIIIIIIIIIIIIIIIIIIIIIIIIIIIIIIIIIIIIIIIIIIIIIIIIIIIIIIIIIIIIIIIIIIGIIIIIIIIIIIIIIIIIIIIIIIIIIIIIIIIIIIIIIIIIIIIIIIIIIIIIIIIIIIIIIIIIIIIIIIIIIIIIIIIIIIIIIIIIIIIIIIIIIIIIIIIIIIIIIIIIIIIIIIIIIIIIIIIIIIIIIIIIIIIIIIIIIIIIIIIIGGAAIGGGGGGGGGGG..AA
@7001253F:639:HTNW7BCX2:1:1105:10141:2727 1:N:0:AGGCAGAAA+TATCCTCTT
TTCTAGCTGGCACGCCTGTGTGGGCGTCTCGCTTCGTGTCGCCCCATTTCATCTCATTTTCGTTTCTTTGAGGGAGATGAGTGTTTTGGGACGTATATTGGCCTCCTGTGCATATTTATGGAGCAGTTGGCCGAAATAGAAGTCCATATGATAGGACACACGGTTAGTGGTGGTTGAGAAACTGTTTCGATCCCGTGTTACTTCTTTTGGATTTATTGACCCTTGGTGCTTCTTTTATGGTGCATCGACTGCGACCTCAAATCAGTCGGGCGGAGCCT
+
.GGA.GGIIIIIIIIIIIIIIIIIIIGIIIIIIIIIIIIIIIIIIIIIIIIIIIIIIIIIIIIIIIIIIIIIIIIIIIIIIIIIIIIIIIIIIIIIIIIIIIIIIIIIIIIIIIIIIIIIIIIIIIIIIIIIIIIIIIIIIIIIIIIIIIIIIIIIIIIIIIIIIIIIIIIIIIIGIIIIIIIIIIIIIIIIIIIIIIIIIIIIIIIIIIIIIIIIIIIIIIIIIIIIIIIIIIIIIIIIIIIIIIIIIIIIIIIIGIIIIIIIIIIIIIGIIGGGGG
@7001253F:639:HTNW7BCX2:1:1105:10229:2748 1:N:0:AGGCAGATA+TATCCTCTT
TTCTGCGAGGCACGTCTGTCTGGGCGTCACGCCAAATACGCTCCCACGTCCTCATTAGGCACTGAGATGCGGCATGTGGCTCCCCGTCACGAAAGGGGCGGTGGGCCGAAGTTGCGGCTGCCGGCTTATTGTGTCGGGCACAGCGCGTGGTGGGCGACCTCGCTTTACTTACCGCAGTGCAACCGACATGTAGCCGACGTAATGACCTTTGATTGACCCTATAAAAGGAGCGCATGACGCTTCGACCGTGACCCCAAGTCAGACGGGGGAGCTAC
+
.<<G<<.GGGGGIIGGIIIIIGIIIIIIIIIIIIIIIIIIIIIIIIIIIIIIIIIIIIIIIIIIIIIIIIIIIIIIIIIIIIIIIIGIIIIIIIIIIIIIIIIIIIIIIIIIIIIIIIIIIIIIIIIIIIIIIIIIIIIIIIIIIIIIIIIIIIIIIIIIIIIIIIIIIIIIIIIIIIIIIIIIIIIIIIIIIIIIIIIIIIIIIIIIIIIIIIIIIIIIIIIIIIIIIIIIIIIIIIIIIIIIIIIIIIAGGIIGIGGIGGGAGGAGGGAGAAA
@7001253F:639:HTNW7BCX2:1:1105:10377:2539 1:N:0:AGGCAGAAA+TATCCTCTT
TCTAAAGTGGCACGTCTGCTTGGGCGTCACGCATCGCGTCGTCCCCTCCCATTCCCTCACGGGTTTGGTTATGGGACGGATAATGGCTTCCCGTTAGCTCGGTTAGCCCAAAAAGGATCCCTCATCGACGGATGTCACAACCAGTGGTGGTTGAAAGATCATTGGTGCTGTTGTGCTTCACCCTGTCGCTTGCTAGGGCATCGTCATAAACTAACGGCGTGTAATGCGCCTTCGACCGTGACCCCAAATCAAACGGGCCTAAGAC
+
.<<.<<<GGGIIIIIIIIIIIIIIIIIIIIIIIIIIIIIIIIIII;IIIIIIII7IIIIIIIIIIII;IIIII;IIIGIIIIIIIIIIIII;IIIIIIIIIIIIIIIIIIIIIII;I;I;IIIII;IIIIIIIIIIIIIIIIIIIIIIIIIIIIIIIIIIIIIIIIIIIIIIII;IIIIIIIADI7IIIIAIIIIIIIIIIIIIIIIIIIIIIIIIIIIIIIIIIIIIIIIIIIIIIIIIIIIIIIIIIIG.AIGGG.GGGAG.A
@7001253F:639:HTNW7BCX2:1:1105:10291:2624 1:N:0:AGGCAGAAA+TATCCTCTT
GCGTAAGAGGCACGTCTGTCTGGGCGTCACGTCAAACACGCTCCCACCACTCATCGGGAAGTGGGACGCGGCATGTGGCCCCCCGTTTCGCAAGGTACGGTGGGCCTAAGATGTGGCTGCCGGCTTATCGTGCCGGACACAGCGCGTGGTGGGCGATCTCGCTTTACTTACCGCAGTGCATACGGACCGTAGCCGATGTTATGGCCTTAAGGACCCAAAGAACGGAGCACTTGATGCTTCGACCGAGACCCCAGGTCAAACGGGGCGTAGTA
+
GGAGGGGIGIIIIIIIIIIGIIIIIIIIIIIIIIIIIIIIIIIIIIIIIIIIIIIIIIIIIIIIIIIIIIIIIIIIIIIIIIIIIIIIIIIIIIIIIIIIIIIIIIIIIIIIIIIIIIIIIIIIIIIIIIIIIIIIIIIIIIIIIIIIIIIIIIIIIIIIIIIIIIIIIIIIIIIIIIIIIIIIIIIIIIIIIIIIIIIIIIIIIIIIIIIIIIIIIIIIIIIIIIIIIIIIIIIIIIIIIIIIIIIIIIGGGGGIGIIIIIGGGGGGGGGG
@7001253F:639:HTNW7BCX2:1:1105:10386:2651 1:N:0:AGGCAGAAA+TATCCTCTT
TCGACTAGGGCACGCCTGTCTGGGCGTCACGCACCGCGTCGCCCCCACCCCAAACCACTGGGATCGGGGGCGGACTGTTGCCCCCCGTGCGCTCCTCGCTCGCGGTCGGCCTAAACACAGACCCCGTGGCCTCGAAAAGCCGCGACGTTTGGTGGTTCACTCGTGCCCCAAGCATCGCGTCGCGGCCTTGGTGGCCCACGGGAGCTCAAAGGACCCTGAGGAGGAGGACCGTGTCACCCTCGAGTGCCAAGGAGAACCTCCCTAACCGTTGCGACCTCAGATCAGTCGGGCGATCAGT
+
AGGAGGAGGIIIIIGIIIIIGIIIGIIIIIIIIGIIIIIIGIIIIIIGIIIIIIIIIIIIIIIIIIIIIIIIIIIIIG.IIIIIIIIIIIIIIIIIIIIIIIIIIIIIIIIIIIIIIIIIIIIIIIGIIIIIIIIIIIIIIIIIIIIIIIIIIIIIIIIIIIIIIIIIIIIIIIIIIIIIIIIIIIIIIIIIIIIIIIIIIIIIIII;IIIIIIIIIIIIIIIIIIIIIIIIIIIIIIIIIIIIIIIIIIGAGGAGGGGIGAGGGGGA.GIGGGA.GIIIGGIIIIIGIGAGGAGAAG
@7001253F:639:HTNW7BCX2:1:1105:10331:2677 1:N:0:AGGCAGAAA+TATCCTCTT
TTCTGCGAGGCACGTCTGTGTGGGTGTCACAAATCGTCGTCCCCCCATCCTCTCGAGGATATGGGACGGAAGCTGATCTCCCGTGTGTTACCGCACGCGGTTGGCCAAAATCCGAGCTAAGAACGTCAGGAGCGTCTTGACATGCGGTGGTGAATTTAATTCTCGTCATATAGTCAGACGTTCCGGTCCAAAAGCTCTTGATGACCCAAAGTCCTCAACGCGACCTCAGATCAGACGGGACTCGCTA
+
IIAAIIIIIIIIIIIIIIIIIIIIIIIIIIIIIIIIIIIIIIIIIIIIIIIIIIIIIIIIIIIIIIIIIIIIIIIIIIIIIIIIIIIIIIIIIIIIIIIIIIIIIIIIIIIIIIIIIIIIIIIIIIIIIIIIIIIIIIIIIIIIIIIIIIIIIIIIIIIIIIIIIIIIIIIIIIIIIIIIIIIIIIIIIIIIIIIIIIIIIIIIIIIIIIIIIIIIIIIIIIIIIIIIIIIIIIIIIIIIIIIIIII
@7001253F:639:HTNW7BCX2:1:1105:10725:2703 1:N:0:AGGCAGAAA+TATCCTCTT
TCATCTAGGGCACGCCTGCGTGGGCGTCACGCACCGCGTCGCCCCCCACCCCAAACCACTGGGATCGGGGGCGGACTGTGGCCCCCCGTGCGATCCTCGCTCGCGGTCGGCCTAAACACAGACCCTGTGGCCCCGAAAAGCCGCGACGTTTGGTGGGTCACTTGTGGCCTCGTGCCCCAAGCATCGCGTCGCGGCCTTGGTGGCCCACGGGAACTCAAAGGACCCTGAGGAGGAGGACCGCGTCACCCTCGAGTGCCAAGGTGAACCTCCCTAACCGTTGCGACCTCAAGTCAATCGGGCGATCAGT
+
<<..<.<<AGGIIIAGIIAGIIIIAGIIGIGAGGIGA<<<.AGGGAA.A.G.<AG<AGDIIII;;IIIIDIIGI;<IIG;;ID;IIII;DII.IIII;IIIIGI<I;IIDIIIIIIAIIGIIIIIIIIIIII.IIIIIIIIIIIIIIIIII;IIII.IIIIIIAI.IIII;III;IIIIIIIIIIIIIIIIIIIIIIIIIIIIIIII.IIII.DIDIIIIIIIIIIIII;;IIDIIIIII;;I;IIIID;GGAA<..GAG<.GA<<...A.A<..A<<.IGIGGGAG<.IGGGA.GIIGIIIAGAAG
@7001253F:639:HTNW7BCX2:1:1105:10722:2745 1:N:0:AGGCAGACA+TATCCTCTT
TTATGCGAGGCACGTCTGCCTGGGCGTCTCACAACGCGTCGCCCCCCACCCTTTCGTGGAGGGGGCGGATACTGGCTCCCCGTACGCCCCGCGTGCGGTCGGCCTAAAAGCGAGTCCCGACGATCGAAGTCGTGGCAATTGGTGGTTGTAAAATGCCGTTTCTCTTTGTCGCGCGCTTCCTTCGGTATGGTTGGCTCCCTGACCCTGAAGCTCCATGCATTTGGTGCCTCGATCGAGACCTCAGGTCAGTCGGGCCTAAGAC
+
<GAG<<<G<GGGIIGIIIIGIIIIIIIGGGIIIIIIIIIIIIIIIIIIIIIIIIIIIIIIIIIIIIIIIIIIIIIIIIIIIIIIIIIIIIIIIIIIIIIIIIIIIIIIIIIIIIIIIIIIIIIIIIIIIIIIIIIIIIIIIIIIIIIIIIIIIIIIIIIIIIIIIIIIIIIIIIIIIIIIIIIIIIIIIIIIIIIIIIIIIIIIIIIIIIIIIIIIIIIIIIIIIIIIIIIIIIIIIIIIIIIIIIIIIIGIIGGGGGGGGG
@7001253F:639:HTNW7BCX2:1:1105:10845:2505 1:N:0:AGGCAGAAA+TATCCTCTT
GCGTAAGAGGCACGTCTGCCTGGGCGTCACGCATCGCGTCGCCCCCTACACCAATTTGGTGCGGGGGCGGATAATGGCATCCCGTTAGCTCGGTTTGCCCAGAAAGGATCCCTCATCGACGGATGTCACAACCAGTGGTGGTTGAAAGATCATTGGTGCCGTTGTGCTTCACTCCGTCGCATGCTTGGGCATCGTTACAAAACAATGGTGCTAACGCGCCTTCGACCGCGACCTCAGGTCAGACGGGCGGAGCCT
+
<GAG.IIIIIIIIIIIIIIIIIIIIIIIIIIIIIIIIIIIIIIIIIIIIIIIIIIIIIIIIIIIIIIIIIIIIIIIIIIIIIIIIIIIIIIIIIIIIIIIIIIIIIIIIIIIIIIIIIIIIIIIIIIIIIIIIIIIIIIIIIIIIIIIIIIIIIIIIIIIIIIIIIIIIIIIIIIIIIIIIIIIIIIIIIIIIIIIIIIIIIIIIIIIIIIIIIIIIIIIIIIIIIIIIIIIIIIIIIIIIIIIIIIIIIGGAAA
@7001253F:639:HTNW7BCX2:1:1105:10884:2571 1:N:0:AGGCAGAAA+TATCCTCTT
CCTATAGTGGCACGTCTGTGTGGGCGTCACATCAAACACGCTCCCACCACTCATCGGGAAGTGGGACGCGGCATGTGGCCCCCTGTTTCGCAAGGTACGGTGGGCCTAAGATGTGGCTGCCGGCCTATCGTGCCGGACACAGCGCGTGGTGGGCGATCTCGCTTTACTTACCGCAGTGCATACGGACCGTAGCCGATGTTATGGCCTTAAGGACCCAAAGAACGGAGCACTTGATGCTTCGACCGCGACCTCAAGTCAATCGGGCGGAGCCT
+
.<..<A.AGGIIIIIIIIIIIGIIIIIIIIIIIIIIIIIIIGIIIGIIIIIIIGGIIIIIIIIIIIGIIIIIIIIIIIIIIIIIIIIIIIIIIIIIIIIIIIIIIIIIIIIIIIIIIIIIIIIIIIIIIIIIIIIIIIIIIIIIIIIIIIIIIIIIIIIIIIIIIIIIIIIIIIIIIIIIIIIIIIIIIIIIIIIIIIIIIIIIIIIIIIIIIIIIIIIIIIIIIIIIIIIIIIIIIIIIIIIIIIIIII.GGGGGGGA.GGIGAGGGGGAA
@7001253F:639:HTNW7BCX2:1:1105:10858:2611 1:N:0:AGGCAGACA+TATCCTCTT
GAGCCTTAGGCACGTCTGTTTGGGCGTCTCACAACGCGTCGCCCCCCACCCTTTCGTGGAGGGGGCGGATACTGGCTCCCCGTACGCCCCGCGTGCGGTCGGCCTAAAAGCGAGTCCCGACGATCGAAGTCGTGGCAATTGGTGGTTGTAAAATGCCGTTTCTCTTTGTCGCGTGCTTCCTTCGGTACGGTTGGCTCCCTGACCCTGAAGCTCCATGCATTTGGTGCCTCGATCGCGACCCCAGATCAAACGGGTGCAGCTA
+
GGGGGGIGGIGIIIIIIIIIIIIIIIIIIIIIIIIIIIIIIIIIIIIIIIIIIIIIIIIIIIIIIIIIIIIIIIIIIIIIIIIIIIIIIIIIIIIIIIIIIIIIIIIIIIIIIIIIIIIIIIIIIIIIIIIIIIIIIIIIIIIIIIIIIIIIIIIIIIIIIIIIIIIIIIIIIIIIIIIIIIIIIIIIIIIIIIIIIIIIIIIIIIIIIIIIIIIIIIIIIIIIIIIIIIIIIIIIIIIIIIIIIIIIIIGGGAAGGAGGAG
@7001253F:639:HTNW7BCX2:1:1105:11132:2545 1:N:0:TGGCAGAAA+TATCCTCTT
ATATTAAGGGCACGCCTGCGTGGGTGTCACGCAACGTCGCCGCCAACGCCGCCCTTAGGGGCGCGCAGTTGGGGGCGGAATATGGCCTCCCGTGCGCCTCGGCGCGTGGTTGGCCTAAATATCAGCCCCCGGCGAGGATCGCCACGACAAGCGGTGGTTTTTTCAACGAAGGACCTCGGGTGTTGTCGTGCGGCCTTCCGGAGGGAACGGACCCTGCGCTCTCAAGCGCAATCTCTTTCGCGACCCCAAATCAAGCGGGTGCAGCTA
+
.<.GAGGGGGIIIIIIIIGIIIIIIIIIIIIIIIIIIIIIIIIIIIIIIIIIIIIIIIIIIIIIIIIIIIIIIIIIIIIIIIIIIIIGIIIIIIIIIIIIIIIIIIIIIIIIIIIIIIIIIIIIIIIIIIIIIIIIIIIIIIIIIIIIIIIIIIIIIIIIIIIIIIIIIIIIIIIIIIIIIIIIIIIIIIIIIIIIIIIIIIIIIIIIIIIIIIIIIIIIIIIIIIIIIIIIIIIIIIIIIIIIIIIIIIGIIIGIIIGGAIGGGAG
@7001253F:639:HTNW7BCX2:1:1105:11102:2549 1:N:0:AGCCAGAAA+TATCCTCTT
TTCTAGCTGGTACGCCTGCGTGGGTCTCGCGACCTCAAATCAGACGGGATGCGCAG
+
IIIIIIIIIIIIIIIIIIIIIIIIIIIIIIIIIIIIIIIIIIIIIIIIIIIIIIII
@7001253F:639:HTNW7BCX2:1:1105:11176:2633 1:N:0:AGGCAGAAA+TATCCTCTT
TTCTAGCTGGCACGTCTGTCTGGGCGTCACGCCAAACACGCTCCCACCCCACTAACCTGGGGCGGGACGCGGCATGTGGCTCCTCGTCTCGCAAGGGGCGGTGGGCCGAAGATCCGGCTGCCGGCGTATCGTGCCGGACACAGCGCGTGGTAGGCGACCTCGCTTTACTAAACGCAGTGCATCCGGCGCGTAGCCGACGCGATGGCCTCAATGGACCCTTTTAACGGAGTGCATGACGCTTCGACCGAGACCTCAGATCAGACGGGGGAGCTAC
+
GGG.<GGIIIIIIIIIIIIIIIIIIIIIIIGIIIIIIIIIIIIIIIIIIIIIIIIIIIIIIIIIIIIIIIIIIIIIIIIIIIIIIIIIGIIIIIIIIIIIIIIIIIIIIIIIIIIIIIIIIIIIIIIIIIIIIIIIIIIIIIIIIIIIIIIIIIIIIIIIIIIIIIIIIIIIIIIIIIIIIIIIIIIIIIIIIIIIIIIIIIIIIIIIIIIIIIIIIIIIIIIIIIIIIIIIIIIIIIIIIIIIIIIIIIGGGIIGGGIIGIIIGGGGGG.AGA
@7001253F:639:HTNW7BCX2:1:1105:11293:2546 1:N:0:AGGCAGAAA+TATCCTCTT
AAGGCTATGGCACGTCTGTTTGGGCGTCACGCATCGCGTCTCCCCCAAACCCACCCCGAGTGGAGGGGAAGGAGGATGGTCTCCCGTGGCTCACCGGTCGCGGCTGGCCTAAAATTGGAGCCCTCGGCATCGGGATGCCGCGGCGATAGGTGGTGAACAAGGCCTCGGCCGAGCAAGCAACCCGTCGCGTGTCGCGGCGCCAAGGAGAGCTCGAAGGACCCTTTGACGTTGCCTTGTTGCAACCAAGCCGTTGAGACCTCAAATCAAACGGGCGGAGCCT
+
<GA..<GGGIIIIIGGIIGIIIIIIIIIIIIIIIIIIIIIIIIIIIIIIIIIIIIIIIIIIIIIIIIIIIIIIIIIIIIIIIIIIIIIIIIIIIIIIIIIIIIIIIIIIIIIIIIIIIIIIIIIIIIIIIIIIIIIIIIIIIIIIIIIIIIIIIIIIIIIIIIIIIIIIIIIIIIIIIIIIIIIIIIIIIIIIIIIIIIIIIIIIIIIIIIIIIIIIIIIIIIIIIIIIIIIIIIIIIIIIIIIIIIIIIGGGAGGGGGGGGIIGGGGGG<GGIGGA.<G
@7001253F:639:HTNW7BCX2:1:1105:11469:2650 1:N:0:AGGCAGAAA+TATCCTCTT
CTATTAAGGGCACGTCTGTTTGGGCGTCACGCATCGCGTCGTCCCCTCCCATTCCCTCACGGGTTTGGTTATGGGACGGATAATGGCTTCCCGTTAGCTCGGTCAGCCCAAAAAGGATCCCTCATCGACGGATGTCACAACCAGTGGTGGTTGAAAGATCATTGGTGCTGTTGTGCTTCACCCTGTCGCTTGCTAGGGCATCGTCATAAACTAACGGCGTGTAATGCGCCTTCGACCGCGACCCCAGATCAGACGGGGGAGCTAC
+
GAAGAAGIIIIIIIIIIIIIIIIIIIIIIIIIIIIIIIIIIIIIIIIIIIIIIIIIIIIIIIIIIIIIIIIIIIIIIIIIIIIIIIIIIIIIIIIIIIIIIIIIIIIIIIIIIIIIIIIIIIIIIIIIIIIIIIIIIIIIIIIIIIIIIIIIIIIIIIIIIIIIIIIIIIIIIIIIIIIIIIIIIIIIIGIIIIIIIIIIIIIIIIIIIIIIIIIIIIIIAIIIIIIIIIIIIIIIIIIIIIIIIIIIIIG<GAGGIGIIGAGAG
@7001253F:639:HTNW7BCX2:1:1105:11324:2715 1:N:0:TGGCAGAAA+TATCCTCTT
GAGCCTTAGGCACGCCTGCTTGGGCGTCTCACAACGCGTCGCCCCCCACCCTTTCGTGGAGGGGGCGGATACTGGCTCCCCGTACGCCCCGCGTGCGGTCGGCCTAAAAGCGAGTCCCGACGATCGAAGTCGTGGCAATTGGTGGTTGTAAAATGCCGTTTCTCTTTGTCGCGTGCTTCCTTCGGTATGGTTGGCTCCCTGACCCTGAAGCTCCATGCATTTGGTGCCTCGATCGCGACCCCAAATCAATCGGGACTGAGCG
+
.GGGGGIIGIIIIIIIIIIIIIIIIIIIIIGIIIIIIIIIIIIIIIIIIIIIIGIIIIIIIIIIIIIIIIIIIIIIIIIIIIIIIIIIIIIIIIIIIIIIIIIIIIIIIIIIGIIIIIIIIIIGIIIIIIIIIIIIIIIIIIIIIIIIIIIIIIIIIIIIIIIIIIIIIIIIIIIIIIIIIIIIIIIIIIIIIIIIIIIIIIIIIIIIIIIIIIIIIIIIIIIIIIIIIIIIIIIIIIIIIIIIIIIIIIGG<GG.<GA<<<
@7001253F:639:HTNW7BCX2:1:1105:11750:2539 1:N:0:AGGCAGAAA+TATCCTCTT
ATCTTAAGGGCACGCCTGTGTGGGCGTCACGTAAGACACGCTTCCACCCCAAAACTCTGGGGCGGGACGCGGCATGTGGCTCCCCGTCTCGCAAGGGGCGGTGGGCCGAAGTTCCGGCTGCCGGCTTAACTTGCCGGACACAGCGCGTGGTAGGCGATCTCGCTATACTAAACGCAGTGCATCCGACACTTGGCCGACATGATTGCCTCAATAGACCCTAGTAACGGAGCGTATGACGCTTTGATCGTGACCTCAAATCAGACGGGACTGAGCG
+
.<<G.<<GGIIIIIGIGIGGIIIIIIIIIIIIIIIIIGIIIIGIIIIIIIIIIIIIIIIIIIIIIIIIIIIIIIIIIIIIIIIIIIIIIIIIIIIIIIIIIIIIIIIIIIIIIIIIIIIIIIIIIIIIIIIIIIIIIIIIIIIIIIIIIIIIIIIIIIIIIIIIIIIIIIIIIIIIIIIIIIIIIIIIIIIIIIIIIIIIIIIIIIIIIIIIIIIIIIIIIIIIIIIIIIIIIIIIIIIIIIIIIIIIIIGGIGGA<.GGGIGIGGIIIGGAAG
@7001253F:639:HTNW7BCX2:1:1105:11511:2547 1:N:0:AGGCAGAAA+TATCCTCTT
GCGTAAGAGGCACGCCTGTCTGGGCGTCTCACAACGCGTCGCCCCCCACCCTTTCGTGGATGGGGCGGATACTGGCTCCCCGTACGCCCAGCGTGCGGTCGGCCTAAAAGCGAGTCCCGACGATCGAAGTCGTGGCAATTGGTGGTTGTAAAATGCCGTTTCTCTTTGTCGCGTGCTTCCTTCGGTATGGTTGGCTCCCTGACCCTGAAGCTCCATGCATTTGGTGCCTCGATCGCGACCCCAAATCAGGCGGGACTGAGCG
+
GGGGGGGIGGGIIIIIIIIIIIIIIIIIIIIIIIIIIIIIIIIIIIIIIIIIIIIIIIIIIIIIIIIIIIIIIIIIIIIIIIIIIIIIIIIIIIIIIIIIIIIIIIIIIIIIIIIIIIIIIIIIIIIIIIIIIIIIIIIIIIIIIIIIIIIIIIIIIIIIIIIIIIIIIIIIIIIIIIIIIIIIIIIIIIIIIIIIIIIIIIIIIIIIIIIIIIIIIIIIIIIIIIIIIIIIIIIIIIIIIIIIIIIIIIIGGGGGGGGGAA
@7001253F:639:HTNW7BCX2:1:1105:11688:2724 1:N:0:AGGCAGAAA+TATCCTCTT
CTCTCAAGGGCACGTCTGTTTGGGTGTCACGCATCGTCTTGCCCACAAACCACTCACTCCTGAGAAGTTGTGCCGGTTTGGGGGCGGAAACTGGCCTCCCGTGCCTTGTCGTGCGGTTGGCGGAAAGGCGAGTCTCCGGCGATGGACGTCGCGACATCGGTGGTTGTAAAAGGCCCTCTTGTCTTGTCGCGCGAATCTTCGTCATCTTAGCGAGCTCCAGGACCCTTAGGCGGCACACACTCTGTGCGCTTCGACTGAGACCTCAAGTCAGACGGGTCGACGTC
+
<G.G.<<GGGGGIIIIIIGGIIIIGGIIIIIIIIIIIIIIIIIIIIIIIIIIIIIIIIIIIIIIIIIIIIIIIIIIIIIIIIIIIIIIIIGIIIIIIIIIIIIIIIIIIIIIIIIIIIIIIIIIIIIIIIIIIIIIIIIIIIIIIIIIIIIIIIIIIIIIIIIIIIIIIIIIIIIIIIIIIIIIIIIIIIIIIIIIIIIIIIIIIIIIIIIIIIIIIIIIIIIIIIIIIIIIIIIIIIIIIIIIIIIIIIGIGGGGAGGGGGGGGAG<GG<GGGGGGGGGGAAA
@7001253F:639:HTNW7BCX2:1:1105:11985:2555 1:N:0:AGGCAGATA+TATCCTCTT
ACTCGAGTGGCACGTCTGTTTGGGCGTCACGCACCGCGTCGCCCCCACCCCAAACCACTGGGATCGGGGGCGGACTGTGGCCCCCCGTGCGCTCCTCGCTCGCGGTCGGCCTAAACACAGACCCCGTGGCCTCGAAAAGCCGCGACGTTTGGTGGTTCACTCGTGCCCCAAGCATCGCGTCGCGGCCTTGGTGGCCCACGGGAGCTCAAAGGACCCTGAGGAGGAGGACCGTGTCACCCTCGAGTGCCAAGGAGAACCTCCCTAACCGTTGTGACCTCAAATCAAACGGGTCGACGTC
+
.<<G.<<GGGGGGAGGIIIIIGIIIIGIGIGIIIIIIGIGIIIIIIIIIIIIIIIIIIIIIIIIIIIIIIIIIIIIIIIIIIIIIIIIGIIIIIIIIIIIIIIIIIIIIIIIIIIIIIIIIIIIIIIIIIIIIIIIIIIIIIIIIIIIIIIIIIIIIIIIIIIIIIIIIIIIIIIIIIIIIIIIIIIIIIIIIIIIIIIIIIIIIIIIIIIIIIIIIIIIIIIIIIIIIIIIIIIIIIIIIIIIIIIIIIG.GIGGAGGGG.GG.GIIGGAGGGGGGAGGGGAAGAGGAGGGGAAAGA
@7001253F:639:HTNW7BCX2:1:1105:11850:2586 1:N:0:AGGCAGAAA+TATCCTCTT
TCGCCTAGGGCACGTCTGCTTGGGCGTCACGCCAAAACACGCTCCCAACCACCCTCAACGGGATTCGGGATGCGGCATCTGGTCCCTCGTCTCTCAAGGGACGGTGGACCGAAGATTGGGCTGCCGGCGTACCGCGCCGGACACAGCGCATGGTGGGCGTCCTCGCTTTATCAATGCAGTGCATCCGGCGCGCAGCTGGCATTATGGCCTTTGAACGACCCAACAAACGAAGCGCACGTCGCTTCGACCGTGACCCCAGGTCAGTCGGGATGCGCAG
+
AAGGGGGGGGIIIIIIIIGGIIIIGIIIIIIIIIIIIIIIIIGIIIIGGIIIIIIIIIIIIIIIGIIIIIIIIIIIIIIIIIIIIIIIIIIIIIIIIIIIIIIIIIIIIIIIIIIIIIIIIIIIIIIIIIIIIIIIIIIIIIIIIIIIIIIIIIIIIIIIIIIIIIIIIIIIIIIIIIIIIIIGIIIIIIIIIIIIIIIIIIIIIIIIIIIIIIIIGIIIIIIIIIIIIIIIIIIIIIIIIIIIIIIIIIGGGA.AGAGGGA.AG<GGGGGGAAAGA
@7001253F:639:HTNW7BCX2:1:1105:12052:2519 1:N:0:AGGCAGAAA+GATCCTCTT
GCGTAAGAGGCACGCCTGCGTGGGCGTCACGCATCGCGTCGCTCCCCCACCATTTCCTTTTGGATTGTTGGCTGGGAGCGGATATTGGCCTCCCGTTTTAACCGAGTGGTTGGCCAAAATAAAAGCACCTCTTGATGGGCGCAAGACTATTGGTGACAAAACCATGAATTTCGTTGCGTGTCTCGTCAAAAGGTTGCTTGTTATCGACCCAACGCGTTGTCTTTTGATGACGCTTCGACCGTGACCTCAGATCAAGCGGGACTCGCTA
+
.<GGGGAAGGGIIGIGIGIIIIIIIIIIIIIGIIIIGGIIIIIIIIIIIIIIIIIIIIIIIIIIIIIIIIIIIIIIIIIIIIIIIIIIIIIIIIIIIIIIIIIIIIIIIIIIIIIIIIIIIIIIIIIIIIIIIIIIIIIIIIIIIIIIIIIIIIIIIIIIIIIIIIIIIIIIIIIIIIIIIIIIIIIIIIIIIIIIIIIIIIIII;IIIIIIIIIIIIIIIIIIIIIIIIIGIIIIIIIIIIIIIIIIIIG<G<GG<GGGGG<GAGAA
@7001253F:639:HTNW7BCX2:1:1105:12003:2545 1:N:0:AGGCAGAAA+TATCCTCTT
CCTAGAGTGGCACGTCTGTTTGGGCGTCACGCACCGCGTCGCCCCCACCCCAAACCACTGGGATCGGGGGCGGACTGTGGCCCCCCGTGCGCTCCTCGCTCGCGGTCGGCCTAAACACAGACCCCGTGGCCTCGAAAAGCCGCGACGTTTGGTGGTTCACTCGTGCCCCAAGCATCGCGTCGCGGCCTTGGTGGCCCACGGGAGCTCAAAGGACCCTGAGGAGGAGGACCGTGTCACCCTCGAGTGCCAAGGAGAACCTCCCTAACCGTTGTGACCTCAAATCAAACGGGTCGACGTC
+
<GGGGGGGIIIIIIIIIIIIIIIIIIIIIIIIIIIIIIIIIIIIIIIIIIIIIIIIIIIIIIIIIIIIIIIIIIIIIIIIIIIIIIIIIIIIIIIIIIIIIIIIIIIIIIIIIIIIIIIIIIIIIIIIIIIIIIIIIIIIIIIIIIIIIIIIIIIIIIIIIIIIIIIIIIIIIIIIIIIIIIIIIIIIIIIIIIIIIIIIIIIIIIIIIIIIIIIIIIIIIIIIIIIIIIIIIIIIIIIIIIIIIIIIIIGIIGGG.IIIIIIGGIIIIIGGGGGGGIIIIGGIIIIIIIIIIGGGGA
@7001253F:639:HTNW7BCX2:1:1105:12103:2593 1:N:0:AGGCAGAAA+TATCCTCTT
TTCTAGCTGGCACGTCTGTGTGGAGACCTCAGATCAATCGGGCGGAGCCT
+
IIIIIIIIIIIIIIIIIIIIIIIIIIIIIIIIIIIIIIIIIIIIIIIIII
@7001253F:639:HTNW7BCX2:1:1105:12004:2627 1:N:0:AGGCAGAAA+TATCCTCTT
TTCTCCGAGGCACGCCTGCGTGGGCGTCACGCATCGCGTCGTCCCCTCCCATTCCCTCACGGGTTTAGTTATGGGACGGATAATGGCTTCCCGTTAGCTCGGTTAGCCCAAAAAGGATCCCTCATCGACGGATGTCACACCCAGTGGTGGTTGAAAGCTCATTGGGGCTGTTGTGCTTCACCCTGTCGCTTGCTAGGGCATCGTCATAAACTAACGGCGTGTAATGCGCCTTCGACCGTGACCCCAGGTCAATCGGGGGAGCTAA
+
<AAA<<<GGGIIIIIIIIIIIIIIIIIIIIIIIGIIIIIIIIIIGIIIIIIIIGDIIIAIIIIIII.IIIIIII;;IAIGIIIIIDIIIII;IIIIIIIIIIIGIIIIIIIIIIGIIIIII;IIIIIIIIIIIIIIIII.IIIIIIIIIIIIIIIII.IIIIII;.;I;IIIIII;IIGIIIIIII;I;I;AIIIIIIDIIIIIIIIIIGIIIIIIIIIDDIIIIIIIIGIIIIIIIIIIIIIIIIIIIIG<.AGG<....<<..
@7001253F:639:HTNW7BCX2:1:1105:12478:2522 1:N:0:AGGCAGAAA+TATCCTCTT
TTCTTCGAGGCACGTCTGTGTGGGCGTCTCACAACGCGTCGCCCCCCACCCTTTCGTGGAGGGGGCGGATACTGGCTCCCCGTACGCCCCGCGTGCGGTCGGCCTAAAAGCGAGTCCCGACGATCGAAGTCGTGGCAATTGGTGGTTGTAAAATGCCGTTTCTCTTTGTCGCGCGCTTCCTTCGGTATGGTTGGCTCCCTGACCCTGAAGCTCCATGCATTTGGTGCCTCGATCGAGACCCCAGATCAAACGGGCCTAAGAC
+
GGAAGGGGGGIIIIIIIIIIIIIIGIIIIIIIIIIIIIIIIIIIIIIIIIIIIIIIIIIIIIIIIIIIIIIIIIIIIIIIIIIIIIIIIIIIIIIIIIIIIIGIIIIIIIIIIIIIIIIIIIIIIIIIIIIIIIIIIIIIIIIIIIIIIIIIIIIIIIIIIIIIIIIIIIIIIIIIIIIIIIIIIIIIIIIIIIIIIIIIIIIIIIIIIIIIIIIIIIIIIIIIIIIIIIII;IIIIIIIIIIIIIIIII.A<A.GGGAA.A
@7001253F:639:HTNW7BCX2:1:1105:12257:2528 1:N:0:AGGCAGAAA+TATCCTCTT
GAGCCTTAGGCACGCCTGCCTGGGCGTCTCACAACGCGTCGCCCCCCACCCTTTCGTGGAGGGGGCGGATACTGGCTCCCCGTACGCCCCGCGTGCGGTCGGCCTAAAAGCGAGTCCCGACGATCGAAGTCGTGGCAATTGGTGGTTGTAAAATGCCGTTTCTCTTTGTCGCGTGCTTCCTTCGGTATGGTTGGCTCCCTGACCCTGAAGCTCCATGCATTTGGTGCCTCGATCGCGACCCCAGATCAGACGGGACTGAGCG
+
<GAGAGGIGGIIIIIIIIIIIIIIIIIIIIIIIIIIIIIIIIIIIIIIIIIIIIIIIIIIIIIIIIIIIIIIIIIIIIIIIIIIIIIIIIIIIIIIIIIIIIIIIIIIIIIIIIIIIIIIIIIIIIIIIIIIIIIIIIIIIIIIIIIIIIIIIIIIIIIIIIIIIIIIIIIIIIIIIIIIIIIIIIIIIIIIIIIIIIIIIIIIIIIIIIIIIIIIIIIIIIIIIIIIIIIIIIIIIIIIIIIIIIIIIIIGIIIIIGGGGG
@7001253F:639:HTNW7BCX2:1:1105:12407:2649 1:N:0:AGGCAGAAA+TATCCTCTT
ACTAGAGTGGCACGTCTGCTTGGGCGTCTCGCTTCGTGTCGCCCCATTTCATCTCATTTTCGTTTCTTTGAGGGAGATGAGTGTTTTGGGACGTATATTGGCCTCCTGTGCATATTTATGGAGCAGTTGGCCGAAATAGAAGTCCATATGATAGGACACACGGTTAGTGGTGGTTGAGAAACTGTTTCGATCCCGTGTTACTTCTTTTGGATTTATTGACCCTTGGTGCTTCTTTTATGGTGCATCGACTGAGACCTCAAGTCAAACGGGATGCGCAG
+
<<<.<<GGGIIIIIIIIIIIIIIIIIIIIIIIIIIIIIIIIIIIIIIIIIIIIIIIIIIIIIIIIIIIIIIIIIIIIIIIIIIIIIIIIIIIIIIIIIIIIIIIIIIIIIIIIIIIIIIIIIIIIIIIIIIIIIIIIIIIIIIIIIIIIIIIIIIIIIIIIIIIIIIIIIIIIIIIIIIIIIIIIIIIIIIIIIIIIIIIIIIIIIIIIIIIIIIIIIIIIIIIIIIIIIIIIIIIIIIIIIIIIIIIIIIIIIIIIGGIIIIIIIIIGIIGGAAGGG
@7001253F:639:HTNW7BCX2:1:1105:12374:2728 1:N:0:AGGCAGAAA+TATCCTCTT
CCCAGAGTGGCACGCCTGTGTGGGCGTCACGCATCACGTCGCCCCCACCAAGCCCACCTCTTTGGAGGGAGGCGTTGGAATGGGGCGGAGATTGGTCTCCCGTGCTTTAGTGCGGTTGGCCTAAATGGGAGCCTCCTCAAGAGTGACGCACGGCTAGTGGTGGTTGTTATGACTGTCGTCTCTTTGCTGTGCGTTTTGATTCTTGGGGTAAAAGCTCTTAAATCACCCTGACCCGTTGTCTTTTGATGACGATTCGATCGAGACCTCAGATCAAGCGGGTACGCTGC
+
GGGG<AGGGGIIIIIIGIIGIGIIIIIIIIGIIIIIIIIIIIIIIIIIIIIIIIIIIIIIIIIIIIIIIIIIIIIIIIIIIIIIIIIIIIIIIIIIIIIIIIIIIIIIIIIIIIIIIIIIIIIIIIIIIIIIIIIIIIIIIIIIIIIIIIIIIIIIIIIIIIIIIIIIIIIIIIIIIIIIIIIIIIIIIIIIIIIIIIIIIIIIIIIIIIIIIIIIIIIIIIIIIIIIIIIIIIIIIIIIIIIIIIIIIIAIGGGGGAIGGGAGGAGGIIGIGIIGGGGGGGAG.A.
@7001253F:639:HTNW7BCX2:1:1105:12362:2728 1:N:0:AGGTAGAAA+TATCCTCTT
CCCCTAGTGGCACGCCTGTGTGGGCGTCACGCATCACGTCGCCCCCACCAAGCCCACCTCTTTGGAGGGAGGCGTTGGAATGGGGCGGAGATTGGTCTCCCGTGCTTTAGTGCGGTTGGCCTAAATGGGAGCCTCCTCAAGAGTGACGCACGGCTAGTGGTGGTTGTTATGACTGTCGTCTCTTTGCTGTGCGTTTTGATTCTTGGGGTAAAAGCTCTTAAATCACCCTGACCCGTTGTCTTTTGATGACGATTCGATCGAGACCTCAGATCAAGCGGGTACGCTGC
+
<<G<.<<GGIIIIIIIIIIIIIIIGIIIIIIIIIIIIIIIIIIIIIIIIIIIIIIIIIIIIIIIIIIIIIIIIIIIIIIIIIIIIIIIIIIIIIIIIIIIIIIIIIIIIIIIIIIIIIIIIIIIIIIIIIIIIIIIIIIIIIIIIIIIIIIIIIIIIIIIIIIIIIIIIIIIIIIIIIIIIIIIIIIIIIIIIIIIIIIIIIIIIIIIIIIIIIIIIIIIIIIIIIIIIIIIIIIIIIIIIIIIIIIIIIGGGGGGGGGGG<AIIIGGGAGGIGGIGIIGGGAGGGA
@7001253F:639:HTNW7BCX2:1:1105:12549:2510 1:N:0:AGGCAGACA+TATCCTCTT
GAGCCTTAGGCACGCCTGCTTGGGCGTCTCACAACGCGTCGCCCCCCACCCTTTCGTGGAGGGGGCGGATACTGGCTCCCCGTACGCCCCGCGTGCGGTCGGCCTAAAAGCGAGTCCCGACGATCGAAGTCGTGGCAATTGGTGGTTGTAAAATGCCGTTTCTCTTTGTCGCGCGCTTCCTTCGGTATGGTTGGCTCCCTGACCCTGAAGCTCCATGCATTTGGTGCCTCGATCGAGACCCCAAATCAATCGGGTACGCTGC
+
.GGGGGIGIIIIIIIIIIIIIIIIIIIIIIIIIIAIIIIIIIIIIIIIIIIIIIIIIIIGIIIIIIIIIIIIIIIIIIIIIIIIIIIIIIIIIIIIIIIIIIIIIIIIIIIIIIIIIIIIIIIIIIIIIIIIIIIIIIIIIIIIIIIIIIIIIIIIIIIIIIIIIIIIIIIIIIIIIIIIIIIIIIIIIIIIIIIIIIIIIIIIIIIIIIIIIIIIIIIIIIIIIIIIIIIIIII;IIIIIIIIIIIIIIGIIGGGA.AAAA
@7001253F:639:HTNW7BCX2:1:1105:12731:2526 1:N:0:AGGCAGAAA+TATCCTCTT
TTCTCCGAGGCACGCCTGCCCGGGCGTCACGCATCGCGTCGTCCCCTCCCATTCCCTCACGGGTTTGGTTATGGGACGGATAATGGCTTCCCGTTAGCTCGGTTAGCCCAAAAAGGATCCCTCATCGACGGATGCCACAACCAGTGGTGGTTGAAAGATCATTGGTGCTGTTGTGCTTCACCCTGTCGCTTGCTAGGGCATCGTCATAAACTAACGGCGTGTAACGCGCCTTCGACCGAGACCTCAGATCAATCGGGGGAGCTAC
+
<GGG.<AGGGIIIIGIIIII;IIIIIIIIIIIIIIIIIIIIIIIIIIIIIIIIIIIIIIIIIIIIIIIIIIIIIIIIIIIIIIIIIIIIIIIIIIIIIIIIIIIIIIIIIIIIIIIIIIIIIIIIIIIIIIIIIIIIIIIIIIIIIIIIIIIIIIIIIIIIIIIIIIIIIIIIIIIIIIIIIIIIIIIIIIIIIIIIIIIIIIIIIIIIIIIIIIIIIIIIIIIIIIIIIIIIIIIIIIIIIIIIIIIIIGGGIGGGGIIGAAGG
@7001253F:639:HTNW7BCX2:1:1105:12520:2528 1:N:0:AGGCAGAAA+TATCCTCTT
CCTAGAGTGGCACGCCTGTCTGGGCGTCACGCCAAACACGCTCCCACCCCACTAACCTGGGGCGGGACGCGGCATGTGGCTCCTCGTCTCGCAAGGGGCGGTGGGCCGAAGATCCGGCTGCCGGCGTATCGTGCCGGACACAGCGCGTGGTAGGCGACCTCGCTTTACTAAACGCAGTGCATCCGGCGCGTAGCCGACGCGATGGCCTCAATGGACCCTTTTAACGGAGTGCATGACGCTTCGACCGCGACCCCAAATCAGGCGGGTGCAGCTA
+
<<GG<<AGGGGIIIGIIGIGGGGGIIGIIIIIIIIIIIIIIIIIIIIIIIIIIIIIIIIIIIIIIIIIIIIIIIIIIIIIIIIIIIIIIIIIIIIIIIIIIIIIIIIIIIIIIIIIIIIIIIIIIIIIIIIIIIIIIIIIIIIIIIIIIIIIIIIIIIIIIIIIIIIIIIIIIIIIIIIIIIIIIIIIIIIIIIIIIIIIIIIIIIIIIIIIIIIIIIIIIIIIIIIIIIIIIIIIIIIIIIIIIIIIII<GGIIGGGGGGAAIGGGGGGGAGA
@7001253F:639:HTNW7BCX2:1:1105:12588:2550 1:N:0:AGGCAGAAA+TATCCTCTT
GCGTAAGAGGCACGCCTGTCTGGGCGTCACGCACCGTTGCCCCCCAAACCCCCTTAGTCCTCCGCGGAGGATTGGCGAGGCGCGTGGGGGGCGTAAAGTGGCTTCCCGTCGGCTTTGTCCCGCGGTTGGCCTAAAAATGAATCCCTAGCCGCGGTGCGCGCAGCATTCGGTGGTCATCGATCCCTTTCGTTACCCCGCCGCGCGCTCACGTGCCGCGAAGGATGTCACACTAGTAAACCCGACGCCTCGCTTTGTGAAGAGCGGAGCTTACAACGAGACCTCAAGTCAAACGGGTAGCGCTC
+
GGGGAGGIGGIIIIIIIIIIIIIIIIIIGGIIGIIIIIIIIIIIIIIIGGGIIIIIIIIIIIIIIIIIIIIIIIIIIIIIIIIIGIIIIIIIIIIIIIIIIIIIIIIIIIIIIIIIIIIIIIIIIIIIIIIIIIIIIIIIIIIIIIIIIIIIIIIIIIIIIIIIIIIIIIIIIIIIIIIIIIIIIIIIIIIIIIIIIIIIIIIIIIIIIIIIIIIIIIIIIDIIIIIIIIIIIIIIIIIIIIIIIIIIIIGIIIIGGGGGIGGGGAGGIIIGGGGGIGGIIIIIGGIIGGGGIIIIGAGAAG
@7001253F:639:HTNW7BCX2:1:1105:12986:2563 1:N:0:AGGCAGAAA+TATCCTCTT
GCGTAAGAGGCACGTCTGTTTGGGCGTCACGTCAAACACGCTCCCACCACTCATCGGGAAGTGGGACGCGGCATGTGGCCCCCCGTTTCGCAAGGTACGGTGGGCCTAAGATGTGGCTGCCGGCCTATCGTGCCGGACACAGCGCGTGGTGGGCGATCTCGCTTTACTTACCGCAGTGCATACGGACCGTAGCCGATGTTATGGCCTTAAGGACCCAAAGAACGGAGCACTTGATGCCTCGACCGCGACCCCAAGTCAGTCGGGGCGTAGTA
+
AGAG.GGGGIIGIIIIIIIIIIIIIIIIIIIIIIIIIIIIIIIIIIIIIIIIIIIIIIIIIIIIIIIIIIIIIIIIIIIIIIIIIIIIIIIIIIIIIIIIIIIIIIIIIIIIIIIIIIIIIIIIIIIIIIIIIIIIIIIIIIIIIIIIIIIIIIIIIIIIIIIIIIIIIIIIIIIIIIIIIIIIIIIIIIIIIIIIIIIIIIIIIIIIIIIIIIIIIIIIIIIIIIIIIIIIIIIIIIIIIIIIIIIIIIIIIGIGIIIIGIIGIGIGAGGG
@7001253F:639:HTNW7BCX2:1:1105:12762:2567 1:N:0:AGCCAGAAA+TATCCTCTT
GCGTAAGAGGCACGCCTGTTTGGGTGTCACGCATCGTTGCCCCCACCCCAACACCTCGTATGATGTGTACGGTGCGGGGCAGAAATTGGCCTCCCGTGTGCGTTGCTCGCGGTTAGCCTAAAAGCGAGTCCTGGGCGACGAGCGCCGCGACAATCGGTGGTTGACAAAACCCTCGTGCCCCGTCGTGCGTTGCTCGACGCCGTGAAGGCTCTCCTCGACCCTATTGCGTCGTTCTTGCGACTCTACCATCGTGACCTCAAGTCAGACGGGTCGACGTC
+
.GGGGGGIGGIIIIAGIIIIGGIIIIIIIIIIIIIIIIIIIIIIIIIIIIIGIIIIIIIIIIIIIIIIIIIIIIIIIIIIIIIIIIIIIIIIIIIIIIIIIIIIIIIIIIIIIIIIIIIIIIIIIIIIIIIIIIIIIIIIIIIIIIIIIIIIIIIIIIIIIIIIIIIIIIIIIIIIIIIIIIIIIIIIIIIIIIIIIIIIIIIIIIIIIIIIIIIIIIIIIIIIIIIIIIIIIIIIIIIIIIIIIIIIIIGA.GG.GGAGAGA..GA<<<.A.<AGGA
@7001253F:639:HTNW7BCX2:1:1105:12762:2707 1:N:0:AGCCAGAAA+TATCCTCTT
TCGCCTAGGGCACGTCTGTTTGGGCGTCACGCATCGCGTCGCCCCCTACACCAATTTGGTGCGGGGGCGGATAATGGCATCCCGTTAGCTCGGTTTGCCCAAAAAGGATCCCTCATCGACGGATGTCACAACCAGTGGTGGTTGAAAGATCATTGGTGCCGTTGTGCTTCACTCCGTCGCATGCTTGGGCATCGTTACAAAACAATGGTGCTAACGCGCCTTCGACCGCGACCCCAAGTCAGGCGGGGCGTAGTA
+
AGAG.IIIIIIIIIIIIIIIIIIIIIIIIIIIIIIIIIIIIIIIIIIIIIIIIIIIIIIIIIIIIIIIIIIIIIIIIIIIIIIIIIIIIIIIIIIIIIIIIIIIIIIIIIIIIIIIIIIIIIIIIIIIIIIIIIIIIIIIIIIIIIIIIIIIIIIIIIIIIIIIIIIIIIIIIIIIIIIIIIIIIIIIIIIIIIIIIIIIIIIIIIIIIIIIIIIIIIIIIIIIIIIIIIIIIIIIIIIIIIIIIIIIIIAGAGG
@7001253F:639:HTNW7BCX2:1:1105:13179:2523 1:N:0:AGGCAGACA+TATCCTCTT
GCGTAAGAGGCACGCCTGCCTGGGCGTCACGTCAAACACGCTCCCACCACTCATCGGGAAGTGGGACGCGGCATGTGGCCCCCCGTTTCGCAAGGTACGGTGGGCCTAAGATGTGGCTGCCGGCCTATCGTGCCGGACACAGCGCGTGGTGGGCGATCTCGCTTTACTTACCGCAGTGCATACGGACCGTAGCCGATGTTATGGCCTTAAGGACCCAAAGAACGGAGCACTTGATGCTTCGACCGTGACCCCAGATCAAGCGGGACTCGCTA
+
GAGGGAG<GGGGIIIIIIAAGGIIIIIIIIIIIIIIIIIIIIIIIIIIIIIGGIIIIIIIIIIIIIGIIIIIIIIIIIIIIIIIIIIIIIIIIIIIIIIGIIIIIIIIIIIIIIIIIIIIIIIIIIIIIIIIIIIIIIIIIIIIIIIIIIIIIIIIIIIIIIIIIIIIIIIIIIIIIIIIIIIIIIIIIIIIIIIIIIIIIIIIIIIIIIIIIIIIIIIIIIIIIIIIIIIIIIIIIIIIIIIIIIIIIIGIGGGGGGA.GGGGGAAAAAG.
@7001253F:639:HTNW7BCX2:1:1105:13177:2713 1:N:0:AGGCAGAAA+TATCCTCTT
ACTCGAGTGGCACGCCTGTCTGGGCGTCTCGCTTCGTGTCGGCCCATTTCATCTCATTTTCGTTTCTTTGAGGGAGATGAGTGTTTTGGGACGTATATTGGCCTCCTGTGCATATTTATGGAGCAGTTGGCCGAAATAGAAGTCCATATGATAGGACACACGGTTAGTGGTGGTTGAGAAACTGTTTCGATCCCGTGTTACTTCTTTTGGATTTATTGACCCTTGGTGCTTCTTTTATGGTGCATCGACTGTGACCCCAAGTCAAACGGGCGGAGCCT
+
.<<G.<<GGGIIIIIIIIIIIIIIGGIIIIIIIIIIIIIIIIIIIIIIIIIIIIIIIIIIIIIIIIIIIIIIIIIIIIIIIIIIIIIIIIIIIIIIIIIIIIIIIIIIIIIIIIIIIIIIIIIIIIIIIIIIIIIIIIIIIIIIIIIIIIIIIIIIIIIIIIIIIIIIIIIIIIIIIIIIIIIIIIIIIIIIIIIIIIIIIIIIIIIIIIIIIIIIIIIIIIIIIIIIIIIIIIIIIIIIIIIIIIIIIIGGGGGGGGGAGIIIIIIIIIGGGAAGGA
@7001253F:639:HTNW7BCX2:1:1105:13451:2673 1:N:0:AGGCAGAAA+TATCCTCTT
CCTATAGTGGCACGCCTGCTTGGGCGTCCCGCTTCGTGTCGCCCCATTTCATCTCATTTTCGTTTCTTTGAGGGAGATGAGTGTTTTGGGACGTATATTGGCCTCCTGTGCATATTTATGGAGCAGTTGGCCGAAATAGAAGTCCATATGATAGGACACACGGTTAGTGGTGGTTGAGAAACTGTTTCGATCCCGTGTTACTTCTTTTGGATTTATTGACCCTTGGTGCTTCTTTTATGGTGCATCGACTGTGACCCCAAATCAAGCGGGGGAGCTAC
+
<G<<<<GGGIIIIIGGIIIIIIGIIIIIIIIIIIIIIIIIIIIIIIIIIIIIIIIIIIIIIIIIIIIIIIIIIIIIIGIIIIIIIIIIIIIIIIIIIIIIIIIIIIIIIIIIIIIIIIIIIIIIIIIIIIIIIIIIIIIIIIIIIIIIIIIIIIIIIIIIIIIIIIIIIIIIIIIIIIIIII;IIIIIIIIIIIIIIIIIIIIIIIIIIIIIIIIIIIIIIIIIIIIIIIIIIIIIIIIIIIIIIIIIIIGAA<.GGGAGA<.GAGGAA<GG.AAGGG
@7001253F:639:HTNW7BCX2:1:1105:13395:2679 1:N:0:AGGCAGATA+TAGCCTCTT
TTCTAGCTGGCACGTCTGTCTGGGCGTCACGCATCACGTCGCCCCCACCAAACCTCCTTTGCGAGGTGTTGGATTGGGGCGGAGATTGGTCTCCCGTGCTTGTGGCGCGGTTGGCCTAAATGGGAGCCTCCTCAAGAAAGGCGCACGGCTAGTGGTGGTTGTTATTACTTTCGTCTCTTTGTCGTGTGTTTTGATCCTTGGGAGAGAAGCTCTGAAATCACCCCGACCCGTTGTCTTTTGATGACGATTCGATCGCGACCCCAAATCAATCGGGATGCGCAG
+
GGGGAGGIGIIIIIIIIIIIIIIIIIIIIIGIIIIIIIIIIIIIIIIIIIIIIIIIGIIIIGGIIIIIIIIIIIIIIIIIIIIIIIIIIIIIIGIIIIIIIIIIIIIIIIIIIIIIIIIIIIIIIIIIIIIIIIIIIIIIIIIIIIIIIIIIIIIIIIIIIIIIIIIIIIIIIIIIIIIIIIIIIIIIIIIIIIIIIIIIIIIIIIIIIIIIIIIIIIIIIIIIIIIIIIIIIIIIIIIIIIIIIIIIIIIGGIIGGGGGGGGIGGIIGGIIGGIIIGAA<G
@7001253F:639:HTNW7BCX2:1:1105:13551:2506 1:N:0:TGGCAGAAA+TATCCTCTT
ATCTCAAGGGCACGTCTGTTTGGGCGTCTCACAACGCGTCGCCCCCCACCCTTTCGTGGAGGGGGCGGATACTGGCTCCCCGTACGCCCCGCGTGCGGTCGGCCTAAAAGCGAGTCCCGACGATCGAAGTCGTGGCAATTGGTGGTTGTAAAATGCCGTTTCTCTTTGTCGCGTGTTTCCTTCGGTATGGTTGGCTCCCTGACCCTGAAGCTCCATGCATTTGGTGCCTCGATCGAGACCTCAGGTCAAACGGGCCTAAGAC
+
.<<G.<<GGGIIIIIIIIIIIIIIIIIIIIIIIIIIIIIIIIIIIIIIIIIIIIIIIIIIIIIIIIIIIIIIIIIIIIIIIIIIIIIIIIIIIIIIIIIIIIIIIIIIIIIIIIIIIIIIIIIIIIIIIIIIIIIIIIIIIIIIIIIIIIIIIIIIIIIIIIIIIIIIIIIIIIIIIIIIIIIIIIIIIIIIIIIIIIIIIIIIIIIIIIIIIIIIIIIIIIIIIDIIIIIIIIIIIIIIIIIIIIIIIIGGIIGIIGGGGG
@7001253F:639:HTNW7BCX2:1:1105:13546:2529 1:N:0:AGACAGAAA+TATCCTCTT
GCGTAAGAGGCACGCCTGTCTGGGTGTCACAAATCGTCGTCCCCCCATCCTCTCGAGGATATCGGACGGAAGCTGGTCTCCCGTGTGTTACCGCACGCGGTTGGCCAAAATCCTAGCTAAGGATGCCAGGAGCGTCTTGACATGCGGTGGTGAATTCAATTCTCGTCCAATCGTCAGTCGTTTCGGTCCGAAAGCTCTTGATGACCCAAAGTCCTCAACGTGACCTCAAATCAGACGGGATGCGCAG
+
IIAIIII;IIIIIIIIIIIIIIIIGIIIIIIIIIIIIIIIIIIIIIIIIIIIIIIIIIIIIIIGIIIIIIIIIGIIIIIIIIIIIGIIIIIIIIIGIIIIIIGIIIIIIIIIIIIIIIIIIIIIIIIIIIIIIIIIIIIIIIIIIIIIIIIIIIIIIIIIIIIIIIIIIIIIIIIIIIIIIIIIIIIIIIIIIIIIIIIIIIIIIIIIIIIIIIIIIIIIIIIIIIIIIIIIIIIIIIIIIIIIIII
@7001253F:639:HTNW7BCX2:1:1105:13542:2610 1:N:0:AGGCAGAAA+TATCCTCTT
TTCTAGCTGGCACGCCTGCGTGGGCGTCACGCATCACGTCGCCCCCACCAAGCCCACCTCTTTGGAGGGAGGCGTTGGAATGGGGCGGAGATTGGTCTCCCGTGCTTTAGTGCGGTTGGCCTAAATGGGAGCCTCCTCAAGAATGACGCACGGCTAGTGGTGGTTGTTATGACTGTCGTCTCTTTGCTGTGCGTTTTGATTCTTGGGGTAAAAGCTCTTAAATCACCCTGACCCGTTGTCTTTTGATGACGATTCGATCGCGACCCCAGATCAAGCGGGATGCGCAG
+
AGGGGG.GGIIIIIIIIIIIIIIIIIIGIIIIIIIGIIIIIIIIIIIIIIIGIIIIIIIIIIIIIIIIIIIIIIIIIIIIIIIIIIGIIIIIIGIIIIIIIIIIIIIIIIIIIIIIIIIIIIIIIIIIIIIGIIIIIIIIIIIIIIIIIIIIIIIIIIIIIIIIIIIIIIIIIIIIIIIIIIIIIIIIIIIIIIIIIIIIIIIIIIIIIIIIIIIIIIIIIIIIIIIIIGIIIIIIIIIIIIIIIIIIII.A..<..GAAGGGGGAGGGGGGG<<IIIIIIGGAGGG
@7001253F:639:HTNW7BCX2:1:1105:13896:2571 1:N:0:TGGCAGAAA+TATACTCTT
ATTAGAAGGGCACGTCTGCTTGGGCGTCTCACAACGCGTCGCCCCCCACCCTTTCGTGGAGGGGGCGGATACTGGCTCCCCGTACGCCCCGCGTGCGGTCGGCCTAAAAGCGAGTCCCGACGATCGAAGTCGTGGCAATTGGTGGTTGTAAAATGCCGTTTCTCTTTGTCGCGTGCTTCCTTCGGTATGGTTGGCTCCCTGACCCTGAAGCTCCATGCATTTGGTGCCTCGATCGCGACCCCAAATCAGACGGGACTGAGCG
+
<<..<<<GGAGIIIGIIIGIIIGIGGIGIGGGIIIGGIIIIIIIIIIGIIIIIIIIIIIIIIIIIIIIGIGIIGIIIGIIIGIIIIIIIIIIIIIGIIIIIIIGIIIIGIIIGGIIIIIIIIIIIIIGIIIIIIIIIIIIIIIIIGIIIIIIIIIIIIIIIIIIIIIIIIIIIIIII7IIIGIIIIIGIIIIII;IIIIIIIII;;IIIIG;II;IIIIIIIIIIIIIIIIIIIIIIIIIIIIIAIIIII...G<GGAG.AA
@7001253F:639:HTNW7BCX2:1:1105:13911:2577 1:N:0:AGGCAGAAA+TATCCTCTT
CTCTGAAGGGCACGTCTGCTTGGGCGTCTCACAACGCGTCGCCCCCCACCCTTTCGTGGAGGGGGCGGATACTGGCTCCCCGTACGCCCCGCGTGCGGTCGGCCTAAAAGCGAGTCCCGACGATCGAAGTCGTGGCAATTGGTGGTTGTAAAATGCCGTTTCTCTTTGTCGCGTGCTTCCTTCGGTATGGTTGGCTCCCTGACCCTGAAGCTCCATGCATTTGGTGCCTCGATCGCGACCCCAAATCAGACGGGACTGAGCG
+
GGGA.<GGAGIIIIIIIIIIIIIIIIIIIIIIIIIIIIIIIIIIIIIIIIIGIIIIIIIIIIIIIIIIIIIIIIIIIIIIIIIIIIIIIIIIIIIIIIIIIIIIIIIIIIIIIIIIIIIIIIIIIIIIIIIIIIIIIIIIIIIIIIIIIIIIIIIIIIIIIIIIIIIIIIIIIIIIIIIIIIIIIIIIIIIIIIIIIIIIIIIIIIIIIIIIIIIIIIIIIIIIIIIIIIIIIIIIIIIIIIIIIIIIIIIGGAAGGGAGAG
@7001253F:639:HTNW7BCX2:1:1105:13843:2719 1:N:0:AGGCAGAAA+TATCCTCTT
GCGTAAGAGGCACGTCTGTGTGGGCGTCACGTCAAACACGCTCCCACCACTCATCGGGAAGTGGGACGCGACATGTGGCCCCCCGTTTCGCAAGGTACGGTGGGCCTAAGATGTGGCTGCCGGCCTATCGTGCCGGACACAGCGCGTGGTGGGCGATCTCGCTTTACTTACCGCAGCGCATACGGACCGTAGCCGATGTTATGGCCTTAAGGACCCAAAGAACGGAGCACTTGATGCTTCGACCGCGACCTCAGGTCAAGCGGGGCGTAGTA
+
<G.<.<GGGGIIIIIIIIIGIGIIIIIIIIIIIIIIIIIIIIIIIIIIIIIIIIIIIIIIIIIIIIIIIIIIIIIIIIIIIIIIIIIIIIIIIIIIIIIIIIIIIIIIIIIIIIIIIIIIIIIIIIIIIIIIIIIIIIIIIIIIIIIIIIIIIIIIIIIIIIIIIIIIIIIIIIIIIIIIIIIIIIIIIIIIIIIIIIIIIIIIIIIIIIIIIIIIIIIIIIIIIIIIIIIIIIIIIIIIIIIIIIIIIIIGIIIGIIGIIIGGIIGAGGGG
@7001253F:639:HTNW7BCX2:1:1105:14103:2535 1:N:0:AGGGAGAAA+TATCCTCTT
GCTCAAGTGGCACGTCTGTTTGGGTGTCACGCATCGTTGCCCCAACCCCAAACACTTCTTATGATGTGTGGGGTGCGGGGAAGACATTGGCCTCCCGTGTGCTTCTGCTCGCGGTTAGCCTAAAAGTGAGTCCTAGGCGACGAGCGCCACGACAATCGGTGGTTGAGAAACCCTCGTGACCCGTCGTGTGTTGCCCGTCGCTGTGAAGGTGCTCCTCGACCCTATTGCGTCGTTCCTGCGACTCTACCATCGTGACCCCAAGTCAGGCGGGCCTAAGAC
+
<<<A<<GGGGGGIGIIIIGIIGIIGGAGGIIIIIIIIIIIIIIIIIIIIIIIIIIIIIIIIIIIIIIIIIIIIIIIIIIIIIIIIIIIIIIIGIIIIIIIIIIIIIIIIIIIIIIIIIIIIIIIIIIIIIIIIIIIIIIIIIIIIIIIIIIIIIIIIIIIIIIIIIIIIIIIIIIIIIIIIIIIIIIIIIIIIIIIIIIIIIIIIIIIIIIIIIIIIIIIIIIIIIIIIIIIIIIIIIIIIIIIIIIIIIIIIIGGGGGGGAAGGGAA<.GGGGA<AAG
@7001253F:639:HTNW7BCX2:1:1105:14250:2550 1:N:0:AGGCAGACA+TATCCTCTT
GCGTAAGAGGCACGTCTGCCTGGGCGTCACGCATCACGTCGCCCCCACCAAGCCCACCTCTTTGGAGGGAGGCGTTGGAATGGGGCGGAGATTGGTCTCCCGTGCTTTAGTGCGGTTGGCCTAAATGGGAGCCTCCTCAAGAGTGACGCACGGCTAGTGGTGGTTGTTATGACTGTCGTCTCTTTGCTGTGCGTTTTGATTCTTGGGGTAAAAGCTCTTAAATCACCCTGACCCGTTGTCTTTTGATGACGATTCGATCGAGACCCCAAGTCAGACGGGATGCGCAG
+
GGGGGIGGGGIIIGIIIIGGIIIGGGGIIIIIGGAGGIIIIIIIIIIIIIIIIIIIIIIIIIIIIIIIIIIIII;IIIIIIIIIIIIIIIIGIIIIIIIIIIIIIIIIIIIIIIIIIIIIIIIIIIIIIIIIIIIIIIIIIIIIIIIIIIIIIIIIIIIIIIIIIIIIIIIIIIIIIIIIIIIIIIIIIIIIIIIIIIIIIIIIIIIIIIIIIIIIIIIIIIIIIIIIIIIIIIIIIIIII;IIIIIIIIGAGGAGAAGAAGGGGAGIGGGGGIGGGIGGGGAGAAG
@7001253F:639:HTNW7BCX2:1:1105:14135:2621 1:N:0:AGGCAGACA+TATCCTCTT
GCGTAAGAGGCACGTCTGCGTGGGCGTCACGTCAAACACGCTCCCACCACTCCGCGGGAAGTGGGACGCGGCATGTGGCCCCCCGTTTCGCAAGGTACGGTGGGCCTAAGATGTGGCTGCCGGCCTATCGTGCCGGACACAGCGCGTGGTGGGCGATCTCGCTTTACTTACCGCAGTGCATACGGACCGTAGCCGATGTTATGGCCTTAAGGACCCAAAGAACGGAGCACTTGATGCTTCGACCGTGACCTCAAGTCAATCGGGACTCGCTA
+
GGGAG<GGGGIIIIIIIIIGIGIIIIIIIIIIGGIIIIIIIIDIIIIIIII<7<IIIIIIIGIIIGGIIIIIIIIIIIIIII;IIIIIIIIIIIIIIIIIIIIIIIIIIIIIIIIIIIIIIIIIIIIIIIIIIIIIIIIIIIIIIIIIIIIIIIIIIIIIIIIIIIIIIIIIIIIIIIIIIIIIIIIIIIIIIIIIIIIIIIIIIIIIIIIIIIIIIIIIIIIIIIIIIIIIIII;IIIIIIIIIIIIII.GG.GIIGGIIIGGAGIAAGGA
@7001253F:639:HTNW7BCX2:1:1105:14154:2659 1:N:0:AGGCAGAAA+TATCCTCTT
ATCTCAAGGGCACGTCTGTGTGGGTGTCACGCATCGTCTTGCCCACAAACCACTCACTCCTGAGAAGTTGTGCCGGTTTGGGGGCGGAAACTGGCCTCCCGTGCCTTGTCGTGCGGTTGGCAGAAAGGCGAGTCTCCGGCGATGGACGTCGCGACATCGGTGGTTGTAAAAGGCCCTCTTGTCTTGTCGCGCGAATCCTCGTCATCTTAGCGAGCTCCAGGACCCTTAGGCGGCACACACTCTGTGCGCTTCGACTGCGACCCCAAGTCAGACGGGTCGACGTC
+
.<GA.<<GGGGGGGGIGIGIGGAGGGGIIIGIIIIIAIIIIIIIIGIIIIIIIIIAIIIIIIIIIIIIIIIIIIIIIIIIIIIIGIIIIIIIIDIIIIIIIIIIIIIIIIIIIIIIIIIIIIIIIIIIIIIIIGIIIIIIIIIIIIIIIIIIIIIIIIIIIIIIIIIIIIIIIIIIIIIIIIIIIIIIIIIIIIIIIIIIIIIIIIIIIIIIIIIIIIIIIIIIIIIIIIIIIIIIIIIIIIIIIIIIIIGG<<GGAGAAAIGGIGG<A<GG<GIGIGGGAGGA
@7001253F:639:HTNW7BCX2:1:1105:14107:2744 1:N:0:AGGCAGAAA+TATCCTCTT
GCGTAAGAGGCACGTCTGTGTGGGCGTCACGCATTGCGCCGCCCCAGACTACGCCTCCCCAACGGGGATGCGTTCGACTGGGGCGGAGAATGGTCTCCCGTGTCGTCGGCGTGGTTGGCCTAAAAAAGAGTCCCCTTCGGCGGACGCACGGCTAGTGGTGGTTGTTAAGGCCTTCGTATCGAGCCGTGTGTCGTTAGCCGCAAGGGAAGCACTCTTTAAAGACCCCAATGTGTCGTCTCGTGACGACGCTTCGACCGAGACCCCAAATCAATCGGGCGATCAGT
+
.G.<GGGGGIIIIGGIIGGGGIIIIIIIIIIIIIIIIIIIIIIIIIIIIIIIIIIIIIIIIIIIIIIIIIIIIIIIIIIIIGIIIIIIIIIIIIIIIIIIIIIIIIIIIIIGIIIIIIIIIIIIIIIIIIIIIIIIIIIIIIIIIIIIIIIIIIIIIIIIIIIIIIIIIIIIIIIIIIIIIIIIIIIIIIIIIIIIIIIIIIIIIIIIIIIIIIIIIIIIIIIIIIIIIIIIIIIIIIIIIIIIIIIIIIAA<<AGAGG.GGGGIIGGGG<<GIIGGGIAGGAG
@7001253F:639:HTNW7BCX2:1:1105:14494:2669 1:N:0:AGGCAGATA+TATCCTCTT
ACTCGAGTGGCACGTCTGTCTGGGCGTCACGTCAAACACGCTCCCACCACTCATCGGGAAGTGGGACGCGGCATGTGGCCCCCCGTTTCGCAAGGTACGGTGGGCCTAAGATGTGGCTGCCGGCCTATCGTGCCGGACACAGCGCGTGGTGGGCGATCTCGCTTTACTTACCGCAGTGCATACGGACCGTAGCCGATGTTATGGCCTTAAGGACCCAAAGAACGGAGCACTTGATGCTTCGACCGCGACCGCAAGTCAGACGGGTCGCCGTC
+
<<.<<.<AGGGGIIGGIGGGIGIIIGIGII<IIIIIGIIIIIIIIIIIAIIIIIIIIIIIIIIIIIIIIAGI;IIIIIIIIIIIIIIGIIIIIIIIIIIIIGIIIIIIIIIIIIIIIIIIIIIIIIIGIIIIIIIIII;<IIIIIIIIIIIIIIIIIIIIIIIIIIIIIIIIIIIIIIIIIIIIIIIIIIIII<IIIIIIIIIIIIIIIIIIIIII;IIIIGII;DI;;IIIIIIIIIIII<DIIIIIII.<<<.AGGGA.A<A<A<<.<<.
@7001253F:639:HTNW7BCX2:1:1105:14492:2684 1:N:0:AGGCAGAAA+TATCCTCTT
CCACGAGTGGCACGTCTGTCTGGGCGTCACGTCAAACACGCTCCCACCACTCATCGGGAAGTGGGACGCGGCATGTGGCCCCCCGTTTCGCAAGGTACGGTGGGCCTAAGATGTGGCTGCCGGCCTATCGTGCCGGACACAGCGCGTGGTGGGCGATCTCGCTTTACTTACCGCAGTGCATACGGACCGTAGCCGATGTTATGGCCTTAAGGACCCAAAGAACGGAGCACTTGATGCTTCGACCGCGACCTCAAGTCAGACGGGTCGACGTC
+
<<.<<AGGIIIGIIGIIIIIIGIIGIIIIIIIGIIIIIIIIIIIIIIIIIIIIIIIIIIIIIIIIIIIIIIIIIIIIIIIIIIIIIIIIIIIIIIIIIIIIIIIIIIIIIIIIIIIIIIIIIIIIIIIIIIIIIIIIIIIIIIIIIIIIIIIIIIIIIIIIIIIIIIIIIIIIIIIIIIIIIIIIIIIIIIIIIIIIIIIIIIIIIIIIIIIIIIIIIIIIIIIIIIIIIIIIIIIIIIIIIIIIIIIIIGGAAGIIGIIGGIGAIGGGGGA
@7001253F:639:HTNW7BCX2:1:1105:14500:2695 1:N:0:AGGCAGAAA+TATCCTCTT
CCAATAGTGGCACGTCTGTCTGGTCGTCACGTCAAACACGCTTCCACCACTCATCGGGAAGTGGGACGCGGCATGTGGCCCCCCGTTTCGCAAGGTACGGTGGGCCTAAGATGTTGCTGCCGGCCTATCGTGCCGGACACAGCGCGTGGTGGGCGATCTCGCTTTACTTACCGCAGTGCATACGGACCGTAGCCGATGTTATGGCCTTAAGGACCCAAAGAACGGAGCACTTGATGCTTCGACCGCGACCTCACGTCAGACGGGTCGACGTC
+
GG.<<.<.<GAGGGGGIIGIIII.AGIIIIIIIIIIIGGIII.IIIIIIGIIGIIIIIIIIGIIGIGIIIIIIIGIIIIIIIIIIIIIIIGIIIIIIIIIIIIIGIIIIIIGII.IIIIIIIIIIIIIIIIIIIIIIIIIIIIIIIIIIIIIIIIIIIIIIIIII;IIIIIIIIIIIIIIIIIIIIIIIIIIIIIIIII;AIIIIIIIDIIIIIIIIIIIIIIIIIIIIIIIIIIIIIIIIIIIIIIIIIAG<...GGGGAIGGGGAGAGGG
@7001253F:639:HTNW7BCX2:1:1105:14404:2698 1:N:0:AGGCAGAAA+TATCCTCTT
GCGTAAGAGGCACGCCTGTCTGGGCGTCACGCCAAACACGCTCGACCTCGCTTTACTAAACGCAGTGCCTCCGGCGCGTAGCCGACGCGATGGCCCGAATGGACCCTTTTAACGGAGTGCATGACGCTTCGACCGAGACCCCAAATCAATCGGGGGAGCTAC
+
IIIIIIIIIIIIIIIIIIIIIIIIIIIIIIIIIIIIIIIIIIIIIIIIIIIIIIIIIIIIIIIIIIIIIIIIIIIIIIIIIIIIIIIIIIIIIIIIIIIIIIIIIIIIIIIIIIIIIIIIIIIIIIIIIIIIIIIIIIIIIIIIIIIIIIIIIIIIIIIIII
@7001253F:639:HTNW7BCX2:1:1105:14682:2570 1:N:0:GGGCAGAAA+TATCCTCTT
TTCTGCGAGGCACGCCTGTGTGGGCGTCACGCATCGCGTCGTCCCCTCCCATTCCCTCACGGGTTTGGTTATGGGACGGATAATGGCTTCCCGTTAGCTCGGTTAGCCCAAAAAGGATCCCTCATCGACGGATGTCACAACCAGTGGTGGTTGAAAGATCATTGGTGCTGTTGTGCTTCACCCTGTCGCTTGCTAGGGCATCGTCATAAACTAACGGCGTGTAATGCGCCTTCGACCGTGACCTCAGGTCAGACGGGATGCGCAG
+
.AGGGGGGIIIIIGGIIIIIIGIIIIIIIIIIIIIIIIIIIIIIIIIIIIIIIIIIIIIIIIIIIIIIIIIIIIIIIIIIIIIIIIIIIIIIIIIIIIIIIIIIIIIIIIIIIIIIIIIIIIIIIIIIIIIIIIIIIIIIIIIIIIIIIIIIIIIIIIIIIIIIIIIIIIIIIIIIIIIIIIIIIIIIIIIIIIIIIIIIIIIIIIIIIIIIIIIIIIIIIIIIIIIIIIIIIIIIIIIIIIIIIIIIIIGAGGGIIIGGA.AAG
@7001253F:639:HTNW7BCX2:1:1105:14519:2606 1:N:0:AGGCAGACA+TATCCTCTT
CCTCTAGTGGCACGTCTGTGTGGGTGTCACGCATCGTTGCCCCAACCCCAAACACTTCTTACGCTGTGCGGGGTGCGGGGAAGACATTGGCCTCCCGTGCGCTTTTGCTCGCGGTTAGCCTAAAAGTGAGTCCTGGGCGACGAGCGCCACGACAATCGGTGGTTGAGAAACCCTCGTGACCCGTCGTGTGTCGCCCGTCGCTGTGAAGGTGCTCCTCGACCCTATTGTGTCGTTCTTGCGACTCTACCATCGAGACCTCAGAGCAATCGGGTAGCGCTC
+
<A.<<<GGGIIIIIIIIGGAGGGIIGGIIIIIIIIIIIIIIIIIIIIIIIIIIIIIIIIIIIIIIIIIIIIIIIIIIIIIIIIIIIIIIIIIIIIIIIIIIIIIIIIIIIIIIIIIIIIIIIIIIIIIIIIIIIIIIIIIIIIIIIIIIIIIIIIIIIIIIIIIIIIIIIIIIIIIIIIIIIIIIIIIIIIIIIIIIIIIIIIIIIIIIIIIIIIIIIIIIIIIIIIIIIIIIIIIIIIIIIIIIIIIII<<AGGGGGGGG<.IGGGGIGGGGGAGAAG
@7001253F:639:HTNW7BCX2:1:1105:14527:2655 1:N:0:AGGCAGACA+TATCCTCTT
TTCTCCGAGGCACGTCTGTGTGGGCGTCACGCATCGCGTCGTCCCCTCCCATTCCCTCACGGGTTTGGTTATGGGACGGATAATGGCTTCCCGTTAGCTCGGTTAGCCCAAAAAGGATCCCTCATCGACGGATGTCACAACCAGTGGTGGTTGAAAGATCATTGGTGCTGTTGTGCTTCACCCTGTCGCTTGCTAGGGCATCGTCATAAACTAACGGCGTGTAATGCGCCTTCGAGCGAGACCCCAGGTCAAACGGGTACGCTGC
+
<GGG.<<GGGIGIIIIIIIIIIIIIIIIIIIIIIIIIIIIIIIIIIIIIIGIIIIIIIIIIIIIIIIIIIIIIIIIIIIIIIIIIIIIIIIIIIIIIIIIIIIIGIIIIIIIIIIIIIIIIIIIGIIIIIIIIIIIIIIIIIIIIIIIIIIIIIIIIIIIIIIIIIIIIIIIIIIIIIIIIIIIIIIIIIIIIIIIIIIIIIIIIIIIIIIIIIIIIIIIIIIIIIII;IIIIIIIIIIIIIIIIIIIIIIGGA<.GG.GAGGAA
@7001253F:639:HTNW7BCX2:1:1105:14550:2682 1:N:0:AGGCAGAAA+TATCCTCTT
TTATTCGAGGCACGTCTGCGTGGGCGTCACGCAAAACACGCTCCCACCCCCTCATCGGGTAGCGGGACGCGGCATGTGGCCCCCCGTAGCGCAAGCTGCGGTGGGCCGAAGATATGGCTGCCGGCGTATCGTGCCGGACACAGCGCGTGGTGAGTGACCCCAGATCAGTCGGGTAGCGCTC
+
IIGI<IIIIIIIIIIIIIIIIIIIIIIIIIIIIIIIIIIIIIIIIIIIIIIIIIIIIIIIIIIIIIIIIIIIIIIIIIIIIIIIIIIIIIIIIIIIIIIIIIIIIIIIIIIIIIIIIIIIIIIIIIIIIIIIIIIIIIIIIIIIIIIIIIIIIIIIIIIIIIIIIIIIIIIIIIIIIIIII
@7001253F:639:HTNW7BCX2:1:1105:14842:2569 1:N:0:AGGCTGAAA+TATCCTCTT
CTCACAAGGGCACGCCTGCTTGGGCGTCACGCCAAACACGCTCCCACCCAACTAACTTGGGGTGGGACGCGGCATGTGGCTCCTCGTCCCGCAAGGGGCGGTGGGCCAAAGATCCGGCTGCCAGCCTATCGTGCCGGACACAGCGCGTGGTAGGCGACCTCGCTTTACTAAACGCAGTGCCTCTGGCGCGTAGCCGACGCGATGGCCCCAATGGACCCTTTTAACGGAGTGCATGACGCTTCGACCGAGACCTCAGATCAGGCGGGGGAGCTAC
+
<<<.<<<<GGGGIGGIIIIIIIGGIIIIIIIIIIIIIIIIIIIIIIIGIIIIIIIIIIIIIIIIIIIIIIIIIIIIIIIIIIIIIIIIIIIIIIIIIIIIIIIIIIIIIIIIIIIIIIIIIIIIIIIIIIIIIIIIIIIIIIIIIIIIIIIIIIIIIIIIIIIIIIIIIIGIIIIIIIIIIIIIIIIIIIIIIIIIIIIIIIIIIIIIIIIIIIIIIIIIIIIIIIIIIIIIIIIIIIIIIIIIIIIIIIGGGGIIIGGGAGGG<GGGGAAGAG
@7001253F:639:HTNW7BCX2:1:1105:15000:2589 1:N:0:AGGCAGATA+TATCCTCTT
GCGTAAGAGGCACGTCTGCGTGGGCGTCACGCCAAACACGCTCCCACCCAACTAACTTGGGGTGGGACGCGGCATGTGGCTCCTCGTCCCGCAAGGGGCGGTGGGCCAAAGATCCGGCTGCCGGCCTATCGTGCCGGACACAGCGCGTGGTAGGCGACCTCGCTTTACTAAACGCAGTGCCTCCGGCGCGTAGCCGACGCGGTGGCCCGAATGGACCCTTTTAACGGAGTGCATGACGCTTCGACCGAGACCCCAGATCAAACGGGGGAGCTAC
+
GG.<AGGGGGIIGGGGIGGIIGIIIIIIIIIIIIIIIIIIIIIIIIIIIIIIIIIIIIIIIIIIIIIIIIIIIIIIIIIIIIIIIIIIIIIIIIIIIIIIIIIIIIIIIIIIIIIIIIIIIIIIIIIIIIIIIIIIIIIIIIIIIIIIIIIIIIIIIIIIIIIIIIIIIIIIIIIIIIIIIIIIIIIIIIIIIIIIIIIIIIIIIIIIIIIIIIIIIIIIIIIIIIIIIIIIIIIIIIIIIIIIIIIIII.AGGAGGGGGGGIIIGIIGGGGGA
@7001253F:639:HTNW7BCX2:1:1105:14894:2736 1:N:0:AGGCAGAAA+TATCCTCTT
TTCTCCGAGGCACGCCTGCGTGGGCGTCTCACAACGCGTCGCCCCCCACCCTTCCGTGGAGGGGGCGGATACTGGCTCCCCGTACGCCCCGCGTGCGGTCGGCCTAAAAGCGAGTCCCGACGATCGAAGTCGTGGCAATTGGTGGTTGTAAAATGCCGTTTCTCTTTGTCGCGCGCTTCCTTCGGTATGGTTGGCTCCCTGACCCTGAAGCTCCATGCATTTGGTGCCTCGATCGCGACCCCAAGTCAGACGGGCCTAAGAC
+
<GGG.<<GGGIGIIIIIIIIIIIIIIIIIIIIIIIIIIIIIIIIIIIIIIIIIIIIIIIIIIIIIIIIIIIIIIIIIIIIIIIIIIIIIIIIIIIIIIIIIIIIIIIIIIIIIIIIIIIIIIIIIIIIIIIIIIIIIIIIIIIIIIIIIIIIIIIIIIIIIIIIIIIIIIIIIIIIIIIIIIIIIIIIIIIIIIIIIIIIIIIIIIIIIIIIIIIIIIIIIIIIIIIIIIIIIIIIIIIIIIIIIIIIIIIGGA.A.AAAGA
@7001253F:639:HTNW7BCX2:1:1105:15197:2749 1:N:0:AGGCAGACA+TATCCTCTT
CTATTAAGGGCACGCCTGCGTGGGCGTCACGCATCGCGTCGCCCCCCTCCTCGACCTTGTGTCGAGTTGTGGGGAGCGGAAGATGGCCTCCCGTGCTCCTCACCGGGGTGCGGTTGGCCCAAATGTGAGTCCTTGGCGGCGGATGTCATGGCGATTGGTGGTCGTACCTAGCGTGCATATCGTCGCGCCGTGCCCCCGTTGTCTGTGGGACTAATGACCCTTTTGGAGCCTCTCTACTTGAGTAGCTCTTCGACCGCGACCCCAGATCAGTCGGGCGGAGCCT
+
GGGAGAGGGIGIIGIIIIIIIIGIIIIIIIIGIIIIIIIIIIIIIIIIIIIIIIIIIIIIIIIIIIIIIIIIIIIIIIIIIIIIIIIIIIIIIIIIIIIIIIIIIIIIIIIIIIIIIIIIIIIIIIIIIIIIIIIIIIIIIIIIIIIIIIIIIIIIIIIIIIIIIIIIIIIIIIIIIIIIIIIIIIIIIIIIIIIIIIIIIIIIIIIIIIIIIIIIGIIIIIIIIIIIIIIIIIIIIIIIIIIIIIIIIIGGAAGGGGAGGGIGGGAGGGGIGGIIIIAAAGA
@7001253F:639:HTNW7BCX2:1:1105:15313:2552 1:N:0:AGACAGAAA+TATCCTCTT
CTATGAAGGGCACGTCTGTTTGGGCGTCACGCATCGCGTCGCCCCCCTCCTCGACCTTGTGTCGCGTTGTGGGGCGCGGAAGTTGGCCTCCCGTGGTCCTCCCCGGGGTGCGGTTGGCCCAAATGTGAGTCCTTGGCGGCGGATGTAATGGCGATTGGTGGTCGTACCTAGCGTGCATATCGTCGCGCCGTGCCCCCGTTTTCTGTGGGCCTAATGACCCTTTTGGATCCTCTCTACTTGAGTAGCTCTTCGACCGAGACCTCAAAACAAACGGGGGAGCTAC
+
<GGAGG<.<.<GGGGGGGGGGGGGAGAGG.GGGIIIAII;GGIIIIAIIGIIIGIAIIIGGG;I.I;I<IIIGI.IIIIIIG.IIIIIGIIIGIG<IGGIAAGGIIII<GGIIIIIIIIGIIIGIIIIIIIIIIIIIIIIIGII<I<IGI<AIIIIIGII;IG;;IIIIGIGIIIIIIIIIA7III;IIIIIAIII;IIG;I<DIIDII.I;I;7III;IIDIGIII.;I;I7I;AIIIIGIIIIAD;IA<<<.<<..AGG<..G<.A<AG<A.GAAGAGGAG
@7001253F:639:HTNW7BCX2:1:1105:15331:2557 1:N:0:AGGCAGAAA+TATCCTCTT
ATCTCAAGGGCACGTCTGTTTGGGCGTCACGCATCGCGTCGCCCCCCTCCTCGACCTTGTGTCGAGTTGTGGGGAGCGGAAGATGGCCTCCCGTGCTCCTCACCGGGGTGCGGTTGGCCCAAATGTGAGTCCTTGGCGGCGGATGTCATGGCGATTGGTGGTCGTACCTAGCGTGCATATCGTCGCGCCGTGCCCCCGTTGTCTGTGGGACTAATGACCCTTTTGGAGCCTCTCTACTTGAGTAGCTCTTCGACCGAGACCTCAAATCAAACGGGGGAGCTAC
+
.<<<.<<AGGGIIGIIGIGIGIIGGIIIIIIIIIIIIIIIIIIIIIIIIIIIIIIIIIIIIIIIIIIIIIIIIIIIIIIIIIIIIIIIIIIIIIIIIIIIIIIIIIIIIIIIIIIIIIIIIIIIIIIIIIIIIIIIIIIIIIIIIIIIIIIIIIIIIIIIIIIIIIIIIIIIIIIIIIIIIIIIIIIIIIIIIIIIIIIIIIIIIIIIIIIIIIIIIIIIIIIIIIIIIIIIIIIIIIIIIIIIIIIIIIGGIGGGGIIGGGIIGGGGGGGGGGIIGAAAAG.
@7001253F:639:HTNW7BCX2:1:1105:15414:2591 1:N:0:AGGCAGATA+TATCCTCTT
GAGCCTTAGGCACGCCTGTGTGGGCGTCTCACAACGCGTCGCCCCCCACCCTTTCGTGGAGGGGGCGGATACTGGCTCCCCGTACGCCCCGCGTGCGGTCGGCCTAAAAGCGAGTCCCGACGATCGAAGTCGTGGCAATTGGTGGTTGTAAAATGCCGTTTCTCTTTGTCGCGCGCTTCCTTCGGTATGGTTGGCTCCCTGACCCTGAAGCTCCATGCATTTGGTGCCTCGATCGAGACCTCAGATCAATCGGGTACGCTGC
+
AAGGGGGGGGIIIGIIIIIIIIIIIIIIIIIIIIIIIIIIIIIIIIIIIIIIIIIIGIIIIIIIIIIIIIIIIIIIIIIIIIIIIIIIIIIIIIIIIIIIIIIIIIIIIIIIIIIIIIIIIIIIIIIIIIIIIIIIIIIIIIIIIIIIIIIIIIIIIIIIIIIIIIIIIIIIIIIIIIIIIIIIIIIIIIIIIIIIIIIIIIIIIIIIIIIIIIIIIIIIIIIIIIIIIIIIIIIIIIIIIIIIIIIIIIIGGGGGIAGGGA
@7001253F:639:HTNW7BCX2:1:1105:15376:2709 1:N:0:AGGCAGACA+TATCCTCTT
TTCTAGCTGGCACGTCTGCGTGGGCGTCTCGCTTCGTGTCGCCCCATTTCATCTCATTTTCGTTTCTTTGAGGGAGATGAGTGTTTTGGGACGTATATTGGCCTCCTGTGCATATTTATGGAGCAGTTGGCCGAAATAGAAGTCCATATGATAGGACACACGGTTAGTGGTGGTTGAGAAACTGTTTCGATCCCGTGTTACTTCTTTTGGATTTATTGACCCTTGGTGCTTCTTTTATGGTGCATCGACTGCGACCCCAGATCAAACGGGTCGACGTC
+
GAGAAGGGIGIIIIIIGGGGGIIIGIGIIGIIIIIIIIIIIIIIIIIIIIIIIIIIIIIIIIIIIIIIIIIIIIIIIIIIIIIIIIIIIIIIIIIIIIIIIIIIIIIIIIIIIIIIIIIIIIIIIIIIIIIIIIIIIIIIIIIIIIIIIIIIIIIIIIIIIIIIIIIIIIIIIIIIIIIIIIIIIIIIIIIIIIIIIIIIIIIIIIIIIIIIIIIIIIIIIIIIIIIIIIIIIIIIIIIIIIIIIIIIIIGGAGGAAAGGG<GGG<GIIIIGGGGAAG
@7001253F:639:HTNW7BCX2:1:1105:15425:2748 1:N:0:AGGCAGAAA+TATCCTCTT
TTCTAGCTGGCACGCCTGCTTGGGCGTCAATCATCTATTCGTCACCCAACCTCCGCTCCCCGAAAAGGAGCTTTGGTCCCGGGTACGGAAGTTGGCCTCCCGTGCTCTTGAAGCGCGGCTGGCCCAAAACTGAGCATCGGACTGATGATCTCCGAGGCATGCGGTGGTTGTTCATTCCTCCCTCGTGACGTTGCCAAGGAGCGTCTCCCGTACGAAGCTCCACGACCCTAGATTTACTATCGATGCGACCCCAGATCAAGCGGGACTGAGCG
+
GGGGGGIIIIGIIIIIIIIIIIIIIIIIIIIIIIIIIIIIIIIIIIIIIIIIIIIIIIIIIIIIIIIIIIIIIIIIGIIIIIIIIIIIIIIIIIIIIIIIIIIIIIIIIIIIIIIIIIIIIIIIIIIIIIIIIIIIIIIIIIIIIIIIIIIIIIIIIIIIIIIIIIIIIIIIIIIIIIIIIIIIIIIIIIIIIIIIIIIIIIIIIIIIIIIIIIIIIIIIIIIIIIIIIIIIIIIIIIIIIIIIIIIIIIGGGGGIIIGGGGGGGA.AAAGA
@7001253F:639:HTNW7BCX2:1:1105:15714:2723 1:N:0:AGGCAGAAA+TATCCTCTT
TTCTAGCTGGCACGCCTGTCTGGGCGTCACATATCGAAGCCTCTTGCCAATTTCCTATTGATTGGTATTGTGCAAGATGATGTTGGCCTCCCGTGAGCACCATCGCCTCATGGTTGGTTGAAAATCGAGACCTTGGTAGAGTGTGCCATGATAAATGGTGCATGTGTTAAGCACGAGACCAAACAATCATGTGCTGCTCTATTGAATTTAGCCTCTTTTACCCACAAGCGTGTCTAAACGCTCGTGATGAGACCCCAAGTCAAACGGGCCTAAGAC
+
GGGGGGIIIIIIIIGIIIIIIIIIIIIIIIIIIIIIIIIIIIIIIIIIIIIIIIIIIIIGIIIIIIIIIIGIIIIIIIIIIIIIIIIIIIIIIIIIIIIIIIIIIIIIIIIIIIIIIIIIIIIIIIIIIIIIIIIIIIIIIIIIIIIIIIIIIIIIIIIIIIIIIIIIIIIIIIIIIIIIIIIIIIIIIIIIIIIIIIIIIIIIIIIIIIIIIIGIIIIIIIIIIIIIIIIIIIIIIIIIIIIIIIIIIIGAIIIIIGGIGIGIIIIGGGGAGGGA
@7001253F:639:HTNW7BCX2:1:1105:15786:2568 1:N:0:AGGCAGATA+TATCCTCTT
GAGCCTTAGGCACGTCTGTTTGGGCGTCTCACAACGCGTCGCCCCCCACCCTTTCGTGGAGGGGGCGGATACTGGCTCCCCGTACGCCCCGCGTGCGGTCGGCCTAAAAGCGAGTCCCGACGATCGAAGTCGTGGCAATTGGTGGTTGTAAAATGCCGTTTCTCTTTGTCGCGTGCTTCCTTCGGTATGGTTGGCTCCCTGACCCTGAAGCTCCATGCATTTGGTGCCTCGATCGTGACCCCAAGTCAATCGGGACTGAGCG
+
GGAGAGGGIGIIIIIIIIIIIIIIIIIIIIIIIIIIIIIIIIIIIIIIIIIIIIIIIIIIIIIIIIIIIIIIIIIIIIIIIIIIIIIIIIIIIIIIIIIIIIIIIIIIIIIIIIIIIIIIIIIIIIIIIIIIIIIIIIIIIIIIIIIIIIIIIIIIIIIIIIIIIIIIIIIIIIIIIIIIIIIIIIIIIIIIIIIIIIIIIIIIIIIIIIIIIIIIIIIIIIIIIIIIIIIIIIIIIIIIIIIIIIIIIIIIIIIIGAGAAG
@7001253F:639:HTNW7BCX2:1:1105:15992:2634 1:N:0:TGGCAGAAA+TATCCTCTT
CCGTAAGAGGCACGCCTGCTTGGGCGTCACGCCAAACACGCTCCCACCCAACTACCTTGGTGTGGGACGCGGCATGTGGCTCCTCATCCCGCAAGGGGCGGTGGGCCAAAGATCCGGCTGCCGGCCTATCGTGCCGGACACAGCGCGTGGTAGGCGACCTCGCTTTACTAAACGCAGTGCCTCTGGCGCGTAGCCGACGCGATGGCCCCAATGGACCCTTTTAACGGAGTGCATGACGCTTCGACCGTGACGCCAAGTCAATCGGGATGCGCAG
+
.<A.<<<<GGIIIIIIIIIAGIIIIIIIIIIIIGIIIIIAIIIIIIIIIIIAGI7IGIIIIGIIIIIIIIIIAIAIIIIIIIGGIIIIIIIIIIIIIIIIIIIIGIIIIIIIGIIIIIIIIIIIIIIIIIIIIIIIIIIIIIIIIIIIIIIIIIIIIIIIIIIIIIIIIIIIIIIIIGIIIIIIIIIIIIIIIIIIIIIIIIIIIIIIIIIIIAIIIIIIIIIIIIIIIIIIIIIIIIIIIIIIIIIIIIG.AIGGGGGG.IGGG<<<A..A<.
@7001253F:639:HTNW7BCX2:1:1105:16296:2691 1:N:0:AGGCAGACA+TATCCTCTT
CTATGAAGGGCACGTCTGCGTGGGCGTCTCACAACGCGTCGCCCCCCACCCTTTCGTGGAGGGGGCGGATACTGGCTCCCCGTACGCCCCGCGTGCGGTCGGCCTAAAAGCGAGTCCCGACGATCGAAGTCGTGGCAGTTGGTGGTTGTAAAATGCCGTTTCTCTTTGTCGCGTGCTTCCTTCGGTATGGTTGGCTCCCTGACCCTGAAGCTCCATGCATTTGGTGCCTCGATCGTGACCCCAAATCAAACGGGTCGACGTC
+
<<.<GGGGGGGGIIIIIIIIIIIIIIIIIIIIIIIIIIIIIIIIIIIIIIIIIIIIIIIIIIIIIIIIIIIIIIIIIIIIIIIIIIIIIIIIIIIIIIIIIIIIIIIIIIIIIIIIIIIIIIIIIIIIIIIIIIIIIIIIIIIIIIIIIIIIIIIIIIIIIIIIIIIIIIIIIIIIIIIIIIIIIIIIIIIIIIIIIIIIIIIIIIIIIIIIIIIIIIIIIIIIIIIIIIIIIIIIIIIIIIIIIIIIIIGIIIIIIGGGGG
@7001253F:639:HTNW7BCX2:1:1105:16671:2617 1:N:0:GGGCAGAAA+TATCCTCTT
ACTAGAGTGGCACGTCTGTTTGGGTGTCACAAATCGTCGTCCCTCACCATCCTTTGCTGATGCGGGACGGAAGCTGGTCTCCCGTGTGTTACCGCACGCGGTTGGCCTAAATCCGAGCCAAGGACGCCTGGAGCGTACCGACATGCGGTGGTGAACTTGATCCATTACATTTTATCGGTCGCTCTTGTCCGGAAGCTGTAGATGACCCAAAGTCCATATAGCGACCTCAAATCAGTCGGGCGGAGCCT
+
<II7.IIIIIIIIIIIIIIIIIIIIIIIIIIIIIIIIIIIIIIIIIIIIIIIIIIIIIIIIIIIIIIIIIIIIIIIIIIIIIIIIIIIIIIIIIIIIIIIIIIIIIIIIIIIIIIIIIIIIIIIIIIIIIIIIIIIIIIIIIIIIIIIIIIIIIIIIIIIIIIIIIIIIIIIIIIIIIIIIIIIIIIIIIIIIIIIIIIIIIIIIIIIIIIIIIIIIIIIIIIIIIIIIIIIIIIIIIIIIIIIIIII
@7001253F:639:HTNW7BCX2:1:1105:16899:2633 1:N:0:AGGTAGAAA+TATCCACTT
TTCTCCGAGGCACGCCTGTGTGGGCGTCATGCATTGCGTCGTCCCCTCCCATTCCCTCACGGGTTTGGTTATGGGACGGATAATGGCTTCCCGTTAGCTCGGTTAGCCCAAAAAGGATCCCTCATCGACGGATGTCACAACTAGTGGTGGTTGAAAGATCATTGGTGCTGTTGTGCTTCACCCTGTCGCTTGCTAGGGCATCGTCATAAACTAACGGTGTGTAATGCGCCTTCGACCGCGACCTCAGGTCAGGCGGGACTGAGCG
+
<GAA.<<GGGGGGIIIIIIIIIIIIIIGIIIIIIIIIIIIIIIIIIIIIIIIIIIIIIIIIIIIIIIIIIIIIIIIIIIIIIIIIIIIIIIIIIIIIIIIIIIIIIIIIIIIIIIIIIIIIIIIIIIIIIIIIIIIIIIIIIIIIIIIIIIIIIIIIIIIIIIIIIIIIIIIIIIIIIIIIIIIIIIIIIIIIIIIIIIIIIIIIIIIIIIIIIIIIIIIIIIIIIIIIIIIIIIIIIIIIIIIIIIIIIGGGGGGGIIIGGGGG
@7001253F:639:HTNW7BCX2:1:1105:16799:2732 1:N:0:AGGCAGAAA+TATCCTCTT
AAGGCTATGGCACGCCTGCTTGGGCGTCTCAAAACGCGTCGCCCCCCCACCCTTTCGTGGATGGGGCGGATACTGGCTCCCCGTATGCCCAGCGTGCGGTCGGCCTAAAAGCGAGTCCCGACGATCGAAGTCGTGGCAATTGGTGGTCGTAAAATGCCGTTTCACTTTGTCGCGCGCTTCCTTCGGTACGGTTGGCTCCCTGACCCTGAAGCTCCATGCATTTGGTGCCTCGATCGCGACCTCAAGTCAAGCGGGCGATCAGT
+
GGAG.<<GGGIGGIIIIIIIGIIIIIIIGIIIIIIIIIIIIIIIIIIIIIIIIIGIIGIIIIGIIIIIIIIIIIIIIIIIIIGIIIIIIIIIIIIIIIIIIIIIIIIIIIIIIIIIIIIIIIIIIIIIIIIIIIIIIIIIIIIIIIIIIIIIIIIIIIIIIIIIIIIIIIIIIIIIIIIIIIIIIIIIIIIIIIIIIIIIIIIIIIIIIIIIIIIII;IIIIIIIIIIIIIIIDIIII;;DDIIIIIIIIGGGIGGA.<.GG.
@7001253F:639:HTNW7BCX2:1:1105:17214:2520 1:N:0:AGGCAGAAA+TATCCTCTT
TTCTAGCTGGCACGTCTGTGTGGGTGTCACGCATCGTCGCCCCCAACCCCATCGCCTCTCCAAGAGTCGAGGGCAGTCTGTGGGGCGGACATTGGCCTCCCGTGCGCTTCCAATTGCGGTTGGCCTAAAAGCGAGTCCTAGGCGACGAGCGCCACGACAATCGGTGGTTACCAAACCCTCGTGTCCCGTCGTGCGTGCCTCGTCGCTCATCTTGTGCTCTGTGACCCTGTAGCGTCGCGATCGCGACTCTTCCAATGTGACCCCAAGTCAATCGGGTGCAGCTA
+
GG.<AGGIGGIIIIIIIIIIIIIAGGGIGIIGIIIIIIIIIIIIIIIIIIIIIIIIIIIIIIIIIIIIIIIIIIIIIIIIIIIIIIIIIIIIIIIIIIIIIIIIIIIIIIIIIIIIIIIIIIIIIIIIIIIIIIIIIIIIIIIIIIIIIIIIIIIIIIIIIIIIIIIIIIIIIIIIIIIIIIIIIIIIIIIIIIIIIIIIIIIIIIIIIIIIIIIIIIIIIIIIIIIIIIIIIIIIIIIIIIIIIIIIIIGGGGGGGGG..AGG.AAGGIGGAAGGGGIGGGAA
@7001253F:639:HTNW7BCX2:1:1105:17068:2585 1:N:0:AGGCAGAAA+TATCCTCTT
TTCTCCGAGGCACGCCTGCTTGGGCGTCACGCATCGCGTCGTCCCCTCCCATTCCCTCACGGGTTTGGTTATGGGACGGATAATGGCTTCCCGTTAGCTCGGTTAGCCCAAAAAGGATCCCTCATCGACGGATGTCACAACCAGTGGTGGTTGAAAGATCATTGGTGCTGTTGTGCTTCACCCTGTCGCTTGCTAGGGCATCGTCATAAACTAACGGCGTGTAATGCGCCTTCGACCGCGACCCCAGATCAGACGGGATGCGCAG
+
<GGG.<<GGIGIGIIGIIIIIIIIIIIIIIIIIIIIIIIIIIIIIIIIIIIIIIIIIIIIIIGIIIIIIIIIIIIIIIIIIIIIIIIIIIIIIIIIIIIIIIIIIIIIIIIIIIIIIIIIIIIIIIIIIIIIIIIIIIIIIIIIIIIIIIIIIIIIIIIIIIIIIIIIIIIIIIIIIIIIIIIIIIIIIIIIIIIIIIIIIIIIIIIIIIIIIIIIIIIIIIIIIIIIIIIIIIIIIIIIIIIIIIIIIIGGAIGGGIIIGAGGG
@7001253F:639:HTNW7BCX2:1:1105:17121:2743 1:N:0:TGGCAGAAA+TATCCTCTT
TTCTGCGAGGCACGTCTGCGTGGGCGTCACGCATCGCGTCGCCCCCAACAATTCTCCGCAAAGGGAACATGTGTTTTGGGGGCGGATATTGGTCTCCCGTGCTCATGGCGTGGTTGGCCGAAATAGGAGTCCCTTCGACGGACGCACGAACTAGTGGTGGTCGTAAAAACCCTCGTCTTTTGTTTCGTGCCGTCGGTCGCAAGGGAAACTCTTGGAAAACCCCAACGTGTCGTCTCTTGACGACGCTTCGACCGAGACCTCAAATCAAGCGGGGCTGAGCG
+
<<GG<<<.<GGGIIIIIIGAGGIIIIIIIIIIIIIIIIIIIGIIIIIIGGGIGGIIGAGIIIIGI;I;<IIIIII;IIIGIIIIGIIAIIGIIIGIIGIIIAIGIII;IIIIIIIIIII<IIIIII;IIIIGIIIIIIDI<IIGIIIGI;IIIAIIIIIIIIIIII;IIIIIGIIIIIIGIG7IIIIIIIIIIIIIA;IIIII;DDIIIIIIIIIIIIIIIIIIIIIIIIIIDIIIIIIIIIIIIIIIIIGGAAGG<A<.GIIGGGGAGIGG<..<.....
@7001253F:639:HTNW7BCX2:1:1105:17444:2672 1:N:0:AGGGAGAAA+TATCCTCTT
CTATTAAGGGCACGCCTGTTTGGGCGTCTCACAACGCGTCGCCCCCCACCCTTTCGTGGAGGGGGCGGATACTGGCTCCCGTACGCCCCGCGTGCGGTCGGCCTAAAAGCGAGTCCCGACGATCGAAGTCGTGGCAATTGGTGGTTGTAAAATGCCGTTTCTCTTTGTCGCGTGCTTCCTTCGGTATGGTTGGCTCCCTGACCCTGAAGCTCCATGCATTTGGTGCCTCGATCGCGACCTCAGATCAAACGGGTACGCTGC
+
GGAGGGGGGGGIIIIIIIIIIIIIIIIIIIIIIIIIIIIIIIIIIIIIIIIIIIIIIIIIIIIIIIIIIIIIIIIIIIIIIIIIIIIIIIIIIIIIIIIIIIIIIIIIIIIIIIIIIIIIIIIIIIIIIIIIIIIIIIIIIIIIIIIIIIIIIIIIIIIIIIIIIIIIIIIIIIIIIIIIIIIIIIIIIIIIIIIIIIIIIIIIIIIIIIIIIIIIIIIIIIIIIIIIIIIIIIIIIIIIIIIIIIIIIIGIGGGGGAAAG
@7001253F:639:HTNW7BCX2:1:1105:17259:2674 1:N:0:AGGGAGAAA+TATCCTCTT
CCTCTAGTGGCACGTCTGCGTGGGTGTCACGCATCGTCGCCCCCTCTCCCCTCGGCTCGCGAGGGCGGGGGCGGATACTGGTCTCCCGCGCGCTCCCGCTCGCGGTTGGCCCAAAATCGAGTCCTCGGCGACGGTCGCCACGACGAGCGGTGGTTGAGAGACCCTCGGACACGGTCGTGCGCGCGCCTGTCGCCCCCGGGATCTCCTGGACCCTCGGGCATCGAAATTCTAGGATGCTCTCGTTGCGACCCCAGATCAATCGGGCGATCAGT
+
GG.<<<AGGGGGIIIIIIIGGGIIIIGIIIIIIIGIGIIIIIIIIIIIIIIIIIIIIIIIIIIIIIIIIIGIIIIIIIIIIIIIIIIIIIIIIIIIIIIIIIIIIIIIIIIIIIIIGIIIGIIIIIIIIIIIGIIIIIIIIIIIIIIIIIIIIIIIIIIIIIII;IIIIIIIII;III;IIIIIIIIIIIIIIIIIIIIIIIIIIIIIIIIIIIIIIIIIIIIIIIIIIIIIIIIIIIIIIIIIIIIIIIAGAGGA<.GGGGGGGA.AAAGA
@7001253F:639:HTNW7BCX2:1:1105:17639:2613 1:N:0:TGGCAGAAA+TATCCTCTT
TTCTAGCTGGCACGTCTGTCTGGGCGTCACGCATCACGTCGCCCCCACCAAGCCCACCTCTTTGGAGGGAGGCGTTGGAATGGGGCGGAGATTGGTCTCCCGTGCTTTAGTGCGGTTGGCCTAAATGGGAGCCTCCTCAAGAGTGACGCACGGCTAGTGGTGGTTGTTATGACTGTCGTCTCTTTGCTGTGCGTTTTGATTCTTGGGGTAAAAGCTCTTAAATCACCCTGACCCGTTGTCTTTTGATGACGATTCGATCGCGACCCCAAGTCAAACGGGATGCGCAG
+
GGGAGGGGGIIGGIIGIIIGIGGIIIIIIIIIGIIIIIIIIIIIIIIIIIIIIIIIIIIIIIIIIIIIIIIIIIIIIIIIIIIIIIIIIIIIIIIIIIIIIIIIIIIIIIIIIIIIIIIIIIIIIIIIIIIIIIIIIIIIIIIIIIIIIIIIIIIIIIIIIIIIIIIIIIIIIIIIIIIIIIIIIIIIIIIIIIIIIIIIIIIIIIIIIIIIIIIIIIIIIIIIIIIIIIIIIIIIIIIIIIIIIIIIII<AGGAG.A<AAG<..AGAIIGGGAGGGG<GIGAAGGA
@7001253F:639:HTNW7BCX2:1:1105:17604:2648 1:N:0:AGGCAGAAA+TATCCTCTT
CCTAGAGTGGCACGCCTGCGTGGAGACCTCAAATCAATCGGGTGCAGCTA
+
<I;I<IIIIIIIIIIIIIIIIIIIIIIIIIIIIIIIIIIIIIIIIIIIII
@7001253F:639:HTNW7BCX2:1:1105:17593:2739 1:N:0:AGGCTGAAA+TATCCTCTT
GCGTAAGAGGCACGCCTGTCTGGGCGTCTCGCTTCGTGTCGCCCCATTTCATCTCATTTTCGTTTCTTTGAGGGAGATGAGTGTTTTGGGACGTATATTGGCCTCCTGTGCATATTTATGGAGCAGTTGGCCGAAATAGAAGTCCATATGATAGGACACACGGTTAGTGGTGGTTGAGAAACTGTTTCGATCCCGTGTTACTTCTTTTGGATTTATTGACCCTTGGTGCTTCTTTTATGGTGCATCGACTGTGACCCCAGATCAATCGGGTACGCTGC
+
AGGGGGGIGIIGGGIIIGGIIIIGGIGGIGGGIIIIIIIIIIIIIIIIIGIIIIGIIIIIIIIIIIIIIIIIIIIIIIIIIIIIIIIIIIIIIIIIIIIIIIIIIIIIIIIIIIIIIIIIIIIIIIIIIIIIIIIIIIIIIIIIIIIIIIIIIIIIIIIIIIIIIIIIIIIIIIIIIIIIIIIIIIIIIIIIIIIIIIIIIIIIIIIIIIIIIIIIIIIIIIIIIIIIIIIIIIIIIIIIIIIIIIIIIIGGGGAG.<.GGGG<.A<GGGGGGGAG<.
@7001253F:639:HTNW7BCX2:1:1105:18116:2584 1:N:0:AGGCAGAAA+TATCCTCTT
GCGTAAGAGGCACGCCTGTCTGGGCGTCACGCCAAAACACGCTCCCAACCACCCTCAACGGGATTCGGGATGCGGCATCTGGTCCCTCGTCTCTCAAGGGACGGTGGACCGAAGATTGGGCTGCCGGCGTACCGCGCCGGACACAGCGCATGGTGGGCGTCCTCGCTTTATCAATGCAGTGCATCCGGCGCGCAGCTGGCATTATGGCCTTTGAACGACCCAACAAACGAAGCGCACGTCGCTTCGACCGCGACACCAGATCAGACGGGCGATCAGT
+
GG.<.<GGGGGGGGIIIIGGIIGIIIIIIIIIIIIIIIIIIIIIIIIIIIIIIIIIIIIIIIIIIIIIIGIIIIIIIIIIIIIIIIIIIIIIIIIIIIIIGIIIIIIIIIIIIIIIIIIIIIIIIIIIIIIIIIIIIIIIIIIIIIIIIIIIIIIIIIIIIIIIIIIIIIIIIIIIIIIIIIIIIIIIIIIIIIIIIIIIIIIIIIIIIIIIIIIIIIIIIIIIIIIIIIIIIIIIIIIIIIIIIIIIIIGG<..GA<GAAG<AGAG<GAIGAGGAG
@7001253F:639:HTNW7BCX2:1:1105:18247:2737 1:N:0:AGGTAGAAA+TATCCTCTT
CTATTCGAGGCACGTCTGTCTGGGCGTCACGCATCGCGTCGTCCCCTCCCATTCCCTCACGGGTTTGGTTATGGGACGGATAATGGCTTCCCGTTAGCTCGGTTAGCCCAAAAAGGATCCCTCATCGACGGATGTCACAACCAGTGGTGGTTGAAAGATCATTGGTGCTGTTGTGCTTCACCCTGTCGCTTGCTAGGGCATCGTCATAAACTAACGGCGTGTAATGCGCCTTCGACAGAGACCTCAAGTCAAGCGGGGGGGCTAC
+
.GGGGAGGGGGIGIIIIIIGGIIIIIIIIIIIIIIIIIIIIIIIIIIIIIIIIIIIIIIIIIIIIIIIIIIIIIIIIIIIIIIIIIIIIIIIIIIIIIIIIIIIIIIIIIIIIIIIIIIIIIIIIIIIIIIIIIIIIIIIIIIIIIIIIIIIIIIIIIIIIIIIIIIIIIIIIIIIIIIIIIIIIIIIIIIIIIIIIIIIIIIIIIIIIIIIIIIIIIIIIIIIIIIIIIIIIIIIIIIIIIIIIIIIIIGGIGGGGIGGAAGGG
@7001253F:639:HTNW7BCX2:1:1105:18364:2587 1:N:0:AGGCAGAAA+TATCCTCTT
CCTCGAGTGGCACGCCTGCGTGGGCGTCACGCATCGCGTCGTCCCCTCCCATTCCCTCACGGGTTTGGTTATGGGACGGATAATGGCTTCCCGTTAGCTCGGTTAGCCCAAAAAGGATCCCTCATCGACGGATGTCACAACCAGTGGTGGTTGAAAGATCATTGGTGATGTTGTGCTTCACCCTGTCGCTTGCTAGGGCATCGTCATAAACTAACGGCGTGTAATGCGCCTTCGACCGCGACCCCAAATCAAGCGGGCCTAAGAC
+
<<G<GGIGIIIGIIIIIIIIIIIIIIIIIIIIIIIIIIIIIIIIIIIIIIIIIIIIIIIIIIIIIIIIIIIIIIIIIIIIIIIIIIIIIIIIIIIIIIIIIIIIIIIIIIIIIIIIIIIIIIIIIIIIIIIIIIIIIIIIIIIIIIIIIIIIIIIIIIIIIIIIIIIIIIIIIIIIIIIIIIIIIIIIIIIIIIIIIIIIIIIIIIIIIIIIIIIIIIIIIIIIIIIIIIIIIIIIIIIIIIIIIIIIIIAAGGAAGGAGAAAGA
@7001253F:639:HTNW7BCX2:1:1105:18657:2550 1:N:0:AGGCAGAAA+TATCCTCTT
GCGTAAGAGGCACGTCTGCGTGGGCGTCTCACAACGCGTCGCCCCCCACCCTTTCGTGGAGGGGGCGGATACTGGCTCCCCGTACGCCCCGCGTGCGGTCGGCCTAAAAGCGAGTCCCGACGATCGAAGTCGTGGCAATTGGTGGTTGTAAAATGCCGTTTCTCTTTGTCGCGCGCTTCCTTCGGTATGGTTGGCTCCCTGACCCTGAAGCTCCATGCATTTGGTGCCTCGATCGCGACCCCAAATCAAACGGGACTGAGCG
+
GGGGAGGGIIIGIIIIIIIIIIIIIIIIIIIIIIIIIIIIGIIIIIIIIIIIIIIIIIIIIIIIIIIIIIIIIIIIIIIIIIIIIIIIIIIIIIIIIIIIIIIIIIIIIIIIIIIIIIIIIIIIIIIIIIIIIIIIIIIIIIIIIIIIIIIIIIIIIIIIIIIIIIIIIIIIIIIIIIIIIIIIIIIIIIIIIIIIIIIIIIIIIIIIIIIIIIIIIIIIIIIIIIIIIIIIIIIIIIIIIIIIIIIIII<GGGGGGAAGGA
@7001253F:639:HTNW7BCX2:1:1105:18795:2510 1:N:0:AGGCAGAAA+TATCCTCTT
TCGCCTAGGGCACGCCTGCCTGGGCGTCACGCCAAAACACGCTCCCAACCACTCTCAACGGGAATCGGGATGCGGCATCTGGTCCCTCGTCTCTCAAGGGACGGTGGACCGAAGATTGGGCTGCCGGCGTACCGCGCCGGACACAGCGCATGGTGGGCGTCCTCGCTTTATCAATGCAGTGCATCCGGCGCGCAGCTGGCATTATGACCTTTGAACGACCCAACAAACGAAGCGCACGTCGCTTCGACCGCGACCCCAAATCAAACGGGCGGAGCCT
+
<A.<.<AAGGGIIIGIGGIIIIIIGIIIIIIIIIIIIIIGIIIIIIIIIIIIIIIIIIIIIIIIIIIIIIIIIIIIIIIIIIIIIIIIIIIIIIIIIIIIIIIIIIIIIIIIIIIIIIIIIIIIIIIIIIIIIIIIIIIIIIIIIIIIIIIIIIIIIIIIIIIIIIIIIIIIIIIIIIIIIIIIIIIIIIIIIIIIIIIIIIIIIIIIIIIIIIIIIIIIIIIIIIIIIIIIIIIIIIIIIIIIIIIIIIA..GAGG<<..AAGGIG<GGGGGGAG<
@7001253F:639:HTNW7BCX2:1:1105:19247:2543 1:N:0:AGGCAGAAA+TATCCTCTT
GCGTAAGAGGCACGCCTGCGTGGGCGTCTCGCTTCGTGTCGCCCCATTTCATCTCATTTTCGTTTCTTTGAGGGAGATGAGTGTTTTGGGACGTATATTGGCCTCCTGTGCATATTTATGGAGCAGTTGGCCGAAATAGAAGTCCATATGATAGGACACACGGTTAGTGGTGGTTGAGAAACTGTTTCGATCCCGTGTTACTTCTTTTGGATTTATTGACCCTTGGTGCTTCTTTTATGGTGCATCGACTGTGACCCCAAGTCAATCGGGTACGCTGC
+
GGGGGAGIGGIGGIIIGIGGGIIIIGGGIGIIIIGIIIIIIIIIIIIIIIIIIIIIIIIIIIIIIIIIIIGIIIIIIIIIIIIIIIIIIIIIIIIIIIIIAIIIIIIIIIIIIIIIIIIIIIIIIIIIIIIIIIIIIIIIIIIIIIIIIIIIIIIIIIIIIIIIIIIIIIIIIIIIIIIIIIIIIIIIIIIIIIIIIIIIIIIIIIIIIIIIIIIIIIIIIIIIIIIIIIIIIIIIIIIIIIIIIIIIIIAGAA.GA<<<<..<.GAGG<GGGAGGGA
@7001253F:639:HTNW7BCX2:1:1105:19191:2545 1:N:0:AGGCAGAAA+TATCCTCTT
ACTCCAGTGGCACGCCTGTTTGGGCGTCACGCACCGTTGCCCCCCAAACCCCCTCAGTCCTCCACGGAGGATTGGCGAGGCGCATGGGGGGCGTAAGGTGGCTTCCCGTCGGCTTTGTCCCGCGGTTGGCCTAAAAATGAATCCCTAGCCGCGGTGCGCGCGGCATTCGGTGGTCATCGATCCCTTTCGTTACCCCGCCGCGCGCTCACGTGCCGCGAAGGATGTCACACTAGTAAACCCGACGCCTCGCTTTGTGAAGAGCGGGGCTTACAACGAGACCTCAAATCAAACGGGCGGAGCCT
+
.<<<.<<GGGGGIIIIIIIIIIIIIIIIIIGGIIIIGGGIGGGGGIIGAGGIIGIIIIIIIGGGIIIIIIIIIIIIIIIIIIIIIIIIIIGIIIIIIIIIIIIIIIIIIIIIIIIIIIIIIIIIIIIIIIIIIIIIIIIIIIIIIIIIIIIIIIIIIIGIIIIIIIIGIIIIIIIIIIIIGIIIIIIIIIIIIIIIIIIIIIIIIIIIIIGIIIIIIII;IDIIIIIIIIIIIDIIIIIIIII;IIIII;GGGA.G..<...GG.AG<A.GG<.GGGA<<GIGGGGAA<.IGGGAIGG.AAA
@7001253F:639:HTNW7BCX2:1:1105:19112:2565 1:N:0:AGGCAGAAA+TATCCTCTT
ACTCTAGTGGCACGTCTGCTTGGGCGTCACGCATCGCGTCGCCCCACTCCAACGTCCCTAGGGACTTTGCGAGCGGGCGCGGAAATTGGTCTCCCGTGCGCCTCTCGGCCCGCGGCTGGCCTAAATGAGATCCTGCATCGATGGATGTCACGACCAGTGGTGGTTGACAACTCAATCGTGCTGTCGTGCGTCGACAAGTCGCTCGCTAGGCATCAATCAAAAACAAAACGGCGCCTCGCGCGCCTACGACCGCGACCCCAAGTCAGGCGGGTGCAGCTA
+
<<..<<<GGGIGIIIGGGIIIIGIGGIIIIIIIIIIIIIIIIIIIIIIIIIIIIIIIIIIIIIIIIIIIIIIIIIIIIIIIIIIIIIIIIIIIIIIIIIIIIIIIIIIIIIIIIIIIIIIIIIIIIIIIIIIIIIIIIIIIIIIIIIIIIIIIIIIIIIIIIIIIIIIIIIIIIIIIIIIIIIIIIIIIIIIIIIIIIIIIIIIIIIIIIIIIIIIIIIIIIIIIIIIIIIIIIIIIIIIIIIIIIIIIIGGGGGGGGGAAGGGGG<.GGGIIGGGGAA
@7001253F:639:HTNW7BCX2:1:1105:19205:2577 1:N:0:AGGCAGACA+TATCCTCTT
TTCTAGCTGGCACGCCTGTGTGGGCGTCACGTCAAACACGCTCCCACCACTCATCGGGAAGTGGGACGCGGCATGTGGCCCCCCGTTTCGCAAGGTACGGTGGGCCTAAGGTGTGGCTGCCGGCCTATCGTGCCGGACACAGCGCGTGGTGGGCGATCTCGCTTTACTTACCGCAGTGCATACGGACCGTAGCCGATGTTATGGCCTTAAGGACCCAAAGAACGGAGCACTTGATGCTTCGACCGAGACCCCAAATCAGGCGGGCGATCAGT
+
GGGAGGGIGGGAGGIIIIIIIIIIIIIIIIIIIIIIIGIIGIIIIIIIIIIIIIIIIIIIIIIIIIIIIIIIIIIIIIIIIIIIIIIIIIIIIIIIIIIIGIIIIIIIIIIIIIIIIIIIIIIIIIIIIIIIIIIIIIIIIIIIIIIIIIIIIIIIIIIIIIIIIIIIIIIIIIIIIIIIIIIIIIIIIIGIIIIIIIIIIIIIIIIIIIIIIIIIIIIIIIIIIIIIIIIIIIIIIIIIIIIIIIIIIIGGGGGGGGGGGIIGGGIGAAAG
@7001253F:639:HTNW7BCX2:1:1105:19065:2588 1:N:0:AGGCAGATA+TATCCTCTT
GTATATCTGGCACGCCTGTTTGGCAGGTGCATCTAGTGGTTGTGCCTGAGCAGGAAGGGCCAAGGCGACCTCAAATCAGACGGGACTGAGCG
+
<<<I..IIIIIIIIIIIIIIIIIIIGIIIIIIII;III;IIIIIIIIIIIIIIIIIIII;III;IIIIIIIIIIIIIIGIIIIIIIIIIIII
@7001253F:639:HTNW7BCX2:1:1105:19047:2678 1:N:0:AGGCAGATA+TATCCTCTT
ATCTTAAGGGCACGTCTGTGTGGGTGTCACATATCGAATCCCCTTGCCAATTTCCTATTTATTAGGTATTGCGTGCAGGGTGAATATGTTGGCCTCCCGTGAGCTCTGTCTCGTGATTGGTTGAAAATTGAGACCTTGGTAGGGTGTGCCATGATAGGTGGTGGATGTGTGACCCACGGGACCAAATCATGTGCAGCTCTGGTGAACGTGGACTCTTTTACCTACATGTGTTTTATAACGCTCGTGATGAGACTCCAAGTCAGTTGGGGGAGCTAC
+
<<GG.<GGAGGGGGGGAGGGIIIGIIIIGIGIIIIGIIIIGIIIIIGIIIIIIIIIIIIIIIIIIIIIIIIIIIIGIIIIIIIIIIIIGIIIIIIIIIIIGIIGGGIIIIIIIIIIIIIIIIIIIIIIIIIIIIIIIIIIIIIIIGIIIIIIIIIIIIIIIIIIIIIIIIIIIIIIIIIIIIIIIIIIIIIIIIIIIIIIIGIIIIIIIIIIIGIIIIIIIIAIIIIIIIIIIIIIIIIGIIIIIIIII;.<..AA<...AAG<.AAGA.A<..G.
@7001253F:639:HTNW7BCX2:1:1105:19315:2580 1:N:0:AGGCAGAAA+TATCCTCTT
TTCTAGCTGGCACGTCTGCCTGGGCGTCACATATCGAAGCCTCTTGCCAATTTCCTATTGATTGGTATTGTGCAAGATGATGTTGGCCTCCCGTGAGCACCATCGCCTCATGGTTGGTTGAAAATCGAGACCTTGGTAGGGTGTGCCATGATAAATGGTACATGTGTTAAGCACGAGACCAAACAATCATGTGCTGCTCTATTGAATTTAGCCTCTTTTACCCACATGCGTGTCTAAACGCTCGTGATGAGACCCCAGATCAATCGGGCCTAAGAC
+
GGGGAGGGGGGGGIIIIGIIIIIIIIIIIIIIIIIIIIIIIIIIIIIIIIIIIIIIIIIIIIIIIIIIIIIIIIIIIIIIIIIIIIIIIIIIIIIIIIIIIIIIIIIIIIIIIIIIIIIIIIIIIIIIIIIIIIIIIIIIIIIIIIIIIIIIIIIIIIIIIIIIIIIIIIIIIIIIIIIIIIIIIIIIIIIIIIIIIIIIIIIIIIIIIIIIIIIIIIIIIIIIIIIIIIIIIIIIIIIIIIIIIIIIIIIIGIIIIIIIIIIGGIIIGGGGGGG<
@7001253F:639:HTNW7BCX2:1:1105:19277:2590 1:N:0:AGGCAGAAA+TATCCTCTT
TCGACTAGGGCACGTCTGCCTGGGCGTCACACGTCGTTGCCCCTCCCAACCCCTTCGGGAGTTGGATGGGACGGATGATGGCCTCCCGTGTGCCCGGTCACGCGGTTGGCATAAATAACAGGTCCTCGGCGACTAACGCCACGACAATCGGTGGTTATCAAACCTCGGTATCCTGTCGCGCGCGCGTCGTTCGTGGATTTCCTATCCAATGCGTGTCGATTCGTCGACGCTTTCAACGCGACCTCAAATCAATCGGGTGCAGCTA
+
AGGGGGGGGGGGGIGIIIIIIIIIIIIIIIIIIIIIIIIIIIIIIIIIIIIIIIIIIIIIIIIIIIIIIIIIIIIIIIIIIIIIIIIIIIIIIIIIIIIIIIIIIIIIIIIIIIIIIIIIIIIIIIIIIIIIIIIIIIIIIIIIIIIIIIIIIIIIIIIIIIIIIIIIIIIIIIIIIIIIIIIIIIIIIIIIIIIIIIIIIIIIIIIIIIIIIIIIIIIIIIIIIIIIIIIIIIIIIIIIIIIIIIIIIIAA<GIGGGGGAGAGA
@7001253F:639:HTNW7BCX2:1:1105:19483:2641 1:N:0:AGGCAGACA+TATCCTCTT
TTCTACGAGGCACGCCTGTTTGGGCGTCTCACAACGCGGCGCCCCCCACCCTTTCGGGGAGGGGGCGGATACTGGCTCCCCGTACGCCCGGCGTGCGGTCGGCCTCAAAGCGAGTCCCGACGATCGAAGTCGTGGCAATTGGTGGTTGTAAAATGCCGTTTCTCTTTGTCGCGCGCTTCCTTCGGTATTGTTGGCTCCCTGACCCTGAAGCTCCATGCATTTGGTGCCTCGATCGTGACCCCAGATCAAACGGGCGATCAGT
+
GGGG<.<.GGGGIIIIIIIIIIIIDIIIIIIIIIIIGI<AIIIIIIIIIIIAI<II.III;IIIIGIIIII;IIIAIIAIIII;AD;II.IIIIIIIIIIIIII;.IIGIIIIIIIIAIIIIIIIIIIIIIIIIII;IA;IIIIIIIIIIIIIIIII;IIIIIIAIIIIIIIII;;IIIIIIIIII;I.IIIIIIII;IDI<IIIIIIGIIIIIIID;IDII;DIIIIDIIIDIIIIIIIDIIIIIIII7IGIGAG.GG.GG
@7001253F:639:HTNW7BCX2:1:1105:19455:2735 1:N:0:AGGCAGAAA+TATCCTCTT
CCTAGAGTGGCACGTCTGCGTGGGCGGCAAAGATAGCAAAATCGACGATGTGTTGGCCGCGGTGTGTGCCTTTGCCAACACCAACGGCGGCACGCTTTACATTGGCGTGTGCAGCGACCCCAGATCAGTCGGGTGGAGCCT
+
GIIGGIIIIIIIIIIIIIIIIIIIIIIIIIIIIIIIIIIIIIIIIIIIIIIIIIIIIIIIIIIIIIIIIIIIIIIIIIIIIIIIIIIIIIIIIIIIIIIIIIIIIIIIIIIIIIIIIIIIIIIIIIIIIIIIIIIIIIIII
@7001253F:639:HTNW7BCX2:1:1105:19613:2560 1:N:0:AGGCAGACA+TATCCTCTT
CTATTAAGGGCACGCCTGCTTGGGCGTCACACGTCGTTGCCACCCCGCTACTCCCTCGGGATCGCGGGGGGCGGATGATGGCCTCCCGTACGCTCCGTCGCGCGGTTGGCATAAATACCAAGTCCTCGGCGACGCACGCCACGACAATCGGTGGTTGCGAAACCTCGGTTGCCCGTCGTGTGCGGTCGTCGCGCATCGAGGGCTCGAAAACATGCTCGGCTCCGGCTTGGCTTTCAACGTGACCTCAAATCAGTCGGGGCGTAGTA
+
<GAA<<GGGIIGGIIIIIIIIIIIIIIIIIIIIIIIIIIIIIIIIIIIIIIIIIIIIIIIIIIIIIIIIIIIIIIIIIIIIIIIIIIIIIIIIIIIIIIIIIIIIIIIIIIIIIIIIIIIIIIIIIIIIIIIIIIIIIIIIIIIIIIIIIIIIIIIIIIIIIIIIIIIIIIIIIIIIIIIIIIIIIIIIIIIIIIIIIIIIIIIIIIIIIIIIIIIIIIIIIIIIIIIIIIIIIIIIIIIIIIIIIIIIIGGGGGGGGAIIGGGGG
@7001253F:639:HTNW7BCX2:1:1105:19562:2605 1:N:0:AGGCAGACA+TATCCTCTT
TTCTAGCTGGCACGTCTGCGTGGTCCTGAGCCCGAACCAGGAGATCAAGCTGTTCGCCGGAGGCTCCCAGGCATTCGCCTTCTCGCACGGGCGCTGGAGGATTCTCGACCCGGCGAGCAAGTTCCGGGTCTGGGCCGAGACGATTTCCAACGCCAAGCTGGCCCGGGTGCTGTTCCAGACCGCCATGGACCTGGCCGAATGCCGCCAGGGCGGGCTGTTCGTCGTCGTCGAGGACCCGGTCGAGGTCGCCGGACGGCTGGTCGCCCCCCACGCCCTGCTCTCGTTCGATTCTCCCGACGGCCCTCCCGACGACCTCAACCCGGGAGACCCCAAATCAGTCGGGCCTAAGAC
+
GGGGAGG.GAGGGIIGGGGGIII.GGGAGAGGIIAGIIIIIIIA.GGGAGGGGGGIIGGGA.AGGIGAGGGIIIIGIIGAGGGGGGIAGGGIIIGGGAGIIIIIGIIIIIIIIIIIIIGIIIIIIIIGGIIIIIIGIIIIIIIIIIIIIIIIIIIIIIIIIIIIIIIGIGIIGIIIIIIIIIIIGIIIGIIIIIIIIIIIIIIIIIIIIIIIIIIIIIIIIGIIIIIIIIIIIIIIIIIIIIIIIIIIIIGG<...<<..<.<<<.<.A<<<.GAG<<..AGGGAG.G<.A.A.AAAA<A<<....AGAAAA<<.AA<<AAG...GG<GGGGA<.GGGGGGGG.G.GGGAG
@7001253F:639:HTNW7BCX2:1:1105:19509:2672 1:N:0:AGGCAGAAA+TATCCTCTT
TCGACTAGGGCACGCCTGTCTGGGTCTCGAGACCCCAAATCAAACGGGTCGACGTC
+
IIIGIIIIIIIIIIIIIIIIIIIIIIIIIIIIIIIIIIIIIIIIIIIIIIIIIIII
@7001253F:639:HTNW7BCX2:1:1105:19890:2509 1:N:0:AGGCAGATA+TATCCTCTT
CCTAGAGTGGCACGTCTGTTTGGGCGTCTCGCTTCGTGTCGCCCCATTTCATCTCATTTTCGTTTCTTTGAGGGAGATGAGTGTTTTGGGACGTAGATTGGCCTCCTGTGCATATTTATGGAGCAGTTGGCCGAAATAGAAGTCCATATGATAGGACACACGGTTAGTGGTGGTTGAGAAACTGTTTCGATCCCGTGTTACTTCTTTTGGATTTATTGACCCTTGGTGCTTCTTTTATGGTGCATCGACTGCGACCTCAGATCAAACGGGTACGCTGC
+
<<<A<<GAGGIIGIAGGIIIGIIIIIGIIIIGIIIIIIIIGIIGIIIIIIIIIIIIIIIIIIIII;IGIIIGIIIIIIGIIIIIIIIIIIIIIIIGIIIIIIIIGIIIIIIIIIIIIIIIIIIIIIIIIGIIIIIIIIIIIIIIIIIIII;IIIIIIIIIIIIIIIIIIIIIIIIIIIGIIIIIIIIIIIIIIIIIIII;IIIIIIIIIIIIIIIIIIIIIIIIIIIIIAIIIIIIIIIIIIIIIIDIIIGAIGGGGGA<.GGAG.GIGGG<.AAAAA
@7001253F:639:HTNW7BCX2:1:1105:19794:2525 1:N:0:AGGCAGAAA+TATCCTCTT
CCTAGAGTGGCACGCCTGTTTGGGCGTCACGCCAAAACACGCTCCCAACCACTCTCAACGGGAATCGGGATGCGGCATCTGGTCCCTCGTCTCTCAAGGGACGGTGGACCGAAGATTGGGCTGCCGGCGTACCGCGCCGGACACAGCGCATGGTGGGCGTCCTCGCTTTATCAATGCAGTGCATCCGGCGCGCAGCTGGCATTATGGCCTTTGAACGACCCAACAAACGAAGCGCACGTCGCTTCGACCGCGACCCCAAGTCAGACGGGCCTAAGCC
+
<GGG<<GGIIGIIIIIGGIIIIIIIGIIIIIIIIIIIIIIIGGIIIIIIIIIIIIIIIIIIIIIIIIIIIIIIIIIIIIIIIIIIIIIIIIIIIIIIIIIIIIIIIIIIIIIIIIIIIIIIIIIIIIIIIIIIIIIIIIIIIIIIIIIIIIIIIIIIIIIIIIIIIIIIIIIIIIIIIIIIIIIIIIIIIIIIIIIIIIIIIIIIIIIIIIIIIIIIIIIIIIIIIIIIIIIIIIIIIIIIIIIIIIIIIGGAAGGGGGGGAGGGGG<G.<IGGGAA
@7001253F:639:HTNW7BCX2:1:1105:19750:2625 1:N:0:AGGCAGAAA+TATCCTCTT
GCGTAAGAGGCACGTCTGCCTGGGCGTCACGCCAAAGGACACTCCTAACCCGTCCTTGGGGCAAGGAGGTGGTGTTTGGCTCCCCGTGCGGCATGGTGCGGTGGGCCGAAGTTGAGGCTGCCAGCATAACCTGCTGGGCACCGCACGTGGTGGGCGACAAATAGTTGTTGTGGGTGCATTGTCTCGGTAGGTAGCTGGCTTACTGGCCATTAGGACCCATAGAGTACCGAAGTGCTCCGTCGCTCGGACCGTGACCCCAGATCAGGCGGGTAGCGCTC
+
AAG.<<AGGGGGGIGIIIGIIIIIIIIIIIIIIIIG<I;IIIIGIGGGI;G.IAGGIIIGIIIIII;.<IIIIIIIIIIII<IIIIG;I<IIAGIIIIIIIIIIIGGGGIIIIIAIIAAIIIIIIIIIIIIIIIII.<IGIIIGI;IIIIIIIIIIIIIGIIIIIIIII.I.GIIIIA.AIIIIIIII;I;II;;DI<IIIIII;IAIII.IIII;;IIAIAI;IIIIII7DIIDAI;IIIIIIIIIIII<.GIGG.A<GAGGGAIIIGG<.A.<...
@7001253F:639:HTNW7BCX2:1:1105:19925:2629 1:N:0:AGGCAGAAA+TATCCTCTT
TCGCCTAGGGCACGCCTGTTTGGGCGTCACGCATCGCTGCCCCCCACATACGACAACCGCTTAGGTTTGTTGCACTGGCGGGGGCACATGTTGGCCTCCCGTGTGCGCCGTCGCACGGATGGCTTAAAATCGAGTCTTCGGCATCTGCTGTCGTGACGCTACGGTGGTTGATTCAACCTCGGTACCGCGTCTCGATCTCAGCTTGCGCGCCTCCTGTTGGTGGGCGAGGGAGGAATGTCACGTCGACCCTTTGAACATTGTCCCCAAAGACGATGCTCTCGACGAGACCTCAGATCAAACGGGATGCGCAG
+
GG.<.<GGGGIIIIIIIIIIIIIIIIIIIIIIIIIIIIIIIIIIIIIIGIIIIIIIIIIIGIIIIIIIIIIIIIIIIIIIIIIIGIIIIIIIIIIIIIIIIIIIIIIIIIIIIIIIIIIIIIIIIIIIIIIIIIIIIIIIIIIIIIIIIIIIIIIIIIIIIIIIIIIIIIIIIIIIIIIIIIIIIIIIIIIIIIIIIIIIIIIIIIIIIIIIIIIIIIIIIIIIIIIIIIIIIIIIIIIIIIIIIIIIIIAGGGAGGA.A.A<IIGGIGIIGIGGGAIGGGGGGGGGGGIGGIIIIGGGGGGGGGGAAGGG
@7001253F:639:HTNW7BCX2:1:1105:19830:2636 1:N:0:AGGCAGACA+TATCCTCTT
TTCTCCGAGGCACGCCTGCTTGGGCGTCACGCCAAATACGCTCCCACGCCCTCATTAGGCACTGAGATGCGGCATGTGGCTCCCCGTCACTAAAGGGGCGGGGGGCCGAAGTTGCGGCTGCCGGCTTATTGTGTCGGACACAGCGCGTGGTGGGCGACCTCGCTTTACTTACCGCAGTGCAACCGACATGTAGCCGGCGTAATGACCTTTGATTGACCCTATAAAAGGAGCGCATGACGCTTCGACCGTGACCTAAAATCAATCGGGGGAGCTAC
+
<AGA<<<GAGGGGIIGGGGIIIIIIIIIIIIIIIIIIIIIIIIIIIIIIIIIIIIIIIIIIIIIIIIIIIIIIIIIIIIIIIIIIIIIIIIIIIIIIIIIIAIIIIIIIIIIIIIIIIIIIIIIIIIIIIIIIIIIIIIIIIIIIIIIIIIIIIIIIIIIIIIIIIIIIIIIIIIIIIIIIIIIIIIIIIIIIIIIIIIIIIIIIIIIIIIIIIIIIIIIIIIIIIIIIIIIIIIIIIIIIIIIIIIIIIGGG<.IGGGGA<GIIIGGGAAGGGA
@7001253F:639:HTNW7BCX2:1:1105:19827:2692 1:N:0:AGGCAGAAA+TATCCTCTT
GAGCCTTAGGCACGTCTGCTTGGGCGTCACGCCAAACACGCTCCCACCCAACTAACTTGGGGTGGGACGCGGCATGTGGCTCCTCGTCCCGCAAGGGGCGGTGGGCCAAAGATCCGGCTGCCGGCCTATCGTGCCGGACGCAGCGCGTGGTAGGCGACCTCGCTTTACTAAACGCAGTGCCTCCGGCGCGTAGCCGACGCGATGGCCCGAATGGACCCTTTTAACGGAGTGCATGACGCTTCGACCGCGACCTCAGATCAAACGGGACTCGCTA
+
<<.<<<<.<<<GGGGIIIIIGGGGIIIIGGIIIIIIIIIGIIIIIIIIGIIIIGIIIGIIAIIGIIIIIIIIIIIIIIIIIIIIIIIIIIIIIIIIIIIII<IIIIIIIIIIIIIGIIIIIIIAGIIIIIIIIIIII;IIIIIIIIIIIIIIIIIIIIIIIIIIIIIIIIIIIIIIIIIIIIIIIGIIIIGIIIIIIIIIIIIIIIIIGIIIIIIIIIIIIIIIIIIIIIIIIIIIII;IIIIIIIIII<AIGGGGAG.<.GGA.<.A<.<.AG
@7001253F:639:HTNW7BCX2:1:1105:20118:2566 1:N:0:AGGCAGAAA+TATCCTCTT
GCTCAAGTGGCACGCCTGCCTGGGCGTCACGCATCGCGTCTCCCCCCACCCACCTTCAGTGGGAGGGGCGGAGGGTGAGGGCCGCCCAGGGCTCACCGGGGGTGGATGGCCTAAATACGGAGCGCCCGGTTATGAAGTGCCGCGGCATAGGTGAGGTACAAGGCCTGGCCTAGGATACATGGGAGTCGTGCACGTTTGCGCTTTTCAGTACTCGTGGCACCCTAAGTTTGTTTGCCCATTGGGGCAGCAAAACCATTGAGACCTCAAATCAGGCGGGACTCGCTA
+
<<.<.<G.<GGGIIAGGGGAGIIIIIIIGGGII<GIIIIIGIIIIIIIIIIA;;I<<IIIIIIGIAII<IIIIG.IAG.;I<I.IIII<I7IIA;I<II<<<<III<<IIIAIIIGIIGI.II.IIIIIIIIIGIII;IIIIIIIIII;<II;II.I<III;;<<I.I;IIIGII;I;I;.I;;GIII.I;II.7GIA<IIAII7.;I.IIAIA..I.I;I;;7;IIDIIIIIIIIIII.;DID<7.III.<...G<G.GGGGGIGGIIGGAIIGIGGGGGAGGG
@7001253F:639:HTNW7BCX2:1:1105:20112:2595 1:N:0:AGGCAGAAA+TATCCTCTT
TTCTAGCTGGCACGTCTGTGTGGGCGTCTCGCTTCGTGTCGCCCCATTTCATCTCATTTTCGTTTCTTTGAGGGAGATGAGTGTTTTGGGACGTATATTGGCCTCCTGTGCATATTTATGGAGCAGTTGGCCGAAATAGAAGTCCATATGATAGGACACACGGTTAGTGGTGGTTGAGAAACTGTTTCGATCCCGTGTTACTTCTTTTGGATTTATTGACCCTTGGTGCTTCTTTTATGGTGCATCGACTGAGACCCCAAGTCAGGCGGGTGCAGCTA
+
GAA<.<GGGIIIIIIIIIIGGIIIIIGGIIIIIIIIIIIIIIIIIIAIIIIIGIIIIIIIIIIIIIIIIIIIIIIIIIIIIIIIIIIIIIIIIIIIIIIIIIIIIIIIIIIIIIIIIIIIIIIIIIIIIIIIIIIIIIIIIIIIIIIIIIIIIIIIIIIIIIIIIIIIIIIIIIIIIIIGIIIIIIIIIIIIIIIIIIIIIIIIIIIIIIIIIIIIIIIIIIIIIIIIIIIIIIIIIIIIIIIIIIIIIIGGG<.GGGG.GGGGIGIIGGGGIAGGGA
@7001253F:639:HTNW7BCX2:1:1105:20119:2606 1:N:0:AGGCAGATA+TATCCTCTT
[truncated: 37,419,267 more chars]
