# Supplementary material for: Handling of targeted amplicon sequencing data focusing on index hopping and demultiplexing using a nested metabarcoding approach in ecology
Source: Sci Rep. 2021 Sep 30;11:19510. doi: 10.1038/s41598-021-98018-4 (PMC8484467; doi:10.1038/s41598-021-98018-4)
Supplement: Supplementary file 2 — Supplementary Information 2. [file 41598_2021_98018_MOESM2_ESM.zip › plate2pos_v2_demultiplexing.sh]

#!/bin/bash

if [ $# -ne 2 ]
then
  echo "Usage: $0 pos_indexes.csv plate.fastq"
  echo "       split plate.fastq file according to pos_indexes.csv"
  echo "       into a file for each position (1st column of csv) on the plate"
  echo "       identified by start- and end-indexes (2nd & 3rd col)"
  exit 1
fi

function fuzzy_indexes() {
  idx="$1"
  tlist=".${idx:1:17}"
  for i in {2..8}
  do
    tlist="$tlist ${idx:0:$(($i - 1))}.${idx:$i:$((17 - $i))}"
  done
  retval=""
  for it in $tlist
  do
    for i in {10..17}
    do
      retval="$retval \"${it:0:$(($i - 1))}.${it:$i:$((20 - $i))}\""
    done
  done
  echo "$retval"
}

function fuzz2() {
  echo "${1:0:2}....${1:6:5}...${1:14:3}"
}

poscsv="$1"
platefasta="$2"

declare -A pos4i
declare -A pos4f2
declare -A pos4fuzzy
oldIFS="$IFS"
IFS="${IFS},;"
while read pos i1 i2
do
  idx="${i1}_${i2}"
  pos4i[$idx]="$pos"

  idx_f2=$(fuzz2 $idx)
  pos4f2[$idx_f2]="$pos"

  flist=$(fuzzy_indexes "$idx")
  for f in $flist
  do
    pos4fuzzy[$f]="$pos"
  done
done < "$poscsv"
IFS="$oldIFS"

base=${platefasta%.fastq}
declare -A record
linetype=("id" "seq" "plus" "quality")

recordcount=0
recordindex=0
while read line
do
  if [ $recordindex -eq 3 ]  # last line of record - write to outfile and reset recordindex
  then
    for s in id seq plus
    do
      echo "${record[$s]}" >> "$outfile"
    done
    echo "$line" >> "$outfile"

    let recordcount++
    recordindex=0
    continue
  fi

  if [ $recordindex -eq 1 ] # the sequence. look for indexes to determin outfile
  then
    outfile=""
    ix="${line:  0:8}_${line: -8:8}"
    of=${pos4i[$ix]}
    of_f2=${pos4f2[$(fuzz2 $ix)]}
    if [ "$of" ]
    then
      outfile="${base}_pos_${of}.fastq"
    elif [ "$of_f2" ]
    then
      outfile="${base}_pos_${of_f2}.fastq"
    else
      # look for fuzzy matches
      flist=$(fuzzy_indexes "$ix")
      for f in $flist
      do
        of=${pos4fuzzy[$f]}
        if [ "$of" ]
        then
          outfile="${base}_pos_${of}.fastq"
          break
        fi
      done
      [ "$outfile" ] || outfile="${base}_unknown_indexes.fastq"
    fi
  fi

  record[${linetype[$recordindex]}]=$line
  let recordindex++ 
done < "$platefasta"

echo "processed $recordcount records"
