# Supplementary material for: Handling of targeted amplicon sequencing data focusing on index hopping and demultiplexing using a nested metabarcoding approach in ecology
Source: Sci Rep. 2021 Sep 30;11:19510. doi: 10.1038/s41598-021-98018-4 (PMC8484467; doi:10.1038/s41598-021-98018-4)
Supplement: Supplementary file 2 — Supplementary Information 2. [file 41598_2021_98018_MOESM2_ESM.zip › plate2pos_v2_demultiplexing_with_comments.sh]

#!/bin/bash

# How to run the bash script ‘plate2pos_v2_demultiplexing.sh’
#
# General note on how to run the bash script for demultiplexing:
# Three files are stored within a folder: 
#	 (1.) the bash script itself with the name 'plate2pos_v2_demultiplexing.sh'; 
#	 (2.) a csv file (here with the name 'position_indexes.csv'), which contains the individual plate position of the 96-well plate with the subsequent index combinations of the inner indexes per line and 
#	 (3.) a fastq file of the sequencer (here a test file with the name 'plate.fastq'), which has already created a fastq file based on the outer indexes, which in turn is to be read by the bash script.
# The reads of each index combination are saved separately in a fastq file, which is given the original name of the fastq file with the addition of the plate position.
# All of these newly generated, now demultiplexed files are saved in the same folder of these three files.
#
# Command to execute the script within the Linux terminal: ./plate2pos_v2_demultiplexing.sh position_indexes.csv plate.fastq
# Please check that the bash script is executable, otherwise run 'chmod -v +x plate2pos_v2_demultiplexing.sh'.


if [ $# -ne 2 ]
then
  echo "Usage: $0 pos_indexes.csv plate.fastq"
  echo "       split plate.fastq file according to pos_indexes.csv"
  echo "       into a file for each position (1st column of csv) on the plate"
  echo "       identified by start- and end-indexes (2nd & 3rd col)"
  exit 1
fi

# function fuzzy_indexes
# parameter: indexes in the form "index1_index2"
# "returns": a list of those indexes with "." characters as placeholders for potential read errors
#            one "." on each index but in varying positions
#            e.g.: input: "TCGACTAG_ACTCGCTA" 
#                 output: ".CGACTAG_.CTCGCTA" ".CGACTAG_A.TCGCTA" ".CGACTAG_AC.CGCTA" ... ".CGACTAG_ACTCGCT."
#                         "T.GACTAG_.CTCGCTA" "T.GACTAG_A.TCGCTA" "T.GACTAG_AC.CGCTA" ... "T.GACTAG_ACTCGCT."
#                         ...
#                         "TCGACTA._.CTCGCTA" "TCGACTA._A.TCGCTA" "TCGACTA._AC.CGCTA" ... "TCGACTA._ACTCGCT."  
# this list is used to allow mappings from indexes containing read errors to
# positions on the plate
function fuzzy_indexes() {
  idx="$1"
  tlist=".${idx:1:17}"
  for i in {2..8}
  do
    tlist="$tlist ${idx:0:$(($i - 1))}.${idx:$i:$((17 - $i))}"
  done
  retval=""
  for it in $tlist
  do
    for i in {10..17}
    do
      retval="$retval \"${it:0:$(($i - 1))}.${it:$i:$((20 - $i))}\""
    done
  done
  echo "$retval"
}

# function fuzz2
# parameter: indexes in the form "index1_index2"
# "returns": string containing "." characters as placeholders for potential read errors
#            in position 3 to 6 and 12 to 14 of the combined indexes. 
#            e.g.: input: "TCGACTAG_ACTCGCTA"
#                 output: "TC....AG_AC...CTA"
function fuzz2() {
  echo "${1:0:2}....${1:6:5}...${1:14:3}"
}


poscsv="$1"
platefasta="$2"

# global associative arrays as lookup-variables 
# these are necessary to provide fast mappings from indexes to positions 
declare -A pos4i
declare -A pos4f2
declare -A pos4fuzzy

# read in the CSV-file that contains relations between positions and
# indexes. The columns might be separated by ',' oder ';'
oldIFS="$IFS"
IFS="${IFS},;"
# read file line by line
while read pos i1 i2
do
  # a position is always related to *two* indexes
  # so combine them for the mapping
  idx="${i1}_${i2}"
  pos4i[$idx]="$pos"

  # there might be errors in the indexes 
  # so allow two different levels of "fuzzyness" (see above)
  idx_f2=$(fuzz2 $idx)
  pos4f2[$idx_f2]="$pos"

  flist=$(fuzzy_indexes "$idx")
  for f in $flist
  do
    pos4fuzzy[$f]="$pos"
  done
done < "$poscsv"
IFS="$oldIFS"

# prepare everything for reading the actual fastq file
base=${platefasta%.fastq}
declare -A record
linetype=("id" "seq" "plus" "quality")

recordcount=0
recordindex=0
# read the fastq-file line by line
# four lines together (id, sequence, plus-sign, quality) form a "record"
# inside that record we maintain a recordindex
while read line
do
  # last line of record - write previously collected data to outfile 
  # and reset recordindex
  if [ $recordindex -eq 3 ]  
  then
    for s in id seq plus
    do
      echo "${record[$s]}" >> "$outfile"
    done
    echo "$line" >> "$outfile"

    let recordcount++
    recordindex=0
    continue
  fi

  # this is the sequence still containing the indexes
  # determine outfile based on mapping arrays
  if [ $recordindex -eq 1 ] 
  then
    outfile=""
    # the indexes are the first 8 and last 8 characters of the sequence
    # these are combined as the combination determines the position
    ix="${line:  0:8}_${line: -8:8}"
    
    of=${pos4i[$ix]}
    of_f2=${pos4f2[$(fuzz2 $ix)]}
    # first try "non-fuzzy" mapping
    if [ "$of" ]
    then
      outfile="${base}_pos_${of}.fastq"
    # if that fails look for "easy" fuzzy2 mapping  
    elif [ "$of_f2" ]
    then
      outfile="${base}_pos_${of_f2}.fastq"
    # if both of the above fails search for more fuzzy matches
    else
      # get a list of indexes containing placeholders for potential read errors
      flist=$(fuzzy_indexes "$ix")
      # look if we can find a position for any member of this list
      for f in $flist
      do
        of=${pos4fuzzy[$f]}
        if [ "$of" ]
        then
          outfile="${base}_pos_${of}.fastq"
          break
        fi
      done
      # all of the above has failed so we are unable to map this
      # sequence to a position so store the record in "unknown_indexes" file
      [ "$outfile" ] || outfile="${base}_unknown_indexes.fastq"
    fi
  fi

  record[${linetype[$recordindex]}]=$line
  let recordindex++ 
done < "$platefasta"

echo "processed $recordcount records"
