# Supplementary material for: Handling of targeted amplicon sequencing data focusing on index hopping and demultiplexing using a nested metabarcoding approach in ecology
Source: Sci Rep. 2021 Sep 30;11:19510. doi: 10.1038/s41598-021-98018-4 (PMC8484467; doi:10.1038/s41598-021-98018-4)
Supplement: Supplementary file 2 — Supplementary Information 2. [file 41598_2021_98018_MOESM2_ESM.zip › position_indexes.csv]

Plate_position	fwd_index_S	rv_index_N
A1	TCGACTAG	ACTCGCTA
A2	TCGACTAG	GGAGCTAC
A3	TCGACTAG	GCGTAGTA
A4	TCGACTAG	CGGAGCCT
A5	TCGACTAG	TACGCTGC
A6	TCGACTAG	ATGCGCAG
A7	TCGACTAG	TAGCGCTC
A8	TCGACTAG	ACTGAGCG
A9	TCGACTAG	CCTAAGAC
A10	TCGACTAG	CGATCAGT
A11	TCGACTAG	TGCAGCTA
A12	TCGACTAG	TCGACGTC
B1	TTCTAGCT	ACTCGCTA
B2	TTCTAGCT	GGAGCTAC
B3	TTCTAGCT	GCGTAGTA
B4	TTCTAGCT	CGGAGCCT
B5	TTCTAGCT	TACGCTGC
B6	TTCTAGCT	ATGCGCAG
B7	TTCTAGCT	TAGCGCTC
B8	TTCTAGCT	ACTGAGCG
B9	TTCTAGCT	CCTAAGAC
B10	TTCTAGCT	CGATCAGT
B11	TTCTAGCT	TGCAGCTA
B12	TTCTAGCT	TCGACGTC
C1	CCTAGAGT	ACTCGCTA
C2	CCTAGAGT	GGAGCTAC
C3	CCTAGAGT	GCGTAGTA
C4	CCTAGAGT	CGGAGCCT
C5	CCTAGAGT	TACGCTGC
C6	CCTAGAGT	ATGCGCAG
C7	CCTAGAGT	TAGCGCTC
C8	CCTAGAGT	ACTGAGCG
C9	CCTAGAGT	CCTAAGAC
C10	CCTAGAGT	CGATCAGT
C11	CCTAGAGT	TGCAGCTA
C12	CCTAGAGT	TCGACGTC
D1	GCGTAAGA	ACTCGCTA
D2	GCGTAAGA	GGAGCTAC
D3	GCGTAAGA	GCGTAGTA
D4	GCGTAAGA	CGGAGCCT
D5	GCGTAAGA	TACGCTGC
D6	GCGTAAGA	ATGCGCAG
D7	GCGTAAGA	TAGCGCTC
D8	GCGTAAGA	ACTGAGCG
D9	GCGTAAGA	CCTAAGAC
D10	GCGTAAGA	CGATCAGT
D11	GCGTAAGA	TGCAGCTA
D12	GCGTAAGA	TCGACGTC
E1	CTATTAAG	ACTCGCTA
E2	CTATTAAG	GGAGCTAC
E3	CTATTAAG	GCGTAGTA
E4	CTATTAAG	CGGAGCCT
E5	CTATTAAG	TACGCTGC
E6	CTATTAAG	ATGCGCAG
E7	CTATTAAG	TAGCGCTC
E8	CTATTAAG	ACTGAGCG
E9	CTATTAAG	CCTAAGAC
E10	CTATTAAG	CGATCAGT
E11	CTATTAAG	TGCAGCTA
E12	CTATTAAG	TCGACGTC
F1	AAGGCTAT	ACTCGCTA
F2	AAGGCTAT	GGAGCTAC
F3	AAGGCTAT	GCGTAGTA
F4	AAGGCTAT	CGGAGCCT
F5	AAGGCTAT	TACGCTGC
F6	AAGGCTAT	ATGCGCAG
F7	AAGGCTAT	TAGCGCTC
F8	AAGGCTAT	ACTGAGCG
F9	AAGGCTAT	CCTAAGAC
F10	AAGGCTAT	CGATCAGT
F11	AAGGCTAT	TGCAGCTA
F12	AAGGCTAT	TCGACGTC
G1	GAGCCTTA	ACTCGCTA
G2	GAGCCTTA	GGAGCTAC
G3	GAGCCTTA	GCGTAGTA
G4	GAGCCTTA	CGGAGCCT
G5	GAGCCTTA	TACGCTGC
G6	GAGCCTTA	ATGCGCAG
G7	GAGCCTTA	TAGCGCTC
G8	GAGCCTTA	ACTGAGCG
G9	GAGCCTTA	CCTAAGAC
G10	GAGCCTTA	CGATCAGT
G11	GAGCCTTA	TGCAGCTA
G12	GAGCCTTA	TCGACGTC
H1	TTATGCGA	ACTCGCTA
H2	TTATGCGA	GGAGCTAC
H3	TTATGCGA	GCGTAGTA
H4	TTATGCGA	CGGAGCCT
H5	TTATGCGA	TACGCTGC
H6	TTATGCGA	ATGCGCAG
H7	TTATGCGA	TAGCGCTC
H8	TTATGCGA	ACTGAGCG
H9	TTATGCGA	CCTAAGAC
H10	TTATGCGA	CGATCAGT
H11	TTATGCGA	TGCAGCTA
H12	TTATGCGA	TCGACGTC
